# Supplementary material for: The role of the zinc finger protein ZC3H32 in bloodstream-form Trypanosoma brucei
Source: PLoS One. 2017 May 17;12(5):e0177901. doi: 10.1371/journal.pone.0177901 (PMC5435347; doi:10.1371/journal.pone.0177901)
Supplement: S1 Table — For detailed legend see sheet 0. (XLSX) [file pone.0177901.s006.xlsx]

## Sheet: 0. Legend
Sheet 1	Columns E-O: Effect of RNAi targeting ZC3H32, 24h tetracycline induction. Raw counts and reads per million reads are shown for two wild-type cultures and one after RNAi. Columns K and L - Red - at lest 2 fold increase; blue - at least 2-fold decrease. Columns L and M show results of DeSeq analysis; N and O are binary indications of significant regulation to allow simple sorting. The remaining col…
Sheet 2	Raw read counts for all genes in from wild-type cells, or cells with only a single inducible copy of ZC3H32 (iKO), 12h after tetracycline withdrawal. Reads for total RNA and free and polysomal fractions are shown.
Sheet 3	RPM data and polysome loading for data from Sheet 2. Column AB is from doi: 10.1111/mmi.12764, and columns AC and AD are from Jensen et al. (dpi 10.1186/1471-2164-15-911)
Sheet 4	Data from sheet 2, unique gene list only, analysed using DESeq2. Columns K-P are binary scores for regulation to enable simple sorting.

## Sheet: 1. Unique 24h
gene	Description	Category	mRNA length	BS WT1 Counts	BS WT2 counts	ZC3H32 RNAi counts	BS WT1 RPM	BS WT2 RPM	BS ZC3H32 RNAi RPM	BS ZC3H32RNAi/WT	log2FoldChange ZC3H32 RNAi / WT	padj ZC3H32 RNAi / WT	up	down	PC WT-A_counts	PC WT-B_counts	PC ZC3H32-Myc-polyA+counts	PC WT-A_RPM	PC WT-B_RPM	PC ZC3H32-Myc-polyA+RPM	PC ZC3H32/WT
Tb927.6.1520	aquaporin 3, putative (AQP1)	Ions	3278	1685	2378	6927	72	97	264	3.12	1.347	2.36328e-11	1	0	45454	26792	2481	1246	977	450	0.405
Tb927.7.210	proline dehydrogenase	Mito.pathway	2079	1275	1649	4181	54	67	159	2.63	1.104	5.38093e-08	1	0	38139	25644	3537	1045	935	642	0.648
Tb927.7.3520	MPC2 mitochondrial pyruvate carrier	Mito.membrane	749	469	796	1871	20	32	71	2.73	1.101	0.000150599	1	0	9298	7053	1145	255	257	208	0.813
Tb927.10.12850	ttaggg binding factor, telomer maintenance	DNA	1560	19570	15580	47378	836	633	1806	2.46	1.018	9.0851e-08	1	0	21488	13881	2514	589	506	456	0.833
Tb927.3.2230	succinyl-CoA synthetase alpha subunit, putative	Citric.acid.cycle	1648	3774	5168	12318	161	210	470	2.53	1.062	1.55055e-08	1	0	23066	17391	3729	632	634	677	1.07
Tb927.10.10000	hypothetical protein, conserved	ZUnknown	2368	1517	1761	5257	65	71	200	2.94	1.27	3.11945e-12	1	0	13477	9199	2547	369	335	462	1.313
Tb927.10.13610	hypothetical protein, conserved, 6 C2HC Zn fingers, Zn ribbon, matches other proteins with motif	Zinc.finger	2284	3143	2890	9077	134	117	346	2.76	1.18	2.41436e-11	1	0	1228	929	335	34	34	61	1.794
Tb927.11.900	isocitrate dehydrogenase, putative (IDH)	Citric.acid.cycle	2048	4636	3943	11614	198	160	443	2.47	1.027	4.24161e-08	1	0	10023	7128	2944	275	260	534	1.996
Tb927.7.180	Trypanosomal VSG domain containing protein, putative	ZUnknown	3964	5166	6413	2992	221	260	114	0.47	-1.261	4.40276e-13	0	1	1248	937	2	34	34	0	0
Tb927.3.1490	leucine-rich repeat protein (LRRP)	LRRP	2473	1373	960	544	59	39	21	0.43	-1.332	2.13784e-06	0	1	26	9	1	1	0	0	0
Tb927.3.5670	hypothetical protein	ZUnknown	692	153	168	44	7	7	2	0.29	-1.576	0.000421897	0	1	99	50	2	3	2	0	0
Tb927.10.3410	hypothetical protein	ZUnknown	538	267	279	76	11	11	3	0.27	-1.767	2.904e-06	0	1	25	18	2	1	1	0	0
Tb927.1.5080	ESAG9, putative	ESAG	822	552	563	90	24	23	3	0.13	-2.602	7.08404e-18	0	1	219	117	2	6	4	0	0
Tb927.2.1380	leucine-rich repeat protein (LRRP)	LRRP	6898	1066	1542	311	46	63	12	0.22	-2.218	9.02451e-19	0	1	2816	1689	11	77	62	2	0.029
Tb927.5.4620	ESAG9, putative	ESAG	1394	118	108	31	5	4	1	0.22	-1.403	0.00441837	0	1	561	415	4	15	15	1	0.067
Tb927.8.7820	hypothetical protein, conserved, Cold-shock DNA-binding domain.	ZUnknown	2851	1701	2782	1144	73	113	44	0.47	-1.222	1.20577e-06	0	1	605	330	6	17	12	1	0.069
Tb927.6.3490	ZFP1	RNA.binding	6704	3154	3025	558	135	123	21	0.16	-2.7	9.16705e-47	0	1	4493	2235	45	123	81	8	0.078
Tb927.3.580	leucine-rich repeat protein (LRRP)	LRRP	2138	2644	2834	1574	113	115	60	0.53	-1.113	2.1623e-09	0	1	505	239	3	14	9	1	0.087
Tb927.9.7370	ESAG9, putative	ESAG	1063	442	280	54	19	11	2	0.13	-2.423	1.26061e-10	0	1	432	307	3	12	11	1	0.087
Tb927.8.910	hypothetical protein, conserved, Qn domains, PRK14951 domain (DNA polymerase III subunits gamma and tau, E= -3), kinetoplastid specific	ZUnknown	1812	3214	5216	512	137	212	20	0.11	-3.154	2.02195e-44	0	1	844	514	10	23	19	2	0.095
Tb927.4.4520	hypothetical protein, conserved, , polyP and Q in middle	ZUnknown	4612	3971	4561	2446	170	185	93	0.52	-1.12	1.09496e-10	0	1	621	322	10	17	12	2	0.138
Tb927.5.2620	hypothetical protein, conserved, ubiquitin-like C-terminus, no yeast or human match	ZUnknown	4238	1968	2619	1210	84	106	46	0.48	-1.209	1.22191e-08	0	1	2427	1295	46	67	47	8	0.14
Tb927.3.5690	hypothetical protein, conserved	ZUnknown	5615	263	233	54	11	9	2	0.2	-1.978	4.60416e-07	0	1	254	156	7	7	6	1	0.154
Tb927.11.14220	hypothetical protein, conserved, Phyre2 gives 97% probability of RNA-binding domain, on Diana polysomes	RNA.binding	15434	4039	5462	725	172	222	28	0.14	-2.918	5.96902e-53	0	1	1430	707	28	39	26	5	0.154
Tb927.7.2090	hypothetical protein, conserved, no clear yeast or human matches	ZUnknown	5365	491	985	294	21	40	11	0.36	-1.429	2.98464e-05	0	1	252	119	6	7	4	1	0.182
Tb927.6.690	hypothetical protein, conserved, no clear yeast or human matches	ZUnknown	6534	813	1050	382	35	43	15	0.38	-1.506	5.72899e-09	0	1	443	234	10	12	9	2	0.19
Tb927.6.1790	hypothetical protein	ZUnknown	4991	405	286	186	17	12	7	0.48	-1.046	0.00788743	0	1	216	101	7	6	4	1	0.2
Tb927.8.500	hypothetical protein	ZUnknown	1028	222	209	102	9	8	4	0.47	-1.132	0.008182	0	1	5800	5218	201	159	190	36	0.206
Tb927.7.3970	hypothetical protein, conserved	ZUnknown	4037	2692	3760	1153	115	153	44	0.33	-1.74	2.47511e-17	0	1	1813	1125	54	50	41	10	0.22
Tb927.8.490	hypothetical protein	ZUnknown	864	368	627	128	16	25	5	0.24	-1.933	1.73322e-08	0	1	4371	3995	169	120	146	31	0.233
Tb927.1.3320	leucine-rich repeat protein (LRRP)	LRRP	2592	289	328	137	12	13	5	0.4	-1.276	0.00058723	0	1	346	222	10	9	8	2	0.235
Tb927.11.16550	ZC3H46	RNA.binding	11382	1898	2545	652	81	103	25	0.27	-2	4.46827e-21	0	1	507	265	17	14	10	3	0.25
Tb927.6.220	purine nucleoside transporter NT9	Nucleotides	6287	429	399	195	18	16	7	0.41	-1.254	0.000201196	0	1	1147	657	36	31	24	7	0.255
Tb927.11.2400	hypothetical protein, conserved	ZUnknown	12259	3482	3301	1787	149	134	68	0.48	-1.235	2.57929e-11	0	1	682	457	28	19	17	5	0.278
Tb927.10.12780	ZC3H37	RNA.binding	3529	1177	2006	647	50	81	25	0.38	-1.499	2.54192e-08	0	1	2355	1066	93	65	39	17	0.327
Tb927.2.2770	hypothetical protein, conserved	ZUnknown	3535	3361	3451	1516	144	140	58	0.41	-1.47	1.0833e-16	0	1	3784	2998	214	104	109	39	0.366
Tb927.2.950	paraflagellar rod protein PFC13	Cytoskeleton	4692	5554	8761	1874	237	356	71	0.24	-2.153	1.04445e-24	0	1	22956	14194	1176	629	517	213	0.372
Tb927.5.2480	hypothetical protein, conserved	ZUnknown	1569	514	858	319	22	35	12	0.42	-1.275	7.46944e-05	0	1	829	354	41	23	13	7	0.389
Tb927.4.710	hypothetical protein, conserved	ZUnknown	2243	1285	2030	471	55	82	18	0.26	-1.987	2.87312e-15	0	1	312	159	17	9	6	3	0.4
Tb927.7.2420	GSK3-long glycogen synthase kinase-3 alpha	Glycans	2935	843	1303	413	36	53	16	0.36	-1.567	9.39447e-09	0	1	358	148	18	10	5	3	0.4
Tb927.8.2780	RBP10	RNA.binding	5144	5216	6723	3402	223	273	130	0.52	-1.122	5.1655e-10	0	1	266	91	10	7	3	2	0.4
Tb927.10.3400	hypothetical protein, conserved	ZUnknown	2764	1861	2284	457	79	93	17	0.2	-2.396	2.96651e-31	0	1	236	109	11	6	4	2	0.4
Tb927.4.3760	hypothetical protein	ZUnknown	2804	377	415	201	16	17	8	0.48	-1.158	0.000694512	0	1	959	638	55	26	23	10	0.408
Tb927.11.4460	ALBA1	RNA.binding	699	5813	6979	3281	248	283	125	0.47	-1.276	2.72775e-14	0	1	9989	7798	641	274	284	116	0.416
Tb927.5.3620	kinetoplastid-specific dual specificity phosphatase, putative	Phosphatase	7822	3416	4269	1592	146	173	61	0.38	-1.56	1.75395e-17	0	1	2203	870	111	60	32	20	0.435
Tb927.10.15350	histone H3 variant (h3vaR)	Chromatin	4348	1093	1594	793	47	65	30	0.54	-1.031	6.51478e-05	0	1	3491	2042	205	96	74	37	0.435
Tb927.10.5150	ZC3H31	RNA.binding	2356	916	1521	553	39	62	21	0.42	-1.348	1.49432e-06	0	1	197	105	13	5	4	2	0.444
Tb927.8.6430	hypothetical protein, conserved	ZUnknown	1116	1947	2322	1222	83	94	47	0.53	-1.107	4.28255e-08	0	1	2257	2160	178	62	79	32	0.454
Tb927.3.3940	DRBD11	RNA.binding	3084	6467	6590	771	276	268	29	0.11	-3.321	6.29026e-92	0	1	1888	1093	117	52	40	21	0.457
Tb927.9.7520	hypothetical protein, conserved	ZUnknown	2332	6470	6952	3062	276	282	117	0.42	-1.446	8.58077e-20	0	1	2664	1254	156	73	46	28	0.471
Tb927.6.2030	protein kinase, putative	Protein.kinase	7685	2316	2586	1140	99	105	43	0.42	-1.399	1.71797e-13	0	1	405	175	24	11	6	4	0.471
Tb927.1.3310	hypothetical protein, conserved, no human or yeast homologue	ZUnknown	1414	2469	2521	1092	105	102	42	0.41	-1.485	4.19803e-15	0	1	12064	9131	866	331	333	157	0.473
Tb927.11.12120	RBP9	RNA.binding	2647	1498	2344	696	64	95	27	0.34	-1.679	6.56866e-12	0	1	432	235	26	12	9	5	0.476
Tb927.2.3080	fatty acid desaturase, putative,oleate desaturase, putative	Lipids	1859	6107	7076	3433	261	287	131	0.48	-1.258	1.41901e-14	0	1	9099	4985	566	249	182	103	0.478
Tb927.9.7470	purine nucleoside transporter NT10	Nucleotides	3601	1011	1190	637	43	48	24	0.53	-1.071	9.4386e-06	0	1	23638	10863	1384	648	396	251	0.481
Tb927.2.2160	paraflagellar rod protein PFC11	Cytoskeleton	1341	4860	4430	2297	208	180	88	0.45	-1.325	2.70579e-13	0	1	11092	7462	778	304	272	141	0.49
Tb927.9.9370	PSP1 C-terminal conserved region, putative	ZUnknown	3528	556	683	150	24	28	6	0.23	-2.128	2.70243e-13	0	1	468	182	29	13	7	5	0.5
Tb927.8.5120	cytochrome c	Mito.e.transport	1709	1874	2535	1046	80	103	40	0.44	-1.35	3.64575e-10	0	1	20407	16042	1650	559	585	299	0.523
Tb927.6.1800	protein phosphatase 2C, putative	Protein.phosphatase	1250	3694	4456	2475	158	181	94	0.55	-1.036	9.46224e-09	0	1	1381	629	87	38	23	16	0.525
Tb927.10.12760	ZC3H36	RNA.binding	4083	370	387	160	16	16	6	0.38	-1.373	6.07981e-05	0	1	368	134	24	10	5	4	0.533
Tb927.6.4140	paraflagellar rod protein PFC4	Cytoskeleton	1157	6675	7769	4195	285	315	160	0.53	-1.106	1.30997e-11	0	1	23072	19113	2029	632	697	368	0.554
Tb927.10.14550	DED1-1, ATP-dependent DEAD/H RNA helicase, VASA homologue	Translation	3124	4916	5801	832	210	236	32	0.14	-2.929	7.44649e-67	0	1	1049	696	83	29	25	15	0.556
Tb927.7.5790	protein disulfide isomerase, ERp44-like	Chaperone	1961	5932	7242	1826	253	294	70	0.26	-2.129	4.14829e-37	0	1	6341	4555	522	174	166	95	0.559
Tb927.10.7090	alternative oxidase (AOX or TAO complex)	Glucose.glycerol	4033	8674	9464	3586	370	384	137	0.36	-1.648	5.37636e-27	0	1	2922	2165	250	80	79	45	0.566
Tb927.11.12140	hypothetical protein	ZUnknown	1361	136	188	17	6	8	1	0.14	-2.324	1.19557e-07	0	1	282	154	24	8	6	4	0.571
Tb927.10.15760	hypothetical protein, conserved, in flagellar proteomes, low homology to d tRNA methyltransferase of s: cerevisiae	Cytoskeleton	2332	18323	15430	9907	783	626	378	0.54	-1.092	1.43359e-09	0	1	32082	22678	2754	879	827	500	0.586
Tb927.4.1910	hypothetical protein, conserved, no domains, K-specific	ZUnknown	4699	2315	3211	731	99	130	28	0.24	-2.143	1.18592e-24	0	1	506	248	37	14	9	7	0.609
Tb927.9.15850	hypothetical protein	ZUnknown	2043	1472	1590	754	63	65	29	0.45	-1.306	9.59448e-10	0	1	1402	909	120	38	33	22	0.62
Tb927.9.15480	hypothetical protein	ZUnknown	1930	866	984	557	37	40	21	0.55	-1.012	7.36966e-05	0	1	2817	1843	246	77	67	45	0.625
Tb927.11.13270	hypothetical protein, conserved	ZUnknown	2413	6005	5061	2714	256	205	103	0.45	-1.333	2.99176e-12	0	1	5378	3675	483	147	134	88	0.626
Tb927.11.3310	ubiquitin-conjugating enzyme, putative,	Ubiquitin.proteasome	2611	4104	4038	1284	175	164	49	0.29	-1.949	5.3089e-29	0	1	6518	4669	619	179	170	112	0.642
Tb927.10.3980	Voltage-gated potassium channel domain. 3 TM domains	Ions		2784	2069	252	119	84	10	0.1	-3.352	1.69453e-45	0	1	3808	2864	368	104	104	67	0.644
Tb927.9.7950	hypothetical protein, conserved, predicted GPI anchor	Membrane.protein	949	116	91	14	5	4	1	0.22	-1.803	0.00019986	0	1	55	30	3	2	1	1	0.667
Tb927.6.3270	hypothetical protein, conserved	ZUnknown	1399	306	562	223	13	23	9	0.5	-1.09	0.00461774	0	1	1519	1277	168	42	47	30	0.674
Tb927.9.13200	hypothetical protein	ZUnknown	936	710	753	365	30	31	14	0.46	-1.245	4.30644e-06	0	1	17749	14590	1933	486	532	351	0.69
Tb927.5.520	stomatin-like protein, putative	Mito.pathway	3002	2265	2443	1434	97	99	55	0.56	-1.029	9.92588e-08	0	1	3490	2603	362	96	95	66	0.691
Tb927.4.1220	leucine-rich repeat protein (LRRP)	LRRP	987	2308	2548	1049	99	103	40	0.4	-1.501	2.41632e-15	0	1	2529	2019	273	69	74	50	0.699
Tb927.10.12030	hypothetical protein, conserved	ZUnknown	1368	1854	2177	699	79	88	27	0.32	-1.789	6.61396e-19	0	1	2838	2061	295	78	75	54	0.706
Tb927.8.6390	lysophospholipase, putative,alpha/beta hydrolase, putative (TbLysoPLA)	Lipids	1323	6990	7227	4320	299	293	165	0.56	-1.047	7.98624e-11	0	1	9756	6654	990	267	243	180	0.706
Tb927.11.6600	hypothetical protein, conserved	ZUnknown	7630	2332	2924	1324	100	119	50	0.46	-1.282	8.57746e-11	0	1	279	170	27	8	6	5	0.714
Tb927.8.4190	hypothetical protein, conserved, no yeast or human match	ZUnknown	3465	2478	3359	502	106	136	19	0.16	-2.731	2.31124e-40	0	1	5367	4485	611	147	164	111	0.714
Tb927.11.6890	DNA repair and recombination helicase protein PIF1	Mito.DNA	3892	5045	6186	2929	215	251	112	0.48	-1.249	5.46323e-13	0	1	3383	1502	294	93	55	53	0.716
Tb927.5.2400	ubiquitin carboxyl-terminal hydrolase, Clan CA cysteine peptidase, family C12, putative	Ubiquitin.proteasome	5823	4663	4896	2185	199	199	83	0.42	-1.439	5.63701e-18	0	1	2111	1321	212	58	48	38	0.717
Tb927.3.720	ZFP3	RNA.binding	1027	6443	5755	3794	275	234	145	0.57	-1.01	2.84113e-08	0	1	13701	9431	1421	376	344	258	0.717
Tb927.2.6000	GPI phospholipase C	GPI.anchors	2807	6016	7303	3131	257	296	119	0.43	-1.396	7.70515e-17	0	1	1286	798	132	35	29	24	0.75
Tb927.9.10280	ZC3H48	RNA.binding	4348	158	210	72	7	9	3	0.38	-1.274	0.00427909	0	1	165	84	16	5	3	3	0.75
Tb927.10.14270	TFIIF-stimulated CTD phosphatase, putative	Protein.phosphatase	7912	1509	1681	589	64	68	22	0.33	-1.696	9.90015e-16	0	1	150	110	19	4	4	3	0.75
Tb927.5.470	monocarboxylate transporter-like protein	Transporter	3547	2060	2448	713	88	99	27	0.29	-1.918	2.31478e-22	0	1	7794	5105	826	214	186	150	0.75
Tb927.5.610	acidic phosphatase, putative	Phosphatase	2228	7167	7809	4168	306	317	159	0.51	-1.169	1.62624e-13	0	1	1948	1102	195	53	40	35	0.753
Tb927.7.1780	Adenine phosphoribosyltransferase, putative	Nucleotides	1329	4577	4476	1954	195	182	75	0.4	-1.517	1.2803e-18	0	1	13499	10096	1535	370	368	279	0.756
Tb927.9.15470	Trypanosome-specific kinesin family 1	Cytoskeleton	2313	4530	4885	2478	193	198	94	0.48	-1.243	1.28153e-13	0	1	5637	4082	633	154	149	115	0.759
Tb927.10.12740	ZC3H35	RNA.binding	2264	1577	1905	540	67	77	21	0.29	-1.929	7.79711e-20	0	1	4996	3218	533	137	117	97	0.764
Tb927.7.2140	ZC3H18	RNA.binding	3478	4973	5527	2441	212	224	93	0.43	-1.415	8.52658e-18	0	1	4996	2940	516	137	107	94	0.77
Tb927.2.4670	hypothetical protein, conserved	ZUnknown	2597	787	707	392	34	29	15	0.48	-1.178	2.46942e-05	0	1	1247	759	133	34	28	24	0.774
Tb927.4.360	1,2-Dihydroxy-3-keto-5-methylthiopentene dioxygenase, putative	Amino.acids	1629	4850	5177	2738	207	210	104	0.5	-1.192	7.92334e-13	0	1	7290	5193	833	200	189	151	0.776
Tb927.8.890	small GTP-binding protein Rab1, putative	Vesicular.transport	2789	6316	7970	2842	270	324	108	0.36	-1.624	1.95821e-21	0	1	7166	4877	804	196	178	146	0.781
Tb927.6.850	NOT2	RNA.degradation	4082	2140	1930	985	91	78	38	0.45	-1.336	2.14785e-10	0	1	2448	1956	299	67	71	54	0.783
Tb927.6.3880	hypothetical protein, conserved	ZUnknown	3542	654	998	356	28	41	14	0.41	-1.404	1.37689e-06	0	1	1243	606	121	34	22	22	0.786
Tb927.1.4490	acetyltransferase, putative	Lipids	3015	1753	2316	929	75	94	35	0.41	-1.402	6.71716e-11	0	1	2896	2123	341	79	77	62	0.795
Tb927.8.6750	TMA1, yeast protein associates with ribosomes	Translation	1044	5329	5995	3186	228	243	121	0.51	-1.15	3.35362e-12	0	1	23296	18919	2909	638	690	528	0.795
Tb927.11.2820	hypothetical protein, conserved	ZUnknown	5790	2992	2982	1776	128	121	68	0.55	-1.067	9.38234e-09	0	1	92	44	10	3	2	2	0.8
Tb927.3.740	ZC3H5	RNA.binding	2783	3220	3624	2117	138	147	81	0.57	-1.013	1.81493e-08	0	1	4299	3545	550	118	129	100	0.81
Tb927.7.2160	hypothetical protein, conserved, no domains, no yeast or human match	ZUnknown	2859	2951	3720	915	126	151	35	0.25	-2.12	2.82205e-29	0	1	6030	4229	721	165	154	131	0.821
Tb927.5.310	invariant surface glycoprotein, putative	ZUnknown	1376	7363	7949	3159	314	323	120	0.38	-1.588	2.41048e-24	0	1	1746	1050	196	48	38	36	0.837
Tb927.11.14080	cyclin 2,G1 cyclin (CYC2)	Cell.cycle	4772	1682	2215	1111	72	90	42	0.52	-1.101	5.15162e-07	0	1	1967	1062	217	54	39	39	0.839
Tb927.4.3060	hypothetical protein, conserved, PLP dependent transferases like domain	ZUnknown	2187	6807	7264	4207	291	295	160	0.55	-1.069	2.49692e-11	0	1	3795	3094	509	104	113	92	0.848
Tb927.10.3970	hypothetical protein, conserved	ZUnknown	6114	1381	1525	849	59	62	32	0.53	-1.072	1.00298e-06	0	1	3255	1901	372	89	69	67	0.848
Tb927.6.5010	hypothetical protein, conserved	ZUnknown	1985	3135	3508	1845	134	142	70	0.51	-1.161	9.21947e-11	0	1	4712	3373	587	129	123	107	0.849
Tb927.6.4590	glutamyl-tRNA synthetase, putative	Translation.tRNA	1981	9008	9211	4891	385	374	186	0.49	-1.222	5.47881e-15	0	1	16269	11078	2031	446	404	369	0.868
Tb927.10.3960	hypothetical protein, conserved	ZUnknown	2416	506	645	284	22	26	11	0.46	-1.226	5.40555e-05	0	1	2111	1555	275	58	57	50	0.87
Tb927.8.990	RBP33	RNA.binding	2725	5164	5579	2967	221	226	113	0.51	-1.177	9.48045e-13	0	1	4708	3426	609	129	125	111	0.874
Tb927.11.4610	protein kinase A regulatory subunit (PKA-R)	Protein.kinase	1990	9894	10313	2021	423	419	77	0.18	-2.602	7.99718e-66	0	1	4027	2237	464	110	82	84	0.875
Tb927.10.3990	DHH1	RNA.degradation	3691	18999	19440	1967	811	789	75	0.09	-3.546	1.60602e-129	0	1	24468	17237	3156	671	628	573	0.882
Tb927.11.16790	DYRK2 mitogen-activated protein kinase	Protein.kinase	3020	2543	2839	1540	109	115	59	0.53	-1.117	2.49637e-09	0	1	230	80	24	6	3	4	0.889
Tb927.2.3090	hypothetical protein, conserved	ZUnknown	1826	738	732	382	32	30	15	0.48	-1.193	1.26009e-05	0	1	812	432	93	22	16	17	0.895
Tb927.2.3880	HNRNPH	RNA.processing	10417	4053	4472	458	173	182	17	0.1	-3.43	3.46412e-85	0	1	754	319	85	21	12	15	0.909
Tb927.7.5380	DRBD12	RNA.binding	2468	1012	1234	458	43	50	17	0.37	-1.534	1.40367e-10	0	1	239	113	29	7	4	5	0.909
Tb927.5.4380	kinetoplastid-specific phospho-protein phosphatase, putative	Protein.phosphatase	5097	5681	7068	3058	243	287	117	0.44	-1.365	1.94609e-15	0	1	4926	2918	617	135	106	112	0.929
Tb927.10.1390	hypoxanthine-guanine phosphoribosyltransferase, putative	Nucleotides	1491	4042	3852	1629	173	156	62	0.38	-1.575	1.11429e-18	0	1	8666	6430	1212	238	234	220	0.932
Tb927.11.6860	hypothetical protein	ZUnknown	2737	6707	5601	2367	286	227	90	0.35	-1.667	9.31986e-19	0	1	2104	1351	279	58	49	51	0.953
Tb927.8.870	serine/threonine kinase, putative,protein kinase, putative	Protein.kinase	3721	2706	2841	816	116	115	31	0.27	-2.033	2.80752e-28	0	1	970	441	115	27	16	21	0.977
Tb927.11.15160	hypothetical protein, conserved	ZUnknown	4125	1861	2263	957	79	92	36	0.42	-1.391	9.07031e-12	0	1	1995	1276	275	55	47	50	0.98
Tb927.9.13070	predicted heat shock factor binding protein	ZUnknown	852	3492	4359	2342	149	177	89	0.55	-1.057	1.27346e-08	0	1	2276	1707	336	62	62	61	0.984
Tb927.3.5650	protein kinase, putative,serine/threonine protein kinase, putative	Protein.kinase	4447	754	1257	578	32	51	22	0.53	-1.033	0.000599491	0	1	2590	1644	357	71	60	65	0.992
Tb927.6.3840	reticulon domain protein	ZUnknown	2811	6205	7922	2864	265	322	109	0.37	-1.596	2.70051e-20	0	1	11740	8693	1749	322	317	317	0.992
Tb927.11.4060	leucine-rich repeat protein (LRRP)	LRRP	1499	490	442	176	21	18	7	0.36	-1.537	1.72087e-06	0	1	49	30	3	1	1	1	1
Tb927.10.5680	procyclin-associated gene 1 (PAG1) protein, putative	PAG	1198	2543	2625	1386	109	107	53	0.49	-1.207	1.45842e-10	0	1	85	63	13	2	2	2	1
Tb927.10.9500	ESAG3, putative	ESAG	1236	1883	2200	1032	80	89	39	0.46	-1.277	2.12776e-10	0	1	30	19	7	1	1	1	1
Tb927.3.5780	hypothetical protein	ZUnknown	5704	447	489	93	19	20	4	0.21	-2.309	3.46836e-13	0	1	94	77	17	3	3	3	1
Tb927.5.2000	hypothetical protein copurifies with MKT1	ZUnknown	7517	4611	5515	1776	197	224	68	0.32	-1.8	4.11774e-26	0	1	689	367	89	19	13	16	1
Tb927.5.2360	hypothetical protein, conserved	ZUnknown	5608	980	1028	527	42	42	20	0.48	-1.201	8.58164e-07	0	1	255	85	30	7	3	5	1
Tb927.10.12650	hypothetical protein, salivarian tryp only, 3'-UTR of 12660?	ZUnknown	594	729	513	169	31	21	6	0.23	-1.94	1.13117e-09	0	1	48	20	7	1	1	1	1
Tb927.11.6870	14-3-3 protein	Signalling	1625	8143	8588	3497	348	349	133	0.38	-1.571	3.20019e-24	0	1	9870	6182	1373	271	225	249	1.004
Tb927.9.5730	nucleosome assembly protein-like protein	Chromatin	2140	8020	7782	4310	343	316	164	0.5	-1.198	2.38573e-13	0	1	13237	8714	1892	363	318	343	1.007
Tb927.3.3190	NEK7 protein kinase	Protein.kinase	1666	6282	7102	4012	268	288	153	0.55	-1.063	6.5127e-11	0	1	5338	3018	716	146	110	130	1.016
Tb927.3.2930	RBP6	RNA.binding	2848	184	282	25	8	11	1	0.11	-2.543	4.56431e-10	0	1	786	509	116	22	19	21	1.024
Tb927.8.1460	EamA-like transporter family, putative	ZUnknown	3232	1269	1561	709	54	63	27	0.46	-1.271	1.77421e-08	0	1	688	494	106	19	18	19	1.027
Tb927.10.480	hypothetical protein, conserved, poly(Q), Kinetoplastid-specific	ZUnknown	2058	531	697	108	23	28	4	0.16	-2.5	6.50127e-17	0	1	358	186	52	10	7	9	1.059
Tb927.7.7460	hypothetical protein, conserved, no domains	ZUnknown	753	3080	3219	1943	132	131	74	0.56	-1.017	2.23699e-08	0	1	10919	8523	1778	299	311	323	1.059
Tb927.10.5010	EF-G1 Mitochondrial elongation factor G	Mito.translation	3611	5730	6754	3881	245	274	148	0.57	-1.009	1.99512e-09	0	1	13747	8919	2063	377	325	374	1.066
Tb927.2.2340	Glycerophosphoryl diester phosphodiesterase family, putative	ZUnknown	4946	1852	2470	686	79	100	26	0.29	-1.894	5.33945e-19	0	1	340	174	46	9	6	8	1.067
Tb927.11.16820	hypothetical protein, conserved	ZUnknown	3921	1214	1477	536	52	60	20	0.36	-1.577	3.77265e-12	0	1	1186	584	158	33	21	29	1.074
Tb927.3.3960	DRBD6A	RNA.binding	1399	967	1186	485	41	48	18	0.4	-1.399	8.72376e-09	0	1	1844	1155	277	51	42	50	1.075
Tb927.3.1680	eIF3F	Translation	1595	5298	5517	3336	226	224	127	0.56	-1.024	7.86199e-10	0	1	7843	5177	1208	215	189	219	1.084
Tb927.9.9520	ZC3H29	RNA.binding	2507	4041	3834	1953	173	156	74	0.45	-1.321	2.31347e-13	0	1	2177	1141	306	60	42	56	1.098
Tb927.9.9550	hypothetical protein, conserved, no yeast or human match	ZUnknown	751	4314	4414	2371	184	179	90	0.5	-1.198	2.67853e-12	0	1	2865	2108	481	79	77	87	1.115
Tb927.5.1230	hypothetical protein, conserved	ZUnknown	1934	4647	4500	2535	198	183	97	0.51	-1.17	2.19716e-11	0	1	5035	3757	856	138	137	155	1.127
Tb927.11.3650	adenylosuccinate synthetase, putative	Nucleotides	5158	17359	17651	10546	741	717	402	0.55	-1.063	2.04699e-12	0	1	5487	3729	901	150	136	163	1.14
Tb927.10.12790	hypothetical protein	ZUnknown		425	414	169	18	17	6	0.34	-1.447	1.17923e-05	0	1	160	94	20	4	3	4	1.143
Tb927.6.3480	DRBD5	RNA.binding	5340	2752	3763	391	118	153	15	0.11	-3.218	1.7069e-55	0	1	920	459	132	25	17	24	1.143
Tb927.6.820	PUF4	RNA.binding	7218	3719	4226	1846	159	172	70	0.42	-1.411	3.85887e-16	0	1	148	77	20	4	3	4	1.143
Tb927.8.880	hypothetical protein	ZUnknown	3836	6757	6959	2868	289	283	109	0.38	-1.568	6.12912e-23	0	1	2144	1604	374	59	58	68	1.162
Tb927.7.6690	Trypanosoma specific protein, unknown function	ZUnknown	4570	8045	7422	2650	344	301	101	0.31	-1.841	4.91728e-28	0	1	1307	875	223	36	32	40	1.176
Tb927.11.15100	Tb5.20 cytoskeletal protein	Cytoskeleton	4078	34410	42365	21451	1470	1720	818	0.51	-1.162	9.15052e-14	0	1	32330	18372	5054	886	670	917	1.179
Tb927.6.3000	fatty acid desaturase, putative,sphingolipid delta 4 desaturase, putative	Lipids	2840	2083	3087	1295	89	125	49	0.46	-1.267	2.13279e-08	0	1	2686	1712	447	74	62	81	1.191
Tb927.1.1500	conserved protein, unknown function	ZUnknown	3659	2953	3611	807	126	147	31	0.23	-2.274	2.4072e-34	0	1	89	71	15	2	3	3	1.2
Tb927.5.2500	hypothetical protein, conserved	ZUnknown	4654	2278	2385	1398	97	97	53	0.55	-1.051	5.63833e-08	0	1	681	588	133	19	21	24	1.2
Tb927.10.4050	serine palmitoyltransferase, putative	Lipids	4995	4023	4282	1802	172	174	69	0.4	-1.509	6.95653e-19	0	1	1767	891	267	48	32	48	1.2
Tb927.11.5600	ATOM14 - POMP14	Mito.biogenesis	1476	970	876	546	41	36	21	0.55	-1.035	8.80787e-05	0	1	3182	2402	577	87	88	105	1.2
Tb927.9.11000	small GTPase, putative,GTP-binding protein, putative (RAB7)	Vesicular.transport	1083	3731	3779	2336	159	153	89	0.57	-1.008	1.39833e-08	0	1	2916	2222	540	80	81	98	1.217
Tb927.5.1990	hypothetical protein, conserved, poly(Q) tracts	ZUnknown	2096	3928	5219	1975	168	212	75	0.39	-1.498	1.93684e-15	0	1	1764	1210	316	48	44	57	1.239
Tb927.5.1000	ubiquitin-conjugating enzyme e2, putative	Ubiquitin.proteasome	2113	6348	7105	3975	271	288	152	0.54	-1.084	2.2356e-11	0	1	4772	3842	931	131	140	169	1.247
Tb927.7.6310	PLK polo-like protein kinase	Protein.kinase	3861	3213	2659	1277	137	108	49	0.4	-1.484	1.29923e-12	0	1	3214	1948	549	88	71	100	1.258
Tb927.11.7010	protein kinase, putative	Protein.kinase	2895	2294	2991	1422	98	121	54	0.49	-1.188	5.48878e-09	0	1	498	221	75	14	8	14	1.273
Tb927.10.12660	PUF2	RNA.binding	2979	6420	7066	1857	274	287	71	0.25	-2.148	7.11907e-42	0	1	204	129	37	6	5	7	1.273
Tb927.9.15460	calcium motive p-type ATPase, putative	Ions	5240	12483	12509	5492	533	508	209	0.4	-1.503	6.12912e-23	0	1	8359	7174	1729	229	262	314	1.279
Tb927.4.4040	hypothetical protein, conserved	ZUnknown	1878	4899	4554	2729	209	185	104	0.53	-1.112	5.93781e-10	0	1	5732	3933	1068	157	143	194	1.293
Tb927.9.6560	protein kinase, putative	Protein.kinase	5166	9416	11109	3838	402	451	146	0.34	-1.722	3.75105e-28	0	1	2875	2040	549	79	74	100	1.307
Tb927.10.5690	procyclin-associated gene 2 (PAG2) protein, putative	PAG	1169	2939	3058	867	126	124	33	0.26	-2.06	8.29524e-30	0	1	59	38	9	2	1	2	1.333
Tb927.1.2600	PUF9	RNA.binding	6775	7341	7495	2709	314	304	103	0.33	-1.758	8.4402e-29	0	1	553	354	107	15	13	19	1.357
Tb927.11.10900	CMF9, MENG,flagellar component	Cytoskeleton	2622	3810	4221	2258	163	171	86	0.51	-1.148	3.34648e-11	0	1	3801	2496	742	104	91	135	1.385
Tb927.9.8740	DRBD3 (PTB1)	RNA.binding	1502	8466	8356	4030	362	339	154	0.44	-1.38	5.02657e-18	0	1	5112	4262	1133	140	155	206	1.397
Tb927.5.3760	SPO11 meiotic recombination protein	DNA	2817	516	599	299	22	24	11	0.48	-1.126	0.000203474	0	1	1267	866	259	35	32	47	1.403
Tb927.8.8280	hypothetical protein, conserved, no domains, K-specific	ZUnknown	1594	2940	3110	1766	126	126	67	0.53	-1.093	2.07208e-09	0	1	1654	1228	354	45	45	64	1.422
Tb927.8.5110	hypothetical protein, conserved	ZUnknown	8799	5144	5776	1441	220	234	55	0.24	-2.202	3.78417e-41	0	1	594	340	108	16	12	20	1.429
Tb927.9.12360	RBP35	RNA.binding	6065	2878	3123	1113	123	127	42	0.34	-1.717	1.91314e-21	0	1	4699	3171	976	129	116	177	1.445
Tb927.7.2810	hypothetical protein, conserved, trypanosome-specific	ZUnknown	1163	1815	1543	989	78	63	38	0.54	-1.06	4.78567e-06	0	1	1548	1120	331	42	41	60	1.446
Tb927.10.1060	Tric complex delta subunit (TCP-1-delta)	Chaperone	2990	16547	15540	6092	707	631	232	0.35	-1.706	1.66009e-27	0	1	11728	7481	2372	321	273	430	1.448
Tb927.2.4710	TRRM1	RNA.processing	3660	16440	17179	8550	702	697	326	0.47	-1.301	1.54108e-18	0	1	11182	8698	2492	306	317	452	1.451
Tb927.1.2150	calpain-like protein fragment, putative,calpain-like cysteine peptidase, Clan CA, family C2	Protease	2305	156	242	68	7	10	3	0.35	-1.408	0.00131649	0	1	612	428	133	17	16	24	1.455
Tb927.6.3180	hypothetical protein, conserved	ZUnknown	2606	7847	7709	4882	335	313	186	0.57	-1.002	1.02315e-09	0	1	5019	3693	1103	138	135	200	1.465
Tb927.11.5670	MND1 homologue, putative involvement in meiosis	DNA	2070	508	471	252	22	19	10	0.49	-1.166	0.000273973	0	1	1586	1244	358	43	45	65	1.477
Tb927.6.3550	phospholipid-translocating P-type ATPase (flippase), putative	Lipids	5078	5629	6622	3504	240	269	134	0.53	-1.125	1.76052e-11	0	1	2705	1819	577	74	66	105	1.5
Tb927.7.3730	RBP26	RNA.binding	2573	3037	3409	1841	130	138	70	0.52	-1.122	5.4066e-10	0	1	80	45	15	2	2	3	1.5
Tb927.4.4940	hypothetical protein, conserved, poly(Q), no clear yeast or human matches	ZUnknown	5089	1038	1384	466	44	56	18	0.36	-1.604	4.51442e-11	0	1	6106	4672	1394	167	170	253	1.501
Tb927.10.9570	paraflagellar rod protein PFC14	Cytoskeleton	3520	16260	20447	6778	694	830	258	0.34	-1.736	1.25108e-27	0	1	13999	9271	3039	384	338	551	1.526
Tb927.6.3830	hypothetical protein, conserved	ZUnknown	1648	552	577	136	24	23	5	0.21	-2.127	7.17816e-13	0	1	2155	1411	469	59	51	85	1.545
Tb927.1.3550	hypothetical protein	ZUnknown	11894	896	942	491	38	38	19	0.5	-1.172	3.14805e-06	0	1	339	134	62	9	5	11	1.571
Tb927.1.610	hypothetical protein, conserved	ZUnknown	1104	989	1084	561	42	44	21	0.49	-1.161	1.58989e-06	0	1	1794	1295	419	49	47	76	1.583
Tb927.11.8340	hypothetical protein	ZUnknown	2177	230	231	105	10	9	4	0.42	-1.189	0.00409199	0	1	192	135	42	5	5	8	1.6
Tb927.1.1470	conserved protein, unknown function	ZUnknown	7611	800	877	298	34	36	11	0.31	-1.697	4.06218e-11	0	1	777	408	159	21	15	29	1.611
Tb927.4.2080	CC2D is a FAZ-ER protein, also present on the basal bodies. CC2D is required for FAZ filament assembly.	Cytoskeleton	4220	12019	12711	5783	513	516	220	0.43	-1.417	3.71471e-21	0	1	7491	5120	1740	205	187	316	1.612
Tb927.10.14900	hypothetical protein, conserved	ZUnknown	4449	797	953	474	34	39	18	0.49	-1.145	1.07022e-05	0	1	993	689	230	27	25	42	1.615
Tb927.10.3600	hypothetical protein, conserved	ZUnknown	2600	657	805	359	28	33	14	0.46	-1.258	5.23445e-06	0	1	414	274	95	11	10	17	1.619
Tb927.3.2900	EF-2 alpha, elongation initiation factor 2 alpha subunit,	Translation	1846	6909	6755	3864	295	274	147	0.52	-1.146	4.25819e-12	0	1	9715	6095	2175	266	222	395	1.619
Tb927.10.990	hypothetical protein, conserved, predicted GPI anchor	Membrane.protein	1178	1609	1943	1044	69	79	40	0.54	-1.065	5.83138e-07	0	1	416	298	98	11	11	18	1.636
Tb927.10.540	ATP-dependent DEAD/H RNA helicase, DDX39-like, no clear yeast homologue. Named as orthologue of TcSUB2, RNAi causes poly(A) accumulation in nucleus.	RNA.helicase	4024	12360	13915	8256	528	565	315	0.58	-1.001	7.37188e-11	0	1	7595	4895	1752	208	178	318	1.648
Tb927.7.5340	CARP3	Signalling	6289	4347	5126	972	186	208	37	0.19	-2.541	1.51727e-49	0	1	1087	642	244	30	23	44	1.66
Tb927.7.7170	CYC2-like cyclin, putative (CYC4)	Cell.cycle	3878	3065	2982	1532	131	121	58	0.46	-1.288	4.46532e-12	0	1	2106	1534	524	58	56	95	1.667
Tb927.10.9330	hypothetical protein, conserved, partial PSP1 superfamily (signal peptidase-like), copuriifes with ZC3H12	ZUnknown	1934	4462	4626	2220	191	188	85	0.45	-1.346	1.46465e-15	0	1	1711	1174	417	47	43	76	1.689
Tb927.8.6650	DRBD13	RNA.binding	7599	931	1024	227	40	42	9	0.22	-2.265	5.11197e-20	0	1	152	89	35	4	3	6	1.714
Tb927.5.2010	hypothetical protein	ZUnknown	1188	1707	2060	842	73	84	32	0.41	-1.439	4.01281e-12	0	1	424	279	102	12	10	19	1.727
Tb927.10.8240	hypothetical protein, conserved	ZUnknown	1203	2393	2954	1481	102	120	56	0.5	-1.154	3.77587e-09	0	1	2708	2303	754	74	84	137	1.734
Tb927.8.6580	SDH1 succinate dehydrogenase (complex II) subunit, flavoprotein	Mito.e.transport	3212	2070	2563	953	88	104	36	0.38	-1.557	7.26122e-15	0	1	6744	5733	1887	185	209	342	1.736
Tb927.1.4040	hypothetical protein, conserved	ZUnknown	3557	1271	1421	817	54	58	31	0.55	-1.018	6.35822e-06	0	1	958	643	239	26	23	43	1.755
Tb927.8.900	splicing factor TSR1 (TSR1)	RNA.processing	1665	5188	4862	1977	222	197	75	0.36	-1.645	3.76363e-21	0	1	1988	1501	531	54	55	96	1.761
Tb927.5.620	invariant surface glycoprotein, putative	ZUnknown	2301	1144	1317	390	49	53	15	0.29	-1.88	2.48339e-16	0	1	1142	816	295	31	30	54	1.77
Tb927.3.5080	PSP1 C-terminal conserved region, putative	ZUnknown	4932	3049	3480	964	130	141	37	0.27	-2.031	1.32267e-29	0	1	1007	840	294	28	31	53	1.797
Tb927.8.930	hypothetical protein, conserved, predicted GPI anchor	Membrane.protein	1946	3015	3548	1939	129	144	74	0.54	-1.073	5.50079e-09	0	1	3685	2700	987	101	98	179	1.799
Tb927.10.450	hypothetical protein, conserved, microtubule binding domains. very K/E rich	Cytoskeleton	2584	6195	6271	2259	265	255	86	0.33	-1.766	8.58727e-28	0	1	2532	1943	695	69	71	126	1.8
Tb927.9.7540	calpain-like cysteine peptidase, putative,cysteine peptidase, Clan CA, family C2, putative	Protease	5440	2376	3108	1412	101	126	54	0.48	-1.249	6.89192e-10	0	1	1664	924	398	46	34	72	1.8
Tb927.5.4480	paraflagellar rod protein par4, putative	Cytoskeleton	2063	12005	12169	6093	513	494	232	0.46	-1.312	9.17668e-18	0	1	7505	5146	1962	206	188	356	1.807
Tb927.10.10990	predicted WD40 repeat protein	ZUnknown	1793	2261	2423	1332	97	98	51	0.52	-1.123	5.22459e-09	0	1	2032	1885	624	56	69	113	1.808
Tb927.8.7970	hypothetical protein, brucei-evansi-specific	ZUnknown	3459	7446	7979	4814	318	324	184	0.57	-1.01	2.18071e-10	0	1	1535	1038	400	42	38	73	1.825
Tb927.5.1770	RNA pseudouridylate synthase, putative	ZUnknown	2244	6634	7817	4122	283	317	157	0.52	-1.13	6.25804e-12	0	1	2838	1805	726	78	66	132	1.833
Tb927.11.11320	hypothetical protein, conserved	ZUnknown	1455	2121	2110	1211	91	86	46	0.52	-1.112	2.63722e-08	0	1	1457	995	388	40	36	70	1.842
Tb927.9.6570	hypothetical protein, conserved	ZUnknown	3186	377	362	134	16	15	5	0.32	-1.548	7.09372e-06	0	1	242	168	64	7	6	12	1.846
Tb927.5.3130	hypothetical protein	ZUnknown	4548	548	537	215	23	22	8	0.36	-1.506	5.54699e-07	0	1	663	287	143	18	10	26	1.857
Tb927.6.2850	ESAG8-associated protein, putative (PIE8)	ESAG	7309	2778	2840	341	119	115	13	0.11	-3.236	2.2836e-64	0	1	1047	413	224	29	15	41	1.864
Tb927.9.12500	POMP7	Mito.membrane	2388	775	1019	277	33	41	11	0.3	-1.866	1.41885e-12	0	1	3592	2199	928	98	80	168	1.888
Tb927.9.15290	CHAT domain containing protein, putative	ZUnknown	4789	7928	9074	4204	339	368	160	0.45	-1.333	2.78071e-17	0	1	4719	3178	1291	129	116	234	1.91
Tb927.7.2110	KKT11 Kinetochore protein	Cell.cycle	1701	1362	1930	784	58	78	30	0.44	-1.328	1.95046e-08	0	1	1688	1084	456	46	40	83	1.93
Tb927.1.2310	hypothetical protein	ZUnknown	895	956	692	293	41	28	11	0.32	-1.656	1.78397e-08	0	1	2672	1603	702	73	58	127	1.939
Tb927.11.4180	PSP1 C-terminal conserved region, putative	ZUnknown	1894	6233	6476	2482	266	263	95	0.36	-1.662	2.62773e-25	0	1	1765	1148	489	48	42	89	1.978
Tb927.6.2880	Kinesin-like but poor match	Cytoskeleton	3869	3998	4281	1623	171	174	62	0.36	-1.649	2.60537e-22	0	1	2590	1718	741	71	63	134	2
Tb927.9.4130	hypothetical protein, conserved	ZUnknown	3918	433	346	203	18	14	8	0.5	-1.113	0.00209796	0	1	53	20	9	1	1	2	2
Tb927.11.2860	hypothetical protein, conserved	ZUnknown	4340	3836	3958	2049	164	161	78	0.48	-1.242	8.96582e-13	0	1	148	95	37	4	3	7	2
Tb927.7.6920	hypothetical protein, conserved	ZUnknown	3189	1060	1082	646	45	44	25	0.56	-1.019	2.61435e-05	0	1	768	498	214	21	18	39	2
Tb927.11.14860	hypothetical protein, conserved	ZUnknown	2367	1279	1252	710	55	51	27	0.51	-1.123	1.15455e-06	0	1	1157	735	330	32	27	60	2.034
Tb927.6.4100	hypothetical protein, conserved, resemblance to myosin	ZUnknown	2785	3906	3908	2151	167	159	82	0.5	-1.178	2.19608e-11	0	1	2802	1894	821	77	69	149	2.041
Tb927.4.4390	hypothetical protein	ZUnknown	1946	1554	1997	1089	66	81	42	0.57	-1.002	6.35249e-06	0	1	617	488	198	17	18	36	2.057
Tb927.11.1230	hypothetical protein, conserved	ZUnknown	2112	4471	4988	2794	191	203	107	0.54	-1.081	1.75177e-10	0	1	602	336	162	16	12	29	2.071
Tb927.11.16720	cyclin 6,mitotic cyclin (CYC6)	Cell.cycle	2411	1994	2902	1169	85	118	45	0.44	-1.333	2.67706e-09	0	1	583	245	145	16	9	26	2.08
Tb927.11.15010	NEK21 protein kinase	Protein.kinase	3914	897	927	524	38	38	20	0.53	-1.076	2.28471e-05	0	1	1831	1014	502	50	37	91	2.092
Tb927.10.12720	hypothetical protein, conserved, resemblance to myosin	ZUnknown	3202	3093	3518	1987	132	143	76	0.55	-1.051	6.70254e-09	0	1	2273	1839	745	62	67	135	2.093
Tb927.8.7850	hypothetical protein, conserved	ZUnknown	7118	5059	4893	2263	216	199	86	0.41	-1.446	3.1058e-17	0	1	1791	1467	597	49	53	108	2.118
Tb927.1.4280	hypothetical protein, conserved, African tryp specific, PTZ (tail-specific protease) domain	ZUnknown	3348	2732	2840	1544	117	115	59	0.51	-1.163	3.45726e-10	0	1	985	644	293	27	23	53	2.12
Tb927.7.6090	eIF3a	Translation	2752	17371	16430	8812	742	667	336	0.48	-1.264	1.18459e-15	0	1	9527	6938	3093	261	253	561	2.183
Tb927.5.3240	hypothetical protein, conserved	ZUnknown	3564	3834	3708	2025	164	151	77	0.49	-1.211	1.68041e-11	0	1	1855	1415	630	51	52	114	2.214
Tb927.1.2120	calpain, putative,cysteine peptidase, Clan CA, family C2, putative	Protease	5348	4006	4680	2487	171	190	95	0.53	-1.121	1.32229e-10	0	1	2103	1458	687	58	53	125	2.252
Tb927.7.7310	hypothetical protein	ZUnknown	663	588	513	318	25	21	12	0.52	-1.029	0.00114457	0	1	211	162	75	6	6	14	2.333
Tb927.8.7840	dynein heavy chain, putative, not a DHC in Wickstead analysis	Cytoskeleton	3584	1667	1986	1046	71	81	40	0.53	-1.103	1.46298e-07	0	1	887	606	295	24	22	54	2.348
Tb927.11.10940	hypothetical protein, conserved, no domains	ZUnknown	6365	2126	3008	931	91	122	35	0.33	-1.71	1.97316e-15	0	1	551	363	184	15	13	33	2.357
Tb927.8.6490	protein kinase, putative	Protein.kinase	3566	932	1159	454	40	47	17	0.39	-1.444	4.50306e-09	0	1	1113	694	371	31	25	67	2.393
Tb927.10.8940	Flagellum tageting protein KHARON1	Cytoskeleton	2426	32774	31817	12865	1400	1292	491	0.36	-1.644	2.1348e-28	0	1	11168	11149	4706	306	406	854	2.399
Tb927.2.3580	transcription elongation factor s-II, putative (TFIIS2-1)	RNA.synthesis	4953	7607	6859	2166	325	278	83	0.28	-2.024	6.45692e-32	0	1	809	543	285	22	20	52	2.476
Tb927.11.2610	hypothetical protein, conserved, no domains, no yeast or human match	Cytoskeleton	2462	31425	29573	17903	1342	1201	683	0.54	-1.099	2.3628e-12	0	1	12551	10155	4888	344	370	887	2.485
Tb927.7.4450	hypothetical protein, conserved	ZUnknown	4608	7245	7721	4439	309	313	169	0.54	-1.081	1.0989e-11	0	1	2791	2093	1071	76	76	194	2.553
Tb927.11.760	protein phosphatase 2C, putative	Protein.phosphatase	1311	16670	14896	9812	712	605	374	0.57	-1.015	2.46685e-09	0	1	3968	3156	1576	109	115	286	2.554
Tb927.1.1850	hypothetical protein, conserved	ZUnknown	2148	1090	1290	585	47	52	22	0.44	-1.292	3.17696e-08	0	1	684	478	259	19	17	47	2.611
Tb927.3.5310	paraflagellar rod protein,I2 antigen	Cytoskeleton	7078	16183	20202	6697	691	820	255	0.34	-1.741	3.85392e-28	0	1	11443	7816	4340	314	285	787	2.628
Tb927.10.4200	hypothetical protein, conserved	ZUnknown	2712	2383	3016	1001	102	122	38	0.34	-1.701	4.74453e-18	0	1	1619	994	582	44	36	106	2.65
Tb927.9.4080	hypothetical protein, conserved, DRBD3, 4E5/G1 interaction. P-loop NTP hydrolase (AAA ATPase), DNA ligase/capping enzyme catalytic domain, C4 zinc finger (LIM domain)	Translation	4780	6500	7020	3404	278	285	130	0.46	-1.308	2.06094e-16	0	1	199	96	64	5	4	12	2.667
Tb927.2.2090	hypothetical protein	ZUnknown	3455	4852	5178	2274	207	210	87	0.42	-1.451	1.49407e-18	0	1	1933	1522	797	53	55	145	2.685
Tb927.5.3510	structural maintenance of chromosome 3 (SMC3)	Chromatin	3765	6369	5727	1738	272	233	66	0.26	-2.078	3.1396e-32	0	1	4068	2339	1472	111	85	267	2.724
Tb927.11.14100	DRBD4 (PTB2)	RNA.binding	3111	9299	8461	5447	397	344	208	0.56	-1.033	2.20793e-09	0	1	2050	2064	985	56	75	179	2.733
Tb927.11.3300	SAS4	Cytoskeleton	7688	7914	7515	4365	338	305	166	0.52	-1.146	6.81808e-12	0	1	1039	798	432	28	29	78	2.737
Tb927.7.6630	hypothetical protein, conserved	ZUnknown	4862	4205	3556	2265	180	144	86	0.53	-1.09	5.59269e-08	0	1	1065	856	456	29	31	83	2.767
Tb927.9.10650	hypothetical protein	ZUnknown	785	1249	1115	425	53	45	16	0.33	-1.705	1.53637e-12	0	1	169	139	79	5	5	14	2.8
Tb927.6.640	kinetoplastid-specific phospho-protein phosphatase, putative	Protein.phosphatase	8925	5196	5199	1614	222	211	62	0.29	-1.977	1.84597e-32	0	1	294	201	113	8	7	21	2.8
Tb927.1.1530	protein kinase, putative	Protein.kinase	8568	6333	6835	2618	270	277	100	0.37	-1.637	5.63569e-25	0	1	1983	1275	785	54	46	142	2.84
Tb927.8.1130	protein phosphatase with EF-Hand domains, putative	Protein.phosphatase	6294	2655	3726	1938	113	151	74	0.56	-1.017	1.78859e-06	0	1	864	765	409	24	28	74	2.846
Tb927.11.8330	hypothetical protein, conserved, 4 C2H2 Zn fingers	Zinc.finger	1332	1542	2071	936	66	84	36	0.48	-1.226	4.57009e-08	0	1	192	85	65	5	3	12	3
Tb927.10.3310	CMF76b, possible component of motile flagella	Cytoskeleton	3001	3505	4051	2155	150	164	82	0.52	-1.125	2.28523e-10	0	1	1264	1034	619	35	38	112	3.068
Tb927.8.6660	paraflagellar rod protein PFC1	Cytoskeleton	2995	12356	12673	7782	528	515	297	0.57	-1.018	3.84635e-11	0	1	3333	3090	1757	91	113	319	3.127
Tb927.10.11630	PSP1 C-terminal conserved region, putative	ZUnknown	3451	1201	1295	464	51	53	18	0.35	-1.672	1.50617e-13	0	1	382	223	159	10	8	29	3.222
Tb927.8.5080	fatty-acid amide hydrolase 2, putative (H sapeiens E-115)	Lipids	3630	2215	3033	1576	95	123	60	0.55	-1.032	1.51069e-06	0	1	442	372	232	12	14	42	3.231
Tb927.1.4010	TbPRI2, primase 2, kDNA replication	Mito.DNA	4233	4324	4630	2648	185	188	101	0.54	-1.08	2.09766e-10	0	1	328	204	143	9	7	26	3.25
Tb927.9.12310	hypothetical protein, conserved	ZUnknown	2957	2704	2612	1490	115	106	57	0.52	-1.146	2.55589e-09	0	1	993	766	495	27	28	90	3.273
Tb927.8.710	DRBD17	RNA.binding	5367	26277	28826	5651	1122	1170	215	0.19	-2.576	9.52841e-74	0	1	2767	2120	1402	76	77	254	3.32
Tb927.11.13630	hypothetical protein, conserved	ZUnknown	1937	638	725	371	27	29	14	0.5	-1.125	6.35737e-05	0	1	99	90	53	3	3	10	3.333
Tb927.8.3820	hypothetical protein, conserved, kinetoplastid-specific	ZUnknown	1628	2638	3422	1352	113	139	52	0.41	-1.448	1.77317e-13	0	1	600	640	360	16	23	65	3.333
Tb927.7.7100	hypothetical protein	ZUnknown	6843	3142	3456	863	134	140	33	0.24	-2.2	5.84074e-35	0	1	860	632	433	24	23	79	3.362
Tb927.10.1490	MKT1-like	RNA.processing	6572	13720	13945	1397	586	566	53	0.09	-3.559	1.3057e-123	0	1	3037	2555	1633	83	93	296	3.364
Tb927.8.4540	PBP1	RNA.degradation	7915	9737	9295	3952	416	377	151	0.38	-1.579	8.82399e-23	0	1	1136	785	570	31	29	103	3.433
Tb927.11.13640	J-binding protein (JBP1)	Chromatin	2712	4969	5886	3021	212	239	115	0.51	-1.162	8.97924e-12	0	1	449	332	230	12	12	42	3.5
Tb927.10.11760	PUF6	RNA.binding	8178	6240	7193	3277	266	292	125	0.45	-1.349	8.4822e-17	0	1	1668	1085	847	46	40	154	3.581
Tb927.1.2420	hypothetical protein	ZUnknown	1232	243	341	125	10	14	5	0.42	-1.286	0.000945239	0	1	64	70	47	2	3	9	3.6
Tb927.7.7160	kinetoplastid-specific dual specificity phosphatase, putative	Phosphatase	5518	4808	4307	2464	205	175	94	0.49	-1.201	9.02448e-11	0	1	481	421	283	13	15	51	3.643
Tb927.3.1920	NOT5	RNA.degradation	2081	8483	8123	3263	362	330	124	0.36	-1.654	1.70072e-24	0	1	1590	1438	962	44	52	175	3.646
Tb927.4.1840	Carboxypeptidase Nna1-like protein, putative	Protease	4853	4058	4801	2756	173	195	105	0.57	-1.005	1.22467e-08	0	1	1009	761	574	28	28	104	3.714
Tb927.11.14090	DRBD18	RNA.binding	2562	14186	11266	6310	606	457	241	0.45	-1.319	6.35559e-12	0	1	2137	2068	1375	59	75	249	3.716
Tb927.2.4280	kinetoplastid-specific dual specificity phosphatase, putative	Phosphatase	3603	5503	6763	3077	235	275	117	0.46	-1.304	2.64859e-14	0	1	746	424	361	20	15	66	3.771
Tb927.7.1420	hypothetical protein, conserved	ZUnknown	6168	13277	14243	7800	567	578	297	0.52	-1.147	2.39652e-14	0	1	1016	755	593	28	28	108	3.857
Tb927.10.15300	protein kinase, putative	Protein.kinase	7771	4786	4594	2533	204	187	97	0.5	-1.206	5.42801e-12	0	1	1005	875	644	28	32	117	3.9
Tb927.9.11850	structural maintenance of chromosome 1 (SMC1)	Chromatin	4667	5579	5946	3336	238	241	127	0.53	-1.113	1.11027e-11	0	1	1803	1406	1080	49	51	196	3.92
Tb927.9.10770	PABP2	Translation	4653	36748	35202	15652	1569	1429	597	0.4	-1.52	5.15457e-24	0	1	5632	5300	3792	154	193	688	3.965
Tb927.10.11250	BRE1 E3 ubiquitin ligase, putative	ZUnknown	2638	5409	6363	1635	231	258	62	0.25	-2.128	7.45135e-38	0	1	2027	1058	1079	56	39	196	4.126
Tb927.5.4520	hypothetical protein, conserved, spectrin repeat, prefoldin domains, P-loop NTP hydrolase, colicin2	ZUnknown	2914	3139	3841	1214	134	156	46	0.32	-1.8	8.51349e-23	0	1	1990	1247	1160	55	45	210	4.2
Tb927.8.6070	basal body component,ML protein (TBBC)	Cytoskeleton	4972	5384	5528	2525	230	224	96	0.42	-1.424	4.51266e-18	0	1	1348	1015	859	37	37	156	4.216
Tb927.4.4580	hypothetical protein, conserved, no clear yeast or human matches	ZUnknown	5347	13567	13320	5376	579	541	205	0.37	-1.635	1.31666e-26	0	1	317	232	204	9	8	37	4.353
Tb927.3.3730	ABC transporter, putative	Transporter	6953	4185	4190	1610	179	170	61	0.35	-1.676	1.94604e-22	0	1	1098	827	721	30	30	131	4.367
Tb927.9.9450	ZC3H28	RNA.binding	4762	13908	12923	7473	594	525	285	0.51	-1.17	7.92334e-13	0	1	1983	2017	1543	54	74	280	4.375
Tb927.9.5460	eIF4G2	Translation	3102	3354	3729	2146	143	151	82	0.56	-1.042	4.67899e-09	0	1	742	614	510	20	22	93	4.429
Tb927.9.12400	protein kinase, putative	Protein.kinase	6264	2017	2299	1072	86	93	41	0.46	-1.304	3.39584e-11	0	1	713	522	481	20	19	87	4.462
Tb927.11.8210	RAD50 DNA repair-like protein	DNA	5401	9928	10506	3041	424	427	116	0.27	-2.047	9.1147e-42	0	1	1420	1065	962	39	39	175	4.487
Tb927.1.2190	RAPTOR-like (TOR complexes)	Signalling	7341	10651	10701	6583	455	434	251	0.56	-1.029	5.95563e-11	0	1	1371	978	920	38	36	167	4.514
Tb927.2.2720	FlaK protein kinase, putative	Protein.kinase	7958	3459	4052	2122	148	165	81	0.52	-1.137	1.96881e-10	0	1	408	272	264	11	10	48	4.571
Tb927.6.2550	TRRM2	RNA.binding	5675	5312	5056	2195	227	205	84	0.39	-1.544	2.54748e-19	0	1	1051	898	792	29	33	144	4.645
Tb927.5.1760	Isoprenylcysteine alpha-carbonyl methylesterase, putative	ZUnknown	2485	7501	6973	4135	320	283	158	0.52	-1.131	3.83018e-11	0	1	564	403	384	15	15	70	4.667
Tb927.9.2550	Domain of unknown function (DUF4457), putative	ZUnknown	4924	4204	3941	2418	180	160	92	0.54	-1.072	4.32926e-09	0	1	716	679	593	20	25	108	4.8
Tb927.11.1340	hypothetical protein, conserved, protein kinase-like domain, no yeast or human match	ZUnknown	5614	2032	2685	1241	87	109	47	0.48	-1.214	7.31715e-09	0	1	812	619	597	22	23	108	4.8
Tb927.6.3090	XMAP215, matches microtubule-associated proteins	Cytoskeleton	5534	5717	7009	3647	244	285	139	0.53	-1.12	6.77554e-11	0	1	1596	1230	1205	44	45	219	4.921
Tb927.9.13360	ubiquitin-protein ligase, putative (upl3)	Ubiquitin.proteasome	8765	7562	9503	3190	323	386	122	0.34	-1.713	1.18592e-24	0	1	1148	748	790	31	27	143	4.931
Tb927.10.1540	ZC3H30	RNA.binding	6079	3527	3195	1874	151	130	71	0.51	-1.155	1.89827e-09	0	1	445	318	336	12	12	61	5.083
Tb927.8.2630	Kinesin KIN-C. Trypanosome-specific kinesin family 2	Cytoskeleton	4393	4775	5000	2425	204	203	92	0.45	-1.326	1.74419e-15	0	1	1297	1184	1121	36	43	203	5.139
Tb927.10.11780	hypothetical protein, conserved	ZUnknown	3716	7942	8515	4523	339	346	172	0.5	-1.188	3.32652e-14	0	1	1386	1069	1089	38	39	198	5.143
Tb927.11.6440	hypothetical protein, conserved, Bromodomain and poly(Q), often in TAP MS, low similarity to coiled-coil proteins and hook proteins (cytoskeletal linkers)	ZUnknown	4631	16877	14667	5409	721	595	206	0.31	-1.84	1.74514e-27	0	1	1616	1563	1482	44	57	269	5.327
Tb927.4.4570	hypothetical protein, conserved, no domains, no yeast or human match	ZUnknown	3825	6652	6591	3620	284	268	138	0.5	-1.194	3.74233e-13	0	1	864	757	778	24	28	141	5.423
Tb927.9.13610	helicase, putative	DNA	6429	7694	8693	4284	329	353	163	0.48	-1.256	1.76051e-15	0	1	544	393	433	15	14	79	5.448
Tb927.3.4270	hypothetical protein, conserved	ZUnknown	4938	13150	14913	7694	562	605	293	0.5	-1.192	4.1185e-15	0	1	647	484	552	18	18	100	5.556
Tb927.7.7030	zinc-finger of a C2HC-type, putative	Zinc.finger	3399	2735	2385	1533	117	97	58	0.54	-1.05	5.14225e-07	0	1	470	422	436	13	15	79	5.643
Tb927.8.1280	hypothetical protein, conserved	ZUnknown	4713	4778	5154	2896	204	209	110	0.53	-1.101	4.6016e-11	0	1	323	217	265	9	8	48	5.647
Tb927.10.740	structural maintenance of chromosome 4 (SMC4)	Chromatin	4132	6692	6682	3418	286	271	130	0.47	-1.288	2.46192e-15	0	1	1160	758	965	32	28	175	5.833
Tb927.8.3540	hypothetical protein, conserved	ZUnknown	4089	5810	5038	1210	248	205	46	0.2	-2.418	1.48777e-39	0	1	523	353	436	14	13	79	5.852
Tb927.5.2410	kinesin	Cytoskeleton	5806	8990	9418	4369	384	382	167	0.44	-1.394	1.51171e-19	0	1	495	452	500	14	16	91	6.067
Tb927.7.7190	hypothetical protein, conserved, trypanosome-specific	ZUnknown	4384	4321	4495	2512	185	182	96	0.52	-1.132	3.287e-11	0	1	426	353	417	12	13	76	6.08
Tb927.3.5530	Tb-292 membrane associated protein	Membrane.protein	8286	12347	14185	4871	527	576	186	0.34	-1.752	4.23116e-31	0	1	1462	1024	1295	40	37	235	6.104
Tb927.10.2950	hypothetical protein, conserved	ZUnknown	5595	9646	9849	6047	412	400	231	0.57	-1.02	8.58559e-11	0	1	1079	793	996	30	29	181	6.136
Tb927.5.3250	hypothetical protein, conserved, no clear yeast or human matches	ZUnknown	5188	8858	8494	3974	378	345	152	0.42	-1.441	5.63125e-19	0	1	1045	822	1000	29	30	181	6.136
Tb927.8.4500	eIF4G5	Translation	3364	5679	5794	3243	243	235	124	0.52	-1.146	4.06725e-12	0	1	445	336	408	12	12	74	6.167
Tb927.11.15490	Tb-291 membrane associated protein, putative	Membrane.protein	2411	5295	4157	1000	226	169	38	0.19	-2.466	1.22995e-33	0	1	2074	1205	1730	57	44	314	6.218
Tb927.11.1980	ZC3H41	RNA.binding	3778	16857	15076	7085	720	612	270	0.41	-1.485	3.39711e-19	0	1	2194	2302	2515	60	84	456	6.333
Tb927.9.12510	DED1-2, ATP-dependent DEAD/H RNA helicase, DED1-2	Translation	5354	12981	13175	4983	554	535	190	0.35	-1.704	1.08128e-29	0	1	1984	1617	2036	54	59	369	6.531
Tb927.10.6050	clathrin heavy chain (CHC)	Vesicular.transport	5808	51590	58279	28974	2203	2366	1105	0.48	-1.25	3.71041e-18	0	1	2756	2328	2906	76	85	527	6.547
Tb927.8.4360	hypothetical protein, conserved	ZUnknown	6249	5270	5333	2277	225	217	87	0.39	-1.527	2.84528e-20	0	1	298	252	307	8	9	56	6.588
Tb927.8.7480	hypothetical protein, conserved, no clear yeast or human matches	ZUnknown	4760	2768	3121	1622	118	127	62	0.51	-1.17	1.94108e-10	0	1	444	406	503	12	15	91	6.741
Tb927.11.5640	Flagellar pocket collar protein	Cytoskeleton	3126	2504	2633	840	107	107	32	0.3	-1.885	6.70532e-24	0	1	379	300	389	10	11	71	6.762
Tb927.7.2680	ZC3H22	RNA.binding	8145	1596	1889	419	68	77	16	0.22	-2.273	5.02745e-27	0	1	504	322	489	14	12	89	6.846
Tb927.1.1890	Replication Factor C Subunit 1-related protein	DNA	3595	3455	3198	2021	148	130	77	0.55	-1.037	5.37129e-08	0	1	505	442	569	14	16	103	6.867
Tb927.3.2760	hypothetical protein, conserved	ZUnknown	4981	4612	4143	2350	197	168	90	0.49	-1.21	7.19315e-11	0	1	638	574	756	17	21	137	7.211
Tb927.7.3990	mitochondrial DNA polymerase I protein C (TbPOL1C)	Mito.DNA	6349	6190	6173	3596	264	251	137	0.53	-1.107	2.40559e-11	0	1	704	480	736	19	18	134	7.243
Tb927.10.5240	cAMP binding protein, putative	ZUnknown	7222	8554	8620	5265	365	350	201	0.56	-1.036	8.95661e-11	0	1	994	895	1208	27	33	219	7.3
Tb927.2.4810	CMF5, T. brucei components of motile flagella (TbCMF5)	Cytoskeleton	4173	8769	8908	4667	374	362	178	0.48	-1.245	2.24135e-15	0	1	1059	926	1280	29	34	232	7.365
Tb927.6.3500	RME8 endosomal trafficking protein, clathrin-associated	Vesicular.transport	7599	17389	19076	8865	743	774	338	0.45	-1.363	1.69202e-20	0	1	1290	959	1480	35	35	269	7.686
Tb927.4.3120	bilobe protein, conserved	Cytoskeleton	3697	2796	2676	1404	119	109	54	0.47	-1.267	3.51183e-11	0	1	356	339	468	10	12	85	7.727
Tb927.6.620	hypothetical protein, conserved	ZUnknown	8526	15682	15373	7927	670	624	302	0.47	-1.294	3.56756e-17	0	1	1113	800	1285	31	29	233	7.767
Tb927.1.4310	FAZ2 flagellar attachment zone protein	Cytoskeleton	8800	29931	26520	4225	1278	1077	161	0.14	-2.999	1.39126e-77	0	1	919	606	1013	25	22	184	7.83
Tb927.10.5350	IAD-4 inner arm dynein heavy chain	Cytoskeleton	12810	23932	25700	13479	1022	1043	514	0.5	-1.209	9.21145e-17	0	1	2115	1533	2461	58	56	447	7.842
Tb927.6.1180	hypothetical protein, conserved	ZUnknown	4723	5236	4932	3065	224	200	117	0.55	-1.054	2.47649e-09	0	1	488	433	634	13	16	115	7.931
Tb927.7.2150	hypothetical protein, conserved	ZUnknown	5201	3660	3863	1384	156	157	53	0.34	-1.735	9.77471e-24	0	1	570	426	705	16	16	128	8
Tb927.4.310	hypothetical protein, conserved, C-terminal HECT E3 ligase domain (Neddylation)	Ubiquitin.proteasome	20368	22666	19977	12123	968	811	462	0.52	-1.14	1.75e-11	0	1	1134	733	1293	31	27	235	8.103
Tb927.10.10050	hypothetical protein, conserved, 8 TM domains	ZUnknown	7781	14068	11152	6772	601	453	258	0.49	-1.209	4.22549e-10	0	1	765	579	958	21	21	174	8.286
Tb927.1.4480	WD repeat and HMG-box DNA-binding protein, putative	ZUnknown	5455	6328	6111	3324	270	248	127	0.49	-1.224	3.20225e-13	0	1	764	659	1046	21	24	190	8.444
Tb927.8.3410	Inositol hexakisphosphate, putative	Protein.phosphatase	5656	6055	6969	3831	259	283	146	0.54	-1.088	3.55114e-11	0	1	277	188	351	8	7	64	8.533
Tb927.10.15400	Trypanosome-specific kinesin family 2	Cytoskeleton	6428	4907	5789	3119	210	235	119	0.53	-1.097	1.26236e-10	0	1	799	609	1036	22	22	188	8.545
Tb927.11.3350	phospholipid-transporting ATPase 1-like protein, putative	Lipids	7339	4435	5687	3114	189	231	119	0.57	-1.015	3.66979e-08	0	1	122	88	141	3	3	26	8.667
Tb927.7.4900	XRNA	RNA.degradation	8880	10266	11311	4072	438	459	155	0.35	-1.715	8.22951e-30	0	1	1164	875	1531	32	32	278	8.688
Tb927.10.1110	Trypanosome-specific kinesin family 2	Cytoskeleton	7537	2468	2780	1367	105	113	52	0.48	-1.245	3.46728e-11	0	1	425	319	593	12	12	108	9
Tb927.4.4510	protein phosphatase 2C, putative	Protein.phosphatase	8939	8475	8862	4827	362	360	184	0.51	-1.17	7.32808e-14	0	1	284	214	401	8	8	73	9.125
Tb927.5.3290	Protein of unknown function, putative	ZUnknown	5520	3880	4746	2337	166	193	89	0.5	-1.194	2.77564e-11	0	1	375	231	458	10	8	83	9.222
Tb927.3.4230	CMF33 subtilisin-like serine peptidase	Cytoskeleton	4737	13058	14418	7436	558	585	284	0.5	-1.211	8.31357e-16	0	1	452	344	640	12	13	116	9.28
Tb927.11.14370	hypothetical protein, conserved, tryp specific	ZUnknown	3671	4375	4226	2536	187	172	97	0.54	-1.083	1.01593e-09	0	1	442	376	665	12	14	121	9.308
Tb927.8.7950	Flagellar Member 4 (FLAM4)	Cytoskeleton	5787	9150	9568	5704	391	388	217	0.56	-1.045	2.39717e-11	0	1	987	839	1533	27	31	278	9.586
Tb927.11.2490	Kinesin-3	Cytoskeleton	5474	9393	9719	4929	401	395	188	0.47	-1.278	1.37097e-16	0	1	396	316	622	11	12	113	9.826
Tb927.10.13280	GCN1 homologue, possibly involved in translation control	Translation	8098	22393	19767	10763	956	803	410	0.47	-1.29	1.45952e-14	0	1	1371	974	2032	38	36	369	9.973
Tb927.7.3560	CMF7, possible component of motile flagella but PTP tagged is in nuclear speckles	RNA.processing	6060	13044	12788	7841	557	519	299	0.56	-1.051	2.41436e-11	0	1	854	572	1216	23	21	221	10.045
Tb927.11.15800	CIF1	Cytoskeleton	3467	6202	5695	3331	265	231	127	0.51	-1.157	5.1413e-11	0	1	333	297	568	9	11	103	10.3
Tb927.5.3260	WD domain, G-beta repeat, putative	ZUnknown	5792	5223	5805	3183	223	236	121	0.53	-1.115	1.60887e-11	0	1	428	420	781	12	15	142	10.519
Tb927.7.1090	SNF2 family N-terminal domain/Ring finger domain containing protein, putative	ZUnknown	4881	4686	5941	2281	200	241	87	0.39	-1.515	1.41758e-17	0	1	339	254	523	9	9	95	10.556
Tb927.8.1290	hypothetical protein, conserved, no domains, copurifies with ZC3H32	ZUnknown	5964	5324	5995	1923	227	243	73	0.31	-1.852	7.24547e-30	0	1	75	54	121	2	2	22	11
Tb927.11.2140	cyclic nucleotide-binding domain containing protein, putative	ZUnknown	3670	6039	6441	3542	258	261	135	0.52	-1.141	1.88955e-12	0	1	469	499	950	13	18	172	11.097
Tb927.3.4610	Right handed beta helix region, putative	ZUnknown	9835	10920	11382	6175	466	462	235	0.51	-1.18	1.28658e-14	0	1	546	441	965	15	16	175	11.29
Tb927.10.870	myosin-like	Cytoskeleton	4115	8058	8306	4275	344	337	163	0.48	-1.259	1.18459e-15	0	1	350	298	654	10	11	119	11.333
Tb927.5.3800	glutamine hydrolysing (not ammonia-dependent) carbomoyl phosphate synthase, putative	Amino.acids	8065	22068	22632	10663	942	919	407	0.44	-1.391	2.11865e-21	0	1	1920	1497	3376	53	55	613	11.352
Tb927.8.940	hypothetical protein, conserved, no clear yeast or human matches	ZUnknown	7709	21991	20879	12542	939	848	478	0.53	-1.103	2.21226e-12	0	1	1271	1063	2358	35	39	428	11.568
Tb927.3.2050	hypothetical protein, conserved, no domains, poly(Q) tracts, K-specific	ZUnknown	6337	8781	8829	3486	375	358	133	0.36	-1.647	5.22716e-26	0	1	654	486	1221	18	18	222	12.333
Tb927.4.2880	TbNup225 Inner ring	Nuclear.transport	6670	16081	15520	9807	687	630	374	0.57	-1.021	9.83902e-11	0	1	827	692	1639	23	25	297	12.375
Tb927.11.14680	ATR kinase (phosphatidylinositol 3-related kinase)	Signalling	8876	15139	14758	9046	647	599	345	0.55	-1.056	1.60887e-11	0	1	728	549	1383	20	20	251	12.55
Tb927.11.14920	hypothetical protein, tryp specific, linked to pentamidine action	ZUnknown	11275	18367	18197	8862	784	739	338	0.44	-1.368	1.20396e-19	0	1	720	524	1377	20	19	250	12.821
Tb927.11.4030	hypothetical protein, conserved, no clear yeast or human matches	ZUnknown	6448	7531	7752	4326	322	315	165	0.52	-1.147	6.22159e-13	0	1	419	303	816	11	11	148	13.455
Tb927.11.2430	dynein heavy chain DHC1b or DYNC2H2, cytoplasmic type	Cytoskeleton	14084	46572	42870	17367	1989	1740	662	0.36	-1.677	2.69027e-27	0	1	1019	756	2165	28	28	393	14.036
Tb927.5.3330	hypothetical protein, conserved	ZUnknown	15473	15460	15573	8771	660	632	334	0.52	-1.152	3.52197e-14	0	1	841	589	1709	23	21	310	14.091
Tb927.11.6430	hypothetical protein, conserved, NST1 domain	ZUnknown	5416	12151	10268	6574	519	417	251	0.54	-1.092	2.41343e-09	0	1	505	372	1096	14	14	199	14.214
Tb927.7.3160	dynein heavy chain, cytosolic, Dynein DYNC1HI Cyto1 clathrin-associated	Vesicular.transport	16293	21180	18467	10607	905	750	404	0.49	-1.223	8.65839e-13	0	1	768	557	1617	21	20	293	14.293
Tb927.10.7230	hypothetical protein, conserved, 7 nucleoside diphostate kinase domains	Enzyme	8479	23904	21971	11758	1021	892	448	0.47	-1.287	9.28526e-16	0	1	1223	892	2642	34	33	479	14.299
Tb927.10.2880	calcium channel protein, putative	Calcium	9347	18668	18930	10780	797	769	411	0.52	-1.133	4.63892e-14	0	1	1099	806	2336	30	29	424	14.373
Tb927.4.560	Cytoplasmic dynein 2 heavy chain (DYNC2H1), putative	Cytoskeleton	13199	40749	36834	13431	1740	1495	512	0.32	-1.835	3.51951e-31	0	1	826	619	1856	23	23	337	14.652
Tb927.5.3030	intraflagellar transport protein IFT122B	Cytoskeleton	4995	7366	8112	4172	315	329	159	0.49	-1.214	1.44692e-14	0	1	314	267	789	9	10	143	15.053
Tb927.11.8160	dynein heavy chain	Cytoskeleton	12557	32878	34124	13778	1404	1385	525	0.38	-1.601	4.05004e-29	0	1	1173	876	2761	32	32	501	15.656
Tb927.9.8760	hypothetical protein, conserved, related to a yeast GPI-anchored protein	ZUnknown	7722	7153	7753	4141	305	315	158	0.51	-1.172	1.43132e-13	0	1	453	318	1038	12	12	188	15.667
Tb927.10.1170	intraflagellar transport protein IFT172	Cytoskeleton	6286	23820	23874	12762	1017	969	487	0.49	-1.23	1.3684e-16	0	1	743	656	1900	20	24	345	15.682
Tb927.11.1380	Right handed beta helix region/Periplasmic copper-binding protein (NosD), putative	ZUnknown	9378	14443	15200	5231	617	617	199	0.32	-1.812	9.39354e-35	0	1	523	386	1215	14	14	220	15.714
Tb927.7.3550	hypothetical protein, conserved, no yeast or human match	ZUnknown	5789	59045	52229	13235	2522	2120	505	0.22	-2.357	1.6486e-49	0	1	2160	1712	5271	59	62	956	15.802
Tb927.7.920	IAD-5 inner arm dynein heavy chain, clathrin-associated	Cytoskeleton	13041	30406	32374	13491	1299	1314	514	0.39	-1.539	3.6298e-27	0	1	1102	861	2667	30	31	484	15.869
Tb927.8.3250	IAD-1beta inner arm dynein heavy chain	Cytoskeleton	15009	49509	48556	14252	2114	1971	543	0.27	-2.088	4.69528e-47	0	1	1377	1026	3396	38	37	616	16.427
Tb927.5.570	hypothetical protein, conserved, no clear yeast or human matches	ZUnknown	7369	9542	8661	5713	408	352	218	0.57	-1.001	7.58352e-09	0	1	338	286	872	9	10	158	16.632
Tb927.8.1590	TOM1, HECT ubiquitin-protein ligase involved in mRNA export from nucleus	Ubiquitin.proteasome	14320	31803	28390	11284	1358	1153	430	0.34	-1.722	1.31666e-26	0	1	927	586	2176	25	21	395	17.174
Tb927.2.3660	paraflagellar rod protein PFC10	Cytoskeleton	11297	13479	14317	8355	576	581	319	0.55	-1.065	1.86439e-12	0	1	495	378	1367	14	14	248	17.714
Tb927.11.3250	dynein heavy chain	Cytoskeleton	14379	91782	88897	19233	3920	3609	733	0.19	-2.525	1.16571e-68	0	1	2370	1698	6203	65	62	1126	17.732
Tb927.3.2600	ATP-dependent DEAD/H RNA helicase, putative, no clear yeast homologue	RNA.helicase	7157	27906	27938	17224	1192	1134	657	0.56	-1.031	6.20435e-12	0	1	1379	993	3635	38	36	660	17.838
Tb927.1.1930	TOR4 protein kinase = TOR-like 2	Protein.kinase	12428	12522	13061	4475	535	530	171	0.32	-1.824	2.23192e-34	0	1	554	361	1390	15	13	252	18
Tb927.9.7690	hypothetical protein, conserved, nucelotidyltransferase and poly(A) polymerase substrate binding domains	ZUnknown	6153	7594	7906	4552	324	321	174	0.54	-1.095	5.59797e-12	0	1	294	188	757	8	7	137	18.267
Tb927.3.930	OADalpha outer arm dynein heavy chain	Cytoskeleton	14626	89941	86865	21874	3841	3527	834	0.23	-2.313	2.28181e-57	0	1	2294	1784	6526	63	65	1184	18.5
Tb927.10.15730	SPRY domain/Ankyrin repeats (3 copies), putative	ZUnknown	10637	16146	15055	5996	690	611	229	0.35	-1.688	1.41453e-26	0	1	305	234	886	8	9	161	18.941
Tb927.10.1510	NOT1	RNA.degradation	10194	23596	24815	9028	1008	1007	344	0.34	-1.737	1.25517e-33	0	1	688	503	1963	19	18	356	19.243
Tb927.11.11220	dynein heavy chain	Cytoskeleton	13589	32751	32716	13411	1399	1328	511	0.37	-1.606	3.02955e-28	0	1	829	659	2520	23	24	457	19.447
Tb927.8.4240	hypothetical protein, conserved	Mito.pathway	6542	5163	5558	2958	220	226	113	0.51	-1.178	8.96582e-13	0	1	184	168	588	5	6	107	19.455
Tb927.6.3150	Hydin,flagellar component	Cytoskeleton	14560	24313	24782	8454	1038	1006	322	0.32	-1.849	2.79754e-37	0	1	702	549	2192	19	20	398	20.41
Tb927.11.12840	Domain of unknown function (DUF4486), putative	ZUnknown	12716	23383	20856	13367	999	847	510	0.55	-1.056	3.21984e-10	0	1	491	328	1445	13	12	262	20.96
Tb927.10.11340	hypothetical protein, conserved	ZUnknown	5498	12010	11150	5608	513	453	214	0.44	-1.364	6.50127e-17	0	1	429	393	1533	12	14	278	21.385
Tb927.2.5270	IAD-3 inner arm dynein heavy chain	Cytoskeleton	12791	30621	32255	14575	1308	1310	556	0.42	-1.433	1.45275e-23	0	1	764	551	2598	21	20	471	22.976
Tb927.1.880	MDN1 homologue. Dynein-related AAA ATPase involved in pre-60S assembly and export	rRNA.tRNA.process	14221	23067	20759	10016	985	843	382	0.42	-1.445	6.95653e-19	0	1	582	383	1992	16	14	361	24.067
Tb927.2.2260	ATM kinase	Signalling	13668	14988	13589	5101	640	552	194	0.33	-1.788	5.88078e-28	0	1	203	131	743	6	5	135	24.545
Tb927.7.7000	bilobe protein, conserved	Cytoskeleton	6129	6521	7227	3161	278	293	121	0.42	-1.434	1.84996e-19	0	1	143	121	566	4	4	103	25.75
Tb927.8.5580	VPS13; N-terminal region of Chorein, a TM vesicle-mediated sorter/Integral peroxisomal membrane peroxin,	Vesicular.transport	15248	22971	22978	11076	981	933	422	0.44	-1.377	1.69202e-20	0	1	334	252	1469	9	9	267	29.667
Tb927.8.7990	Thioredoxin-like/Protein of unknown function (DUF3638)/Protein of unknown function (DUF3645), putative	ZUnknown	15653	26041	25685	15733	1112	1043	600	0.56	-1.05	4.41605e-12	0	1	273	210	1437	7	8	261	34.8
Tb927.9.1750	Fibronectin type III domain containing protein, putative	ZUnknown	13809	37453	38373	14931	1600	1558	569	0.36	-1.662	3.21389e-31	0	1	422	318	2459	12	12	446	37.167
Tb927.4.870	dynein heavy chain DNAH10 IAD-1alpha inner arm dynein heavy chain	Cytoskeleton	13816	29993	31552	10011	1281	1281	382	0.3	-1.93	4.54558e-42	0	1	358	239	2040	10	9	370	38.947
Tb927.10.11080	paraflagellar rod protein,I17 antigen	Cytoskeleton	8300	13140	16528	2068	561	671	79	0.13	-3.09	6.71177e-83	0	1	435	275	4356	12	10	790	71.818
Tb927.10.5250	ZC3H32	RNA.binding	2729	4636	5664	687	198	230	26	0.12	-3.13	1.66059e-71	0	1	305	206	3899	8	8	707	88.375
Tb927.1.5180	hypothetical protein	ZUnknown	3277	270	273	105	12	11	4	0.35	-1.407	0.00025212	0	1	4	0	0	0	0	0	#DIV/0!
Tb927.3.1480	hypothetical protein, conserved	ZUnknown	926	835	615	232	36	25	9	0.3	-1.776	3.46275e-09	0	1	16	4	0	0	0	0	#DIV/0!
Tb05.5K5.130	paraflagellar rod protein par4, putative	Cytoskeleton	2069	12673	12867	6473	541	522	247	0.46	-1.304	1.01035e-17	0	1				0	0	0	#DIV/0!
Tb927.5.120	ESAG9, putative	ESAG	1785	1592	1635	481	68	66	18	0.27	-1.986	5.76208e-21	0	1	0	0	0	0	0	0	#DIV/0!
Tb927.9.7960	hypothetical protein	ZUnknown	900	164	121	17	7	5	1	0.17	-2.122	3.01889e-06	0	1	7	2	2	0	0	0	#DIV/0!
Tb927.9.14600	iron/ascorbate oxidoreductase family protein, putative	Mito.pathway	4048	687	747	376	29	30	14	0.47	-1.179	1.68411e-05	0	1	0	0	0	0	0	0	#DIV/0!
Tb927.3.4010	hypothetical protein	ZUnknown	2165	33	25	67	1	1	3	3	0.411	0.533275	0	0	83	68	2	2	2	0	0
Tb927.8.5340	hypothetical protein	ZUnknown	1894	17	36	45	1	1	2	2	0.175	0.803843	0	0	236	161	1	6	6	0	0
Tb927.2.3330	hypothetical protein	ZUnknown	1737	113	82	185	5	3	7	1.75	0.399	0.496945	0	0	75	34	0	2	1	0	0
Tb927.10.4360	hypothetical protein	ZUnknown	888	39	55	75	2	2	3	1.5	0.179	0.801102	0	0	51	46	1	1	2	0	0
Tb927.3.600	hypothetical protein	ZUnknown	717	348	356	438	15	14	17	1.17	-0.041	0.932327	0	0	301	166	2	8	6	0	0
Tb927.11.14440	PPR repeat family, putative	ZUnknown	2490	1575	1953	1930	67	79	74	1.01	-0.216	0.437351	0	0	2119	1249		58	46	0	0
Tb927.11.13720	hypothetical protein	ZUnknown	1012	28	21	27	1	1	1	1	-0.085	0.903252	0	0	20	19	2	1	1	0	0
Tb927.6.810	hypothetical protein	ZUnknown	3038	15	20	26	1	1	1	1	0.07	0.91666	0	0	53	26	0	1	1	0	0
Tb927.1.3350	hypothetical protein	ZUnknown	2369	24	23	29	1	1	1	1	-0.022	0.97671	0	0	61	26	0	2	1	0	0
Tb927.10.8350	hypothetical protein	ZUnknown	3241	28	31	31	1	1	1	1	-0.119	0.866563	0	0	30	23	2	1	1	0	0
Tb927.11.16190	hypothetical protein	ZUnknown	3052	13	25	25	1	1	1	1	0.016	0.983263	0	0	86	70	2	2	3	0	0
Tb927.3.2590	hypothetical protein	ZUnknown	4907	241	174	169	10	7	6	0.71	-0.523	0.297162	0	0	33	21	0	1	1	0	0
Tb927.10.9550	hypothetical protein	ZUnknown	606	12	43	23	1	2	1	0.67	-0.199	0.765473	0	0	94	61	2	3	2	0	0
Tb927.11.16780	hypothetical protein	ZUnknown	2822	282	379	237	12	15	9	0.67	-0.709	0.0794311	0	0	64	31	2	2	1	0	0
Tb927.10.2450	hypothetical protein	ZUnknown	2435	87	74	61	4	3	2	0.57	-0.474	0.445982	0	0	87	65	1	2	2	0	0
Tb927.2.5720	hypothetical protein, predicted by Mitocarta	ZUnknown	4032	37	42	21	2	2	1	0.5	-0.534	0.395196	0	0	45	27	0	1	1	0	0
Tb927.11.4070	hypothetical protein	ZUnknown	693	162	150	87	7	6	3	0.46	-0.89	0.0703556	0	0	82	37	2	2	1	0	0
Tb927.10.3050	hypothetical protein	ZUnknown	1696	43	35	10	2	1	0	0	-0.835	0.144354	0	0	56	38	0	2	1	0	0
Tb927.1.5260	hypothetical protein	ZUnknown	2926	13	7	4	1	0	0	0	-0.239	0.632879	0	0	37	19	0	1	1	0	0
Tb927.11.8840	hypothetical protein	ZUnknown	10745	27	24	7	1	1	0	0	-0.603	0.291407	0	0	81	98	1	2	4	0	0
Tb927.9.7340	ESAG9, putative	ESAG	4053	54	24	5	2	1	0	0	-0.972	0.0774503	0	0	438	279	0	12	10	0	0
Tb927.9.7850	hypothetical protein, conserved, predicted GPI anchor	Membrane.protein	8879	12	19	4	1	1	0	0	-0.41	0.446855	0	0	53	30	1	1	1	0	0
Tb927.9.7870	hypothetical protein, conserved, predicted GPI anchor	Membrane.protein	2820	21	25	6	1	1	0	0	-0.567	0.317169	0	0	50	29	1	1	1	0	0
Tb927.9.7900	hypothetical protein, conserved, predicted GPI anchor	Membrane.protein	955	32	29	9	1	1	0	0	-0.667	0.251854	0	0	55	31	1	2	1	0	0
Tb927.10.2560	mitochondrial malate dehydrogenase (mMDH)	Citric.acid.cycle	1600	1061	1389	2304	45	56	88	1.74	0.524	0.0397885	0	0	124381	90718	1277	3409	3307	232	0.069
Tb927.2.3340	hypothetical protein	ZUnknown	680	1558	1363	1715	67	55	65	1.07	-0.126	0.688102	0	0	449	327	8	12	12	1	0.083
Tb927.10.2020	hexokinase (HK2)	Glucose.glycerol	1892	44139	47833	57762	1885	1942	2202	1.15	-0.031	0.890387	0	0	99701	77370	1306	2733	2821	237	0.085
Tb927.10.1770	hypothetical protein	ZUnknown	1382	1795	1013	1930	77	41	74	1.25	0.047	0.949512	0	0	1129	772	19	31	28	3	0.102
Tb927.11.14610	procyclin-associated gene 4 (PAG4) protein, putative	PAG	1121	1861	1810	1212	79	73	46	0.61	-0.914	1.68831e-05	0	0	342	202	4	9	7	1	0.125
Tb927.10.1760	hypothetical protein	ZUnknown	611	43	46	140	2	2	5	2.5	0.816	0.147745	0	0	549	437	12	15	16	2	0.129
Tb927.6.370	hypothetical protein, conserved	ZUnknown	975	638	655	1100	27	27	42	1.56	0.376	0.227303	0	0	9380	6006	179	257	219	32	0.134
Tb927.11.7820	endonuclease/exonuclease/phosphatase, putative	DNA	4116	1644	2617	1543	70	106	59	0.67	-0.759	0.00421571	0	0	590	324	13	16	12	2	0.143
Tb927.11.12010	hypothetical protein	ZUnknown	498	80	77	97	3	3	4	1.33	-0.038	0.957191	0	0	280	169	8	8	6	1	0.143
Tb927.7.6010	hypothetical protein	ZUnknown	2327	27	16	64	1	1	2	2	0.533	0.393816	0	0	243	187	7	7	7	1	0.143
Tb927.5.4010	Enriched in surface-labeled proteome protein 4 (ESP4)	ZUnknown	1193	1649	1401	1493	70	57	57	0.9	-0.373	0.182391	0	0	2390	1795	56	66	65	10	0.153
Tb927.9.15980	nucleoside transporter 1, putative	Nucleotides	1493	730	424	347	31	17	13	0.54	-0.941	0.013236	0	0	301	150	5	8	5	1	0.154
Tb927.10.10270	hypothetical protein	ZUnknown	3482	13	18	35	1	1	1	1	0.283	0.65474	0	0	234	183	3	6	7	1	0.154
Tb927.11.4120	leucine-rich repeat protein (LRRP)	LRRP	2876	1560	1056	1492	67	43	57	1.04	-0.167	0.658269	0	0	433	265	13	12	10	2	0.182
Tb927.9.15690	hypothetical protein	ZUnknown		145	149	189	6	6	7	1.17	0.001	0.999374	0	0	202	125	6	6	5	1	0.182
Tb927.10.11280	hypothetical protein, T brucei brucei only	ZUnknown	1345	113	89	80	5	4	3	0.67	-0.47	0.433489	0	0	205	138	6	6	5	1	0.182
Tb927.7.310	Thioredoxin domain, also matches human prostaglandin E synthetase	Enzyme	1408	114	132	346	5	5	13	2.6	0.91	0.0394039	0	0	2911	2023	79	80	74	14	0.182
Tb927.11.12000	hypothetical protein, conserved	ZUnknown	897	72	89	99	3	4	4	1.14	-0.039	0.955809	0	0	174	136	3	5	5	1	0.2
Tb927.10.16010	hypothetical protein	ZUnknown	4417	50	54	47	2	2	2	1	-0.27	0.688432	0	0	165	139	3	5	5	1	0.2
Tb927.9.3180	hypothetical protein	ZUnknown		84	61	51	4	2	2	0.67	-0.51	0.41349	0	0	156	131	4	4	5	1	0.222
Tb927.2.2020	ESAG3, putative	ESAG	1517	1433	1291	1817	61	52	69	1.22	0.048	0.884993	0	0	1275	979	42	35	36	8	0.225
Tb927.11.16280	60S ribosomal protein L2 L8	Ribosome	883	20610	21174	31753	880	860	1211	1.39	0.236	0.213197	0	0	171492	131444	6381	4700	4792	1158	0.244
Tb927.10.1780	hypothetical protein	ZUnknown	1419	320	227	252	14	9	10	0.87	-0.401	0.407504	0	0	161	104	4	4	4	1	0.25
Tb927.11.1920	hypothetical protein	ZUnknown	2346	173	156	153	7	6	6	0.92	-0.363	0.508176	0	0	304	218	12	8	8	2	0.25
Tb927.10.10250	EP2 procyclin (EP2)	Membrane.protein	698	376	585	844	16	24	32	1.6	0.411	0.280297	0	0	258100	204089	10377	7074	7441	1883	0.259
Tb927.10.2460	DnaJ domain containing protein, putative	ZUnknown	1991	1979	1792	2555	85	73	97	1.23	0.07	0.820828	0	0	3891	2616	148	107	95	27	0.267
Tb927.7.2040	hypothetical protein, conserved	ZUnknown	852	383	356	476	16	14	18	1.2	0.001	0.998746	0	0	1072	774	42	29	28	8	0.281
Tb927.10.9510	hypothetical protein	ZUnknown	803	1095	979	1134	47	40	43	0.99	-0.22	0.497357	0	0	248	195	12	7	7	2	0.286
Tb927.11.5920	conserved protein	Mito.pathway	3892	885	806	1114	38	33	42	1.18	0.031	0.935651	0	0	2572	1910	112	70	70	20	0.286
Tb927.10.12350	hypothetical protein, conserved	ZUnknown	873	503	608	859	21	25	33	1.43	0.248	0.495053	0	0	2166	1560	95	59	57	17	0.293
Tb927.9.15930	small GTPase, putative,GTP-binding protein, putative (RAB1B)	Vesicular.transport	1088	1433	1474	2192	61	60	84	1.39	0.22	0.416259	0	0	2054	1455	89	56	53	16	0.294
Tb927.7.1010	hypothetical protein, conserved	ZUnknown	600	957	853	1309	41	35	50	1.32	0.156	0.642349	0	0	3395	2644	156	93	96	28	0.296
Tb927.10.12420	predicted S. cerevisiae Got1 homologue, predicted to be involved in ER-Golgi transport	Vesicular.transport	559	469	466	459	20	19	18	0.92	-0.348	0.361004	0	0	1524	1345	78	42	49	14	0.308
Tb927.5.2180	hypothetical protein, conserved	ZUnknown	1583	1987	2278	3904	85	92	149	1.68	0.493	0.0187432	0	0	11647	7985	520	319	291	94	0.308
Tb927.10.12460	Zinc finger, C3HC4 type (RING finger), putative	Zinc.finger	724	1090	997	1440	47	40	55	1.26	0.094	0.782241	0	0	2444	1810	116	67	66	21	0.316
Tb927.10.12390	hypothetical protein, conserved	ZUnknown	851	1886	1671	2406	81	68	92	1.23	0.067	0.832911	0	0	3377	2646	168	93	96	30	0.317
Tb927.10.12380	chaperone protein DNAj, putative	Chaperone	2443	2359	2319	3441	101	94	131	1.34	0.186	0.463713	0	0	8325	6001	394	228	219	71	0.318
Tb927.7.4680	hypothetical protein, conserved	ZUnknown	1546	973	1116	1710	42	45	65	1.49	0.332	0.22646	0	0	1801	1228	81	49	45	15	0.319
Tb927.5.2760	UDP-Gal or UDP-GlcNAc-dependent glycosyltransferase, putative	Glycans	2370	1908	1949	2154	81	79	82	1.03	-0.193	0.466033	0	0	1055	569	45	29	21	8	0.32
Tb927.5.2190	META domain/Domain of unknown function (DUF1935), putative	ZUnknown	1538	4588	4230	7329	196	172	279	1.52	0.355	0.096829	0	0	14512	10364	682	398	378	124	0.32
Tb927.5.2650	L-galactonolactone oxidase (GAL/ALO)	Enzyme	1739	1015	1190	1151	43	48	44	0.97	-0.279	0.346478	0	0	3032	1762	130	83	64	24	0.327
Tb927.10.2580	Nucleolar protein 12 (25kDa), putative	ZUnknown	974	1504	1658	1576	64	67	60	0.92	-0.347	0.169885	0	0	3809	2838	190	104	103	34	0.329
Tb927.10.12550	hypothetical protein, conserved	ZUnknown	2630	526	620	827	22	25	32	1.36	0.157	0.675965	0	0	2174	1514	104	60	55	19	0.33
Tb927.2.1920	ESAG5, putative	ESAG	1606	3321	3636	4895	142	148	187	1.29	0.128	0.591614	0	0	2914	1940	139	80	71	25	0.331
Tb927.6.3420	Oligomerisation domain containing protein, putative	ZUnknown	1370	1050	1040	1675	45	42	64	1.47	0.3	0.286961	0	0	7335	5371	363	201	196	66	0.332
Tb927.11.530	RBP3	RNA.binding	682	1102	1719	1209	47	70	46	0.79	-0.53	0.0783859	0	0	129	66	7	4	2	1	0.333
Tb927.11.7990	hypothetical protein	ZUnknown	3261	136	122	90	6	5	3	0.55	-0.631	0.242979	0	0	96	75	5	3	3	1	0.333
Tb927.10.1670	hypothetical protein	ZUnknown	2421	68	65	70	3	3	3	1	-0.175	0.802032	0	0	108	93	5	3	3	1	0.333
Tb927.8.2850	PARN-1	RNA.degradation	1913	1230	947	2524	53	38	96	2.11	0.787	0.00245664	0	0	4740	3336	231	130	122	42	0.333
Tb927.10.2620	HSP20 cold-shock domain (p23-like)	Chaperone	1727	2065	1918	3891	88	78	148	1.78	0.576	0.00723523	0	0	7987	6072	412	219	221	75	0.341
Tb927.7.2430	hypothetical protein	ZUnknown		89	56	55	4	2	2	0.67	-0.446	0.486027	0	0	543	385	26	15	14	5	0.345
Tb927.5.2380	hydrolase, alpha/beta fold family, putative	Enzyme	1202	1739	2010	2233	74	82	85	1.09	-0.102	0.719242	0	0	7209	5014	363	198	183	66	0.346
Tb927.10.13920	hypothetical protein, conserved	ZUnknown	1533	917	996	1567	39	40	60	1.52	0.331	0.236985	0	0	5181	4023	275	142	147	50	0.346
Tb927.10.2500	hypothetical protein, tryp-specific	ZUnknown	1087	531	582	716	23	24	27	1.15	0.003	0.995446	0	0	2512	1726	125	69	63	23	0.348
Tb927.9.4850	leucine-rich repeat protein (LRRP)	LRRP	1627	995	913	1699	42	37	65	1.65	0.439	0.111676	0	0	2456	1777	129	67	65	23	0.348
Tb927.10.11920	hypothetical protein, conserved, no clear yeast or human matches	ZUnknown	562	489	407	946	21	17	36	1.89	0.643	0.0519773	0	0	3352	2654	183	92	97	33	0.349
Tb927.11.13170	hypothetical protein, conserved	ZUnknown	1373	474	513	1063	20	21	41	2	0.686	0.0196504	0	0	1924	1533	103	53	56	19	0.349
Tb927.10.7640	hypothetical protein	ZUnknown	1271	107	124	115	5	5	4	0.8	-0.262	0.665765	0	0	310	242	17	8	9	3	0.353
Tb927.6.1010	cysteine peptidase precursor, Clan CA, family C1, Cathepsin L-like (CP)	Protease	1608	80614	74623	169503	3443	3030	6463	2	0.74	5.43173e-06	0	0	322533	238843	17183	8840	8708	3118	0.355
Tb927.8.4770	small GTP-binding protein Rab18 (TbRAB18)	Vesicular.transport	925	1525	1545	2091	65	63	80	1.25	0.08	0.791761	0	0	1920	1493	107	53	54	19	0.355
Tb927.11.8200	40S ribosomal protein S26	Ribosome	626	10272	13502	15641	439	548	596	1.21	0.039	0.883403	0	0	73663	56470	4078	2019	2059	740	0.363
Tb927.11.14600	procyclin-associated gene 2-like protein, putative	PAG	4862	3145	2802	2153	134	114	82	0.66	-0.793	0.000122909	0	0	233	146	11	6	5	2	0.364
Tb927.4.1010	hypothetical protein	ZUnknown	276	371	225	372	16	9	14	1.12	-0.045	0.936704	0	0	565	502	33	15	18	6	0.364
Tb927.11.9380	hypothetical protein	ZUnknown	1232	43	48	113	2	2	4	2	0.579	0.342918	0	0	349	322	20	10	12	4	0.364
Tb927.11.3460	hypothetical protein, conserved	ZUnknown	1528	572	824	1463	24	33	56	1.96	0.657	0.0262046	0	0	6206	4635	341	170	169	62	0.366
Tb927.10.5340	40S ribosomal protein S18	Ribosome	535	13759	17843	24026	588	724	916	1.4	0.24	0.271506	0	0	145273	115740	8307	3982	4220	1507	0.367
Tb927.10.2570	lysosomal alpha-mannosidase precursor, putative	Glycans	3005	4773	6198	10345	204	252	394	1.73	0.539	0.00636803	0	0	5534	3301	278	152	120	50	0.368
Tb927.10.12330	ZC3H34	RNA.binding	864	3577	3764	4466	153	153	170	1.11	-0.075	0.76662	0	0	6476	5166	375	177	188	68	0.373
Tb927.4.3680	protein phosphatase 2C, putative	Protein.phosphatase	854	1209	1092	1999	52	44	76	1.58	0.407	0.129157	0	0	5216	3671	289	143	134	52	0.375
Tb927.5.2690	inositol-1(or 4)-monophosphatase 1, putative (IMPase 1)	Signalling	1082	802	790	1008	34	32	38	1.15	-0.021	0.956789	0	0	2912	2161	167	80	79	30	0.377
Tb927.3.970	Mitchondrial SSU ribosomal protein	Mito.translation	1388	1853	1955	3652	79	79	139	1.76	0.555	0.00705201	0	0	8183	5896	458	224	215	83	0.378
Tb927.10.2530	adenylate kinase, putative (ADKF)	Nucleotides	2316	2835	2971	3289	121	121	125	1.03	-0.174	0.476984	0	0	5447	3746	295	149	137	54	0.378
Tb927.5.2470	hypothetical protein, conserved	ZUnknown	2914	858	1137	1179	37	46	45	1.08	-0.106	0.763908	0	0	2481	1725	139	68	63	25	0.382
Tb927.8.1330	60S ribosomal protein L7a	Ribosome	927	41569	41227	60327	1775	1674	2300	1.33	0.176	0.381777	0	0	175846	118033	9613	4819	4303	1744	0.382
Tb927.10.12100	RBP7B	RNA.binding	708	545	681	834	23	28	32	1.25	0.08	0.842106	0	0	1413	1065	83	39	39	15	0.385
Tb927.8.6340	CYC2-like cyclin, putative (CYC10)	Cell.cycle	4749	656	832	607	28	34	23	0.74	-0.596	0.0527194	0	0	571	278	30	16	10	5	0.385
Tb927.9.5690	60S acidic ribosomal protein	Ribosome	574	9152	12078	16573	391	490	632	1.43	0.277	0.208931	0	0	62220	55256	3955	1705	2015	718	0.386
Tb927.10.12270	methyltransferase domain containing protein, putative	ZUnknown	1326	156	136	284	7	6	11	1.69	0.474	0.34637	0	0	537	446	33	15	16	6	0.387
Tb927.10.2540	adenylate kinase, putative (ADKC)	Nucleotides	1008	1139	1090	1838	49	44	70	1.51	0.338	0.216019	0	0	2030	1536	119	56	56	22	0.393
Tb927.10.2470	Cleft lip and palate transmembrane protein 1 (CLPTM1), putative	ZUnknown	1909	3046	3704	4036	130	150	154	1.1	-0.096	0.714399	0	0	4213	2687	233	115	98	42	0.394
Tb927.10.8580	ADP-ribosylation factor 3, putative (ARL3)	Vesicular.transport	909	827	791	1326	35	32	51	1.52	0.326	0.282008	0	0	4585	3775	286	126	138	52	0.394
Tb927.6.600	CAF1	RNA.degradation	3620	1632	1926	2023	70	78	77	1.04	-0.165	0.554314	0	0	1623	867	80	44	32	15	0.395
Tb927.2.4700	SDH8 succinate dehydrogenase (complex II) subunit	Mito.e.transport	2745	611	579	413	26	24	16	0.64	-0.804	0.00987518	0	0	5379	3442	300	147	125	54	0.397
Tb927.6.2160	hypothetical protein, conserved	ZUnknown	917	1249	972	1526	53	39	58	1.26	0.083	0.823642	0	0	3614	2656	216	99	97	39	0.398
Tb927.11.570	DnaJ domain containing protein, putative	Mito.pathway	694	595	805	1402	25	33	53	1.83	0.598	0.0403629	0	0	3934	2953	238	108	108	43	0.398
Tb927.11.8470	ZC3H45	RNA.binding	1342	260	291	196	11	12	7	0.61	-0.711	0.0902284	0	0	126	68	7	3	2	1	0.4
Tb927.8.4200	hypothetical protein, conserved, no domains, no yeast.human match	ZUnknown	2848	992	1628	782	42	66	30	0.56	-0.998	0.000428979	0	0	97	45	7	3	2	1	0.4
Tb927.11.4440	hypothetical protein	ZUnknown	3222	142	126	74	6	5	3	0.55	-0.863	0.0935777	0	0	95	67	6	3	2	1	0.4
Tb927.11.7810	hypothetical protein	ZUnknown	1919	369	480	326	16	19	12	0.69	-0.646	0.0826946	0	0	122	68	5	3	2	1	0.4
Tb927.11.12960	hypothetical protein, conserved	ZUnknown	670	543	488	748	23	20	29	1.35	0.156	0.691735	0	0	3677	2687	221	101	98	40	0.402
Tb927.11.15550	NADH-cytochrome b5 reductase, putative (B5R)	Mito.e.transport	1713	281	388	319	12	16	12	0.86	-0.363	0.41349	0	0	10345	6815	593	284	248	108	0.406
Tb927.11.6330	6-phosphoglucolactonase	Glucose.glycerol	848	741	750	1268	32	30	48	1.55	0.377	0.203976	0	0	2017	1587	129	55	58	23	0.407
Tb927.10.12410	hypothetical protein, conserved	ZUnknown	903	2356	2305	2556	101	94	97	0.99	-0.22	0.384761	0	0	4688	3479	288	128	127	52	0.408
Tb927.11.4790	hypothetical protein	ZUnknown	879	488	490	553	21	20	21	1.02	-0.167	0.678423	0	0	1947	1247	111	53	45	20	0.408
Tb927.10.9560	oxidoreductase, putative	Enzyme	1050	982	993	1320	42	40	50	1.22	0.053	0.876752	0	0	3725	2703	225	102	99	41	0.408
Tb927.7.7090	hypothetical protein, conserved, no clear yeast or human matches	ZUnknown	1636	395	557	393	17	23	15	0.75	-0.556	0.136391	0	0	13590	9536	808	372	348	147	0.408
Tb927.10.6200	hypothetical protein, conserved, no clear yeast or human matches	Mito.pathway	715	121	147	116	5	6	4	0.73	-0.416	0.464148	0	0	9666	6668	572	265	243	104	0.409
Tb927.6.440	haptoglobin-hemoglobin receptor (HpHbR)	Vesicular.transport	1254	3852	4857	4546	165	197	173	0.96	-0.283	0.215521	0	0	639	448	39	18	16	7	0.412
Tb927.10.2550	malate dehydrogenase-related	Mito.e.transport	1253	477	647	1021	20	26	39	1.7	0.462	0.16197	0	0	2498	1591	145	68	58	26	0.413
Tb927.10.12300	hypothetical protein, conserved	ZUnknown	1176	258	332	556	11	13	21	1.75	0.488	0.218136	0	0	1090	769	64	30	28	12	0.414
Tb927.6.2120	hypothetical protein, conserved	ZUnknown	768	1099	868	1241	47	35	47	1.15	-0.03	0.938847	0	0	2315	1689	141	63	62	26	0.416
Tb927.9.2390	hypothetical protein, conserved	ZUnknown	1274	1130	1035	2505	48	42	96	2.13	0.8	0.000468992	0	0	8429	5925	511	231	216	93	0.416
Tb927.2.5660	adenylate kinase, putative (ADKA)	Nucleotides	1456	2782	3075	3612	119	125	138	1.13	-0.055	0.838824	0	0	6361	4968	408	174	181	74	0.417
Tb927.5.2610	hypothetical protein, conserved	ZUnknown	1337	614	730	1120	26	30	43	1.54	0.351	0.26716	0	0	1209	921	79	33	34	14	0.418
Tb927.6.350	hypothetical protein, conserved, T. brucei specific, 2 C2H2 Zn fingers	Zinc.finger	1163	1327	1266	1395	57	51	53	0.98	-0.243	0.40346	0	0	321	263	24	9	10	4	0.421
Tb927.4.5170	60S ribosomal protein L7/L12, putative	Ribosome	659	635	640	963	27	26	37	1.4	0.215	0.538371	0	0	2107	1528	132	58	56	24	0.421
Tb927.5.2700	otubain cysteine peptidase, Clan CA, family C65, putative	Protease	1194	1647	1598	2346	70	65	89	1.32	0.161	0.564856	0	0	3041	2133	189	83	78	34	0.422
Tb927.5.2640	cytidylyltransferase, putative	ZUnknown	881	859	791	1099	37	32	42	1.22	0.046	0.901767	0	0	2282	1786	147	63	65	27	0.422
Tb927.5.2340	hypothetical protein, conserved	ZUnknown	1873	1016	1080	1646	43	44	63	1.45	0.274	0.334271	0	0	1921	1260	115	53	46	21	0.424
Tb927.7.330	Thioesterase-like superfamily, putative	ZUnknown	787	681	963	1150	29	39	44	1.29	0.12	0.748495	0	0	6883	5864	476	189	214	86	0.427
Tb927.6.510	GPEET2 procyclin	Membrane.protein	658	577	621	1195	25	25	46	1.84	0.59	0.0401468	0	0	539982	530086	40248	14799	19326	7303	0.428
Tb927.2.1730	hypothetical protein, conserved	ZUnknown	828	650	705	1177	28	29	45	1.58	0.406	0.177063	0	0	3513	2605	227	96	95	41	0.429
Tb927.8.6450	inhibitor of cysteine peptidase (ICP)	Protease	1064	9154	10275	9781	391	417	373	0.92	-0.34	0.0695643	0	0	12158	9985	825	333	364	150	0.43
Tb927.5.2270	hypothetical protein, conserved	ZUnknown	1475	1637	1745	2381	70	71	91	1.29	0.127	0.644877	0	0	3297	2103	198	90	77	36	0.431
Tb927.8.1370	hypothetical protein, conserved	ZUnknown	528	427	452	672	18	18	26	1.44	0.227	0.559219	0	0	1959	1562	130	54	57	24	0.432
Tb927.7.4210	hypothetical protein, conserved	ZUnknown	511	286	312	474	12	13	18	1.44	0.266	0.543565	0	0	1368	1003	87	37	37	16	0.432
Tb927.4.2180	60S ribosomal protein L35a	Ribosome	638	9855	14984	18442	421	608	703	1.37	0.208	0.447312	0	0	82668	66185	5577	2266	2413	1012	0.433
Tb927.10.4880	hypothetical protein, possible component of cytochorome oxidase complex	Mito.e.transport	1038	681	1131	2090	29	46	80	2.13	0.784	0.00738369	0	0	25823	20419	1732	708	744	314	0.433
Tb927.9.14120	NIF superfamily phosphatase domain, possible splicing factor	RNA.processing	3231	1974	2182	1598	84	89	61	0.71	-0.706	0.000692016	0	0	2663	1535	156	73	56	28	0.434
Tb927.11.1650	hypothetical protein, conserved	ZUnknown	1057	1062	1025	1293	45	42	49	1.13	-0.051	0.883171	0	0	3195	2388	211	88	87	38	0.434
Tb927.1.2820	pteridine transporter, putative	Folate	2538	3886	4203	10055	166	171	383	2.27	0.924	1.49223e-08	0	0	73232	42755	4279	2007	1559	776	0.435
Tb927.5.2630	hypothetical protein, conserved	ZUnknown	822	527	544	823	23	22	31	1.38	0.237	0.517145	0	0	990	755	66	27	28	12	0.436
Tb927.5.2370	hydrolase, alpha/beta fold family, putative	Enzyme	1654	801	1094	1059	34	44	40	1.03	-0.18	0.600186	0	0	3054	2185	199	84	80	36	0.439
Tb927.10.2670	hypothetical protein, conserved	ZUnknown	666	885	898	1321	38	36	50	1.35	0.193	0.545066	0	0	1839	1378	123	50	50	22	0.44
Tb927.11.3590	40S ribosomal protein S4	Ribosome	929	34882	38232	54301	1490	1552	2070	1.36	0.205	0.278983	0	0	175687	129756	11592	4815	4731	2103	0.441
Tb927.5.1880	inhibitor of serine peptidase (ISP), putative,ecotin family (I11), putative	Protease	799	2737	2795	2963	117	113	113	0.98	-0.253	0.280981	0	0	5164	4084	360	142	149	65	0.447
Tb927.8.6630	hypothetical protein	ZUnknown	2851	1523	1903	1773	65	77	68	0.96	-0.292	0.277052	0	0	1821	1201	118	50	44	21	0.447
Tb927.7.3960	Mitchondrial LSU ribosomal protein L16, putative	Mito.translation	1043	639	775	1040	27	31	40	1.38	0.184	0.592596	0	0	3372	2858	242	92	104	44	0.449
Tb927.8.6150	40S ribosomal protein S8	Ribosome	802	28435	31315	46836	1214	1271	1786	1.44	0.281	0.118147	0	0	278367	213668	19070	7629	7790	3460	0.449
Tb927.7.1930	nucleoside diphosphatase, putative,ectonucleoside triphosphate diphosphohydrolase 5, putative	Enzyme	1354	407	448	725	17	18	28	1.6	0.364	0.31735	0	0	735	555	48	20	20	9	0.45
Tb927.11.15080	Transmembrane proteins 14C, putative	ZUnknown	806	568	838	798	24	34	30	1.03	-0.154	0.694449	0	0	8906	6972	616	244	254	112	0.45
Tb927.11.7270	proteasome beta 3 subunit, putative (PSB3)	Ubiquitin.proteasome	1010	2327	2469	3599	99	100	137	1.38	0.216	0.367928	0	0	8181	5867	545	224	214	99	0.452
Tb927.7.2340	40S ribosomal protein S15	Ribosome	626	25548	24317	35747	1091	987	1363	1.31	0.152	0.484722	0	0	121862	87670	8135	3340	3196	1476	0.452
Tb927.11.12700	hypothetical protein, conserved	ZUnknown	493	100	165	372	4	7	14	2.55	0.902	0.0465006	0	0	1088	880	75	30	32	14	0.452
Tb927.5.2730	hypothetical protein, conserved	ZUnknown	1831	879	846	617	38	34	24	0.67	-0.783	0.00415904	0	0	1016	695	65	28	25	12	0.453
Tb927.3.5050	60S ribosomal protein L4	Ribosome	1214	37250	48706	69230	1591	1977	2640	1.48	0.321	0.116238	0	0	187901	129376	12316	5150	4717	2235	0.453
Tb927.10.11390	60S ribosomal protein L6	Ribosome	650	24922	26787	39393	1064	1088	1502	1.4	0.241	0.194129	0	0	140519	102670	9486	3851	3743	1721	0.453
Tb927.11.7390	hypothetical protein, conserved, extremely weak but blast-back positive match to yeast PDH1 which may participate in conversion of 2-methylcitrate to 2-methylisocitrate	Enzyme	1739	376	514	714	16	21	27	1.46	0.293	0.457546	0	0	5210	3571	341	143	130	62	0.454
Tb927.11.13120	PUB domain containing protein, putative	ZUnknown	944	633	651	896	27	26	34	1.28	0.11	0.76844	0	0	2050	1473	140	56	54	25	0.455
Tb927.3.1080	POMP23	Mito.membrane	1070	1568	2034	2931	67	83	112	1.49	0.33	0.198853	0	0	10191	7537	693	279	275	126	0.455
Tb927.11.12690	hypothetical protein, conserved	ZUnknown	1067	471	483	804	20	20	31	1.55	0.357	0.310138	0	0	757	636	57	21	23	10	0.455
Tb927.11.11050	hypothetical protein, conserved	ZUnknown	1341	788	681	1505	34	28	57	1.84	0.621	0.0277401	0	0	2157	1768	154	59	64	28	0.455
Tb927.5.2390	hypothetical protein, conserved	ZUnknown	3398	1658	1865	1863	71	76	71	0.97	-0.266	0.301891	0	0	1153	696	72	32	25	13	0.456
Tb927.4.2740	EF hand protein, conserved, RNAi inc diff?	Translation	674	4251	6042	3775	182	245	144	0.67	-0.763	0.000313452	0	0	23756	20636	1764	651	752	320	0.456
Tb927.10.12320	hypothetical protein	ZUnknown	1301	922	1037	1516	39	42	58	1.43	0.255	0.388116	0	0	2441	1655	159	67	60	29	0.457
Tb927.8.4530	hypothetical protein, conserved	ZUnknown	1657	544	730	946	23	30	36	1.36	0.197	0.591186	0	0	3380	2483	232	93	91	42	0.457
Tb927.8.6550	hypothetical protein, conserved	ZUnknown	952	907	940	1340	39	38	51	1.32	0.165	0.600186	0	0	2598	1903	176	71	69	32	0.457
Tb927.5.2280	acetyltransferase, putative	Lipids	1577	2287	2203	2964	98	89	113	1.21	0.036	0.902142	0	0	7045	4773	461	193	174	84	0.458
Tb927.4.3490	DNA-directed RNA polymerase subunit, putative, (RPB6)	RNA.synthesis	527	1737	1533	2293	74	62	87	1.28	0.116	0.701989	0	0	7272	5683	512	199	207	93	0.458
Tb927.10.12530	chaperone protein DNAj, putative	Chaperone	618	737	797	860	31	32	33	1.05	-0.181	0.593818	0	0	1519	1115	105	42	41	19	0.458
Tb927.5.2590	Macro domain containing protein, putative	ZUnknown	868	749	762	922	32	31	35	1.11	-0.069	0.853569	0	0	2254	1637	152	62	60	28	0.459
Tb927.10.8400	Vip36 lectin-like, ERGIC53 paralogue, ER quality control	Vesicular.transport	1161	1870	2059	2934	80	84	112	1.37	0.21	0.406934	0	0	3693	2965	262	101	108	48	0.459
Tb927.3.2910	hypothetical protein, conserved	ZUnknown	424	840	917	1483	36	37	57	1.56	0.371	0.186653	0	0	1709	1092	111	47	40	20	0.46
Tb927.2.1600	invariant surface glycoprotein, putative	ZUnknown	1768	981	1100	1708	42	45	65	1.49	0.336	0.219463	0	0	3421	2207	220	94	80	40	0.46
Tb927.9.1570	protein kinase, putative	Protein.kinase	2693	990	1415	893	42	57	34	0.69	-0.725	0.00841131	0	0	2888	1632	176	79	60	32	0.46
Tb927.4.2010	Acyl-CoA binding protein	Lipids	824	581	824	914	25	33	35	1.21	0.024	0.955158	0	0	2869	2236	202	79	82	37	0.46
Tb927.5.3680	GPI-GlcNAc transferase complex, PIG-H component, putative	ZUnknown	1378	597	684	1028	25	28	39	1.47	0.299	0.36312	0	0	3117	2080	203	85	76	37	0.46
Tb927.5.600	hypothetical protein, conserved	ZUnknown	479	1288	1222	1485	55	50	57	1.09	-0.114	0.717083	0	0	2703	2492	208	74	91	38	0.461
Tb927.3.3060	hypothetical protein, conserved, kinetoplastid-specific	ZUnknown	3859	1880	2794	1735	80	113	66	0.68	-0.734	0.00292809	0	0	1362	768	85	37	28	15	0.462
Tb927.10.6420	hypothetical protein	ZUnknown	2746	149	130	106	6	5	4	0.73	-0.557	0.302408	0	0	253	175	19	7	6	3	0.462
Tb927.9.14510	hypothetical protein	ZUnknown		167	184	304	7	7	12	1.71	0.355	0.478359	0	0	286	133	18	8	5	3	0.462
Tb927.11.12020	hypothetical protein, conserved	ZUnknown	894	664	688	690	28	28	26	0.93	-0.305	0.3681	0	0	1510	1124	105	41	41	19	0.463
Tb927.10.5360	40S ribosomal protein S10	Ribosome	570	17694	20890	32687	756	848	1246	1.55	0.391	0.0283891	0	0	129463	99914	9176	3548	3643	1665	0.463
Tb927.7.6700	hypothetical protein	ZUnknown	2468	1728	1990	1324	74	81	50	0.65	-0.808	0.000144333	0	0	2267	1360	142	62	50	26	0.464
Tb927.8.6050	hypothetical protein, conserved	ZUnknown	953	1080	1059	1821	46	43	69	1.55	0.383	0.151215	0	0	4519	3453	320	124	126	58	0.464
Tb927.9.1810	60S ribosomal protein L35	Ribosome	463	14535	18042	21901	621	732	835	1.23	0.068	0.778157	0	0	91745	69616	6476	2514	2538	1175	0.465
Tb927.10.580	hypothetical protein, conserved	ZUnknown	1057	357	357	512	15	14	20	1.38	0.14	0.754074	0	0	1866	1416	133	51	52	24	0.466
Tb927.2.1890	E2-like ubiquitin-conjugation enzyme (ATG3)	Ubiquitin.proteasome	2034	758	1100	1034	32	45	39	1.01	-0.183	0.608671	0	0	5913	4259	408	162	155	74	0.467
Tb927.4.1790	60S ribosomal protein L3	Ribosome	1406	43939	57429	85344	1877	2332	3254	1.55	0.383	0.0522666	0	0	257182	168938	16988	7049	6159	3082	0.467
Tb927.7.4010	hypothetical protein, conserved	ZUnknown	1232	869	857	1155	37	35	44	1.22	0.054	0.879873	0	0	1913	1625	141	52	59	26	0.468
Tb927.9.7590	60S ribosomal protein L11	Ribosome	673	17736	23398	35644	757	950	1359	1.59	0.423	0.0337463	0	0	175795	124882	12078	4818	4553	2192	0.468
Tb927.10.8430	40S ribosomal protein S12	Ribosome	547	13970	16051	22293	597	652	850	1.36	0.206	0.301891	0	0	96396	78637	7101	2642	2867	1288	0.468
Tb927.11.560	hypothetical protein, conserved	ZUnknown	1813	1915	2005	2936	82	81	112	1.37	0.213	0.39907	0	0	4411	3242	308	121	118	56	0.469
Tb927.8.6570	hypothetical protein, conserved	ZUnknown	1209	226	195	210	10	8	8	0.89	-0.299	0.562865	0	0	1530	1064	103	42	39	19	0.469
Tb927.7.7380	LSm3	RNA.processing	556	376	346	588	16	14	22	1.47	0.301	0.46197	0	0	1029	983	82	28	36	15	0.469
Tb927.5.4020	hypothetical protein no clear yeast or human matches	ZUnknown	1597	202	258	361	9	10	14	1.47	0.248	0.60624	0	0	12838	9038	881	352	330	160	0.469
Tb927.9.2150	hypothetical protein	ZUnknown		206	150	135	9	6	5	0.67	-0.584	0.255852	0	0	575	484	45	16	18	8	0.471
Tb927.3.2360	hypothetical protein, conserved	ZUnknown	1652	727	857	1866	31	35	71	2.15	0.825	0.00059462	0	0	3777	2848	272	104	104	49	0.471
Tb927.3.4930	hypothetical protein, conserved	ZUnknown	632	948	1243	1904	40	50	73	1.62	0.415	0.132196	0	0	2559	1818	179	70	66	32	0.471
Tb927.10.5480	60S ribosomal protein L24	Ribosome	510	12850	14201	21281	549	577	811	1.44	0.286	0.121793	0	0	65124	50642	4717	1785	1846	856	0.471
Tb927.10.4000	methylglutaconyl-CoA hydratase, mitochondrial precursor, putative	Amino.acids	1231	1469	1582	2131	63	64	81	1.28	0.116	0.685557	0	0	7491	5086	506	205	185	92	0.472
Tb927.9.7080	hypothetical protein, conserved	ZUnknown	593	795	1074	1392	34	44	53	1.36	0.205	0.542294	0	0	3225	2344	226	88	85	41	0.474
Tb927.10.10640	hypothetical protein, conserved	ZUnknown	394	321	413	580	14	17	22	1.42	0.269	0.518728	0	0	2220	1666	161	61	61	29	0.475
Tb927.5.2680	hypothetical protein, conserved	ZUnknown	2656	1960	2083	2732	84	85	104	1.23	0.071	0.80481	0	0	3586	2375	240	98	87	44	0.476
Tb927.5.2670	hypothetical protein, conserved	ZUnknown	810	527	491	968	23	20	37	1.72	0.515	0.109786	0	0	1950	1433	139	53	52	25	0.476
Tb927.9.10560	POMP6/TbLOK1	Mito.membrane	607	750	1062	933	32	43	36	0.96	-0.287	0.402743	0	0	4874	3241	332	134	118	60	0.476
Tb927.7.3010	Nitrogen permease regulator 2, putative	ZUnknown	2383	2427	2884	3090	104	117	118	1.07	-0.134	0.605086	0	0	2505	1775	177	69	65	32	0.478
Tb927.11.12750	CPSF30	RNA.processing	993	1721	1583	2824	73	64	108	1.58	0.389	0.114221	0	0	4888	3654	350	134	133	64	0.479
Tb927.11.15280	tRNA-sepcific adenosine deaminase (ADAT3)	rRNA.tRNA.process	1199	839	1116	1702	36	45	65	1.6	0.416	0.14587	0	0	4196	3260	307	115	119	56	0.479
Tb927.11.17010	Rab5-interacting protein (Rab5ip), putative	ZUnknown	1880	2412	2118	2908	103	86	111	1.17	-0.005	0.98745	0	0	2798	1990	200	77	73	36	0.48
Tb927.2.1720	hypothetical protein, conserved	ZUnknown	394	2220	2082	3206	95	85	122	1.36	0.203	0.438971	0	0	2273	1719	163	62	63	30	0.48
Tb927.10.14710	40S ribosomal protein S2	Ribosome	857	35682	40982	57877	1524	1664	2207	1.38	0.229	0.225842	0	0	189701	146055	13981	5199	5325	2537	0.482
Tb927.3.3330	heat shock protein 20, putative	Chaperone	980	1440	1373	2252	61	56	86	1.47	0.3	0.257165	0	0	13630	9641	963	374	352	175	0.482
Tb927.5.980	2OG-Fe(II) oxygenase superfamily, putative	ZUnknown	1191	911	984	1658	39	40	63	1.59	0.421	0.115311	0	0	10363	7865	758	284	287	138	0.483
Tb927.6.5120	60S acidic ribosomal protein P2	Ribosome	370	6997	8813	12663	299	358	483	1.47	0.312	0.133303	0	0	82408	61938	6029	2259	2258	1094	0.484
Tb927.5.4540	GRESAG 4, putative receptor-type adenylate cyclase	GRESAG	5627	4612	4535	5645	197	184	215	1.13	-0.057	0.825317	0	0	12119	7982	831	332	291	151	0.485
Tb927.10.12540	electron transfer protein, putative,ferredoxin, putative	Mito.e.transport	1157	884	1010	1500	38	41	57	1.44	0.286	0.32811	0	0	5201	3547	363	143	129	66	0.485
Tb927.11.5200	hypothetical protein, conserved	ZUnknown	763	618	604	957	26	25	36	1.41	0.262	0.448732	0	0	2033	1399	141	56	51	26	0.486
Tb927.8.2470	hypothetical protein, conserved	Mito.pathway	717	331	544	516	14	22	20	1.11	-0.098	0.841499	0	0	7299	6128	568	200	223	103	0.487
Tb927.8.4690	hypothetical protein, conserved, no homologues	ZUnknown	1141	1120	1284	2056	48	52	78	1.56	0.394	0.121448	0	0	1490	1119	110	41	41	20	0.488
Tb927.9.2600	hypothetical protein, conserved	ZUnknown	1848	2384	2054	3775	102	83	144	1.56	0.381	0.121373	0	0	3422	2566	251	94	94	46	0.489
Tb927.5.2560	hypothetical protein, conserved, no known domains	ZUnknown	714	211	390	361	9	16	14	1.12	-0.069	0.901397	0	0	10429	10204	888	286	372	161	0.489
Tb927.4.3580	Transcription factor Pcc1, putative	ZUnknown	920	1452	1798	3038	62	73	116	1.72	0.52	0.0237254	0	0	2614	2062	200	72	75	36	0.49
Tb927.9.2800	hypothetical protein, conserved	ZUnknown	1811	1258	1281	1338	54	52	51	0.96	-0.271	0.337812	0	0	3203	2276	234	88	83	42	0.491
Tb927.9.5330	Putative papain-like cysteine peptidase (DUF1796), putative	ZUnknown	1502	1457	1601	2428	62	65	93	1.46	0.293	0.243797	0	0	5631	3693	390	154	135	71	0.491
Tb927.10.2680	pyridine nucleotide-disulphide oxidoreductase, putative	Mito.pathway	2107	3268	3360	5200	140	136	198	1.43	0.278	0.198334	0	0	5685	4099	416	156	149	75	0.492
Tb927.4.4670	MYND finger, putative	ZUnknown	1562	1806	1775	2901	77	72	111	1.49	0.319	0.188302	0	0	3273	2454	245	90	89	44	0.492
Tb927.4.940	hypothetical protein, conserved	ZUnknown	725	1027	1069	1607	44	43	61	1.4	0.241	0.408462	0	0	3470	2511	254	95	92	46	0.492
Tb927.11.3040	hypothetical protein	ZUnknown	1132	310	347	355	13	14	14	1.04	-0.215	0.631007	0	0	1265	935	92	35	34	17	0.493
Tb927.11.6290	HIT zinc finger, putative	ZUnknown	816	854	750	1481	36	30	56	1.7	0.483	0.0969417	0	0	3015	2163	223	83	79	40	0.494
Tb927.10.13530	hypothetical protein	ZUnknown	501	801	1020	1254	34	41	48	1.28	0.098	0.780649	0	0	9266	7034	693	254	256	126	0.494
Tb927.5.410	invariant surface glycoprotein, putative	ZUnknown	1629	630	720	1076	27	29	41	1.46	0.291	0.371631	0	0	1777	1309	132	49	48	24	0.495
Tb927.8.6920	hypothetical protein, conserved	ZUnknown	864	1146	1142	1647	49	46	63	1.33	0.154	0.607667	0	0	3491	2366	250	96	86	45	0.495
Tb927.10.10600	ARP2/3 complex 16kDa subunit, putative	Cytoskeleton	568	237	377	266	10	15	10	0.8	-0.465	0.310497	0	0	2626	2015	200	72	73	36	0.497
Tb927.10.13300	Mitchondrial SSU ribosomal S8, putative	Mito.translation	1169	959	923	1267	41	37	48	1.23	0.062	0.860191	0	0	3635	2452	257	100	89	47	0.497
Tb927.11.11360	guanine nucleotide-binding protein beta subunit- like protein (TRACK)	Translation	1141	39626	50846	72960	1692	2064	2782	1.48	0.323	0.105878	0	0	270213	208717	20564	7406	7610	3731	0.497
Tb927.11.11820	40S ribosomal protein S17	Ribosome	608	14239	19071	26195	608	774	999	1.45	0.288	0.189157	0	0	93261	78182	7430	2556	2850	1348	0.499
Tb927.10.4190	hypothetical protein	ZUnknown	2236	42	56	33	2	2	1	0.5	-0.454	0.485889	0	0	76	58	5	2	2	1	0.5
Tb927.10.2690	Trafficking protein Mon1, putative	ZUnknown	2353	1425	1795	2083	61	73	79	1.18	0.014	0.966331	0	0	3748	2552	270	103	93	49	0.5
Tb927.9.3810	hypothetical protein	ZUnknown		19	29	50	1	1	2	2	0.305	0.644352	0	0	85	45	4	2	2	1	0.5
Tb927.10.4960	hypothetical protein	ZUnknown	240	105	82	66	4	3	3	0.86	-0.559	0.34637	0	0	153	103	12	4	4	2	0.5
Tb927.10.15310	hypothetical protein, conserved, linked to melarsoprol resistance, no yeast/human by NCBI	ZUnknown	3344	2338	2500	1543	100	101	59	0.59	-0.966	5.45547e-07	0	0	269	124	15	7	5	3	0.5
Tb927.6.1300	hypothetical protein	ZUnknown	1635	36	29	51	2	1	2	1.33	0.134	0.853857	0	0	77	50	7	2	2	1	0.5
Tb927.1.4970	hypothetical protein	ZUnknown	414	126	105	99	5	4	4	0.89	-0.413	0.486025	0	0	226	170	17	6	6	3	0.5
Tb927.3.5300	hypothetical protein, conserved, sigpep, no domains	ZUnknown	793	739	680	1394	32	28	53	1.77	0.567	0.0452589	0	0	3432	2691	266	94	98	48	0.5
Tb927.7.7390	hypothetical protein	ZUnknown	310	487	425	307	21	17	12	0.63	-0.823	0.018659	0	0	874	651	64	24	24	12	0.5
Tb927.10.4090	hypothetical protein, conserved	ZUnknown	695	314	367	501	13	15	19	1.36	0.175	0.688527	0	0	2024	1560	154	55	57	28	0.5
Tb927.10.11520	hypothetical protein, conserved	Mito.pathway	836	843	1044	1373	36	42	52	1.33	0.172	0.592499	0	0	4677	3704	366	128	135	66	0.502
Tb927.8.2290	hypothetical protein, conserved	ZUnknown	1331	752	703	1102	32	29	42	1.38	0.218	0.522957	0	0	3984	3124	308	109	114	56	0.502
Tb927.10.13560	Mevalonate-diphosphate decarboxylase	Prenylation	1198	1608	1351	3395	69	55	129	2.08	0.787	0.000564474	0	0	12359	8748	910	339	319	165	0.502
Tb927.4.1750	hypothetical protein, conserved	ZUnknown	980	710	888	1117	30	36	43	1.3	0.117	0.741457	0	0	3568	2665	269	98	97	49	0.503
Tb927.4.3650	serine threonine-protein phosphatase PP1, putative	ZUnknown	603	730	848	999	31	34	38	1.17	-0.017	0.964596	0	0	3044	2181	225	83	80	41	0.503
Tb927.8.5380	ubiquitin fold modifier protein UFM1	Ubiquitin.proteasome	622	1184	1327	2051	51	54	78	1.49	0.331	0.202064	0	0	2923	2263	225	80	83	41	0.503
Tb927.7.3240	Mitchondrial SSU ribosomal associated	Mito.translation	1755	1094	974	1947	47	40	74	1.7	0.515	0.0520707	0	0	3389	2676	264	93	98	48	0.503
Tb927.2.1790	hypothetical protein, conserved	ZUnknown	370	407	588	912	17	24	35	1.71	0.469	0.1826	0	0	4436	3393	343	122	124	62	0.504
Tb927.4.3080	Uncharacterised ACR, YggU family COG1872, putative	ZUnknown	754	571	471	663	24	19	25	1.16	-0.017	0.970096	0	0	1641	1255	128	45	46	23	0.505
Tb927.5.4050	hypothetical protein, conserved	ZUnknown	379	434	554	919	19	22	35	1.71	0.491	0.138021	0	0	1718	1320	130	47	48	24	0.505
Tb927.10.2660	hypothetical protein, conserved	ZUnknown	1376	666	1043	1181	28	42	45	1.29	0.105	0.793356	0	0	2559	1976	199	70	72	36	0.507
Tb927.5.340	ESAG5-related protein, putative	ESAG	2031	879	1277	2787	38	52	106	2.36	0.952	8.9765e-05	0	0	9100	6514	681	249	237	124	0.51
Tb927.8.480	phosphatidic acid phosphatase protein, putative	Lipids	2660	2535	4216	5010	108	171	191	1.37	0.206	0.524196	0	0	1619	1165	121	44	42	22	0.512
Tb927.10.11990	hypothetical protein, conserved,RNA-binding protein	RNA.binding	672	855	818	1253	37	33	48	1.37	0.205	0.532551	0	0	3635	2719	281	100	99	51	0.513
Tb927.8.7120	Squalene synthase	Sterols	2656	1302	1817	1898	56	74	72	1.11	-0.067	0.847326	0	0	15644	10443	1145	429	381	208	0.514
Tb927.5.740	hypothetical protein, conserved	ZUnknown	1155	1301	1455	2092	56	59	80	1.39	0.231	0.395678	0	0	10179	7829	797	279	285	145	0.514
Tb927.10.15830	hypothetical protein, conserved	ZUnknown	1027	1374	1216	2440	59	49	93	1.72	0.519	0.0390802	0	0	3672	2869	291	101	105	53	0.515
Tb927.11.2690	succinyl-coA:3-ketoacid-coenzyme A transferase, mitochondrial precursor, putative	Citric.acid.cycle	2372	5396	5583	6566	230	227	250	1.09	-0.1	0.669463	0	0	15023	7840	990	412	286	180	0.516
Tb927.3.3310	60S ribosomal protein L13	Ribosome	684	25935	30652	44463	1108	1244	1695	1.44	0.286	0.127373	0	0	121139	84785	9110	3320	3091	1653	0.516
Tb927.9.4910	PDK1 protein kinase	Protein.kinase	1302	2327	2188	3183	99	89	121	1.29	0.126	0.64202	0	0	6033	4275	456	165	156	83	0.517
Tb927.3.4500	fumarate hydratase, class I (FHc)	Citric.acid.cycle	3478	1158	1470	928	49	60	35	0.64	-0.805	0.000988919	0	0	34114	24320	2594	935	887	471	0.517
Tb927.10.12360	hypothetical protein, conserved	ZUnknown	2002	1038	1184	1460	44	48	56	1.22	0.033	0.921388	0	0	1623	1134	119	44	41	22	0.518
Tb927.10.10200	hypothetical protein, conserved, no yeast homologue.	ZUnknown	2236	1339	1400	2108	57	57	80	1.4	0.248	0.354287	0	0	3793	2440	274	104	89	50	0.518
Tb927.10.3610	hypothetical protein, conserved	ZUnknown	1936	975	1084	1581	42	44	60	1.4	0.244	0.403974	0	0	2969	2123	227	81	77	41	0.519
Tb927.10.12080	hypothetical protein, conserved	ZUnknown	1449	422	627	732	18	25	28	1.3	0.115	0.792732	0	0	1945	1398	150	53	51	27	0.519
Tb927.11.15590	hypothetical protein, conserved	ZUnknown	1080	642	796	1458	27	32	56	1.9	0.617	0.0246686	0	0	3959	2818	303	109	103	55	0.519
Tb927.11.11100	N-acetyltransferase, putative	Enzyme	596	794	873	800	34	35	31	0.9	-0.39	0.198951	0	0	3987	2924	307	109	107	56	0.519
Tb927.7.5000	60S ribosomal protein L19	Ribosome	840	24045	33731	48795	1027	1369	1860	1.55	0.387	0.0760395	0	0	202541	159634	16253	5551	5820	2949	0.519
Tb927.1.2670	flagellar protein PF16	Cytoskeleton	3582	6580	6610	6111	281	268	233	0.85	-0.458	0.0132798	0	0	14531	10403	1115	398	379	202	0.52
Tb927.10.2170	hypothetical protein	ZUnknown	239	169	154	213	7	6	8	1.23	0.027	0.964596	0	0	1026	602	70	28	22	13	0.52
Tb927.11.10170	Mitchondrial LSU ribosomal protein	Mito.translation	1118	880	1229	1910	38	50	73	1.66	0.47	0.098812	0	0	6133	4470	475	168	163	86	0.52
Tb927.10.2630	Regulator of Vps4 activity in the MVB pathway, putative	ZUnknown	1913	651	870	982	28	35	37	1.17	0.012	0.97694	0	0	2238	1591	172	61	58	31	0.521
Tb927.1.2210	nucleosome assembly protein (NAP), putative	ZUnknown	1947	3321	3132	3600	142	127	137	1.02	-0.198	0.423943	0	0	12012	8367	912	329	305	165	0.521
Tb927.11.4810	hypothetical protein, conserved	Mito.pathway	566	392	487	739	17	20	28	1.51	0.354	0.337812	0	0	2120	1684	172	58	61	31	0.521
Tb927.5.3690	hypothetical protein, conserved	ZUnknown	1541	332	373	714	14	15	27	1.86	0.59	0.0905439	0	0	2233	1584	170	61	58	31	0.521
Tb927.9.8500	hypothetical protein	ZUnknown	1282	722	805	1297	31	33	49	1.53	0.378	0.198334	0	0	6375	5181	524	175	189	95	0.522
Tb927.4.3700	hypothetical protein, conserved	ZUnknown	2619	2676	3240	5688	114	132	217	1.76	0.564	0.00422579	0	0	7606	5407	582	208	197	106	0.523
Tb927.10.9940	Predicted membrane protein, putative	ZUnknown	551	381	298	356	16	12	14	1	-0.257	0.576637	0	0	1201	869	96	33	32	17	0.523
Tb927.7.2780	hypothetical protein, conserved, no yeast/human match	ZUnknown	740	2264	2482	2610	97	101	100	1.01	-0.214	0.387033	0	0	2952	2380	243	81	87	44	0.524
Tb927.11.16600	EAP2 exosome-associated protein 2	RNA.degradation	1065	1075	1139	1932	46	46	74	1.61	0.419	0.101641	0	0	3585	2546	276	98	93	50	0.524
Tb927.11.3220	metacaspase (mca1)	Protease	2335	4524	4152	6436	193	169	245	1.35	0.197	0.411035	0	0	1385	1142	118	38	42	21	0.525
Tb927.8.670	hypothetical protein, conserved	ZUnknown	1236	892	1011	1436	38	41	55	1.39	0.22	0.473134	0	0	1557	1004	118	43	37	21	0.525
Tb927.10.13930	phosphatidic acid phosphatase, putative	Lipids	1204	1788	1937	2140	76	79	82	1.06	-0.153	0.570722	0	0	4367	3412	355	120	124	64	0.525
Tb927.10.2830	hypothetical protein, conserved	ZUnknown	825	261	378	433	11	15	17	1.31	0.073	0.883453	0	0	2214	1686	175	61	61	32	0.525
Tb927.11.3720	Ring finger domain containing protein, putative	ZUnknown	3985	3744	4520	3443	160	184	131	0.76	-0.598	0.00195701	0	0	450	198	25	12	7	5	0.526
Tb927.10.6490	KIAA1430 homologue, putative	ZUnknown	980	2580	2267	2787	110	92	106	1.05	-0.156	0.576262	0	0	9959	7425	788	273	271	143	0.526
Tb927.6.1600	hypothetical protein, conserved	ZUnknown	864	515	598	933	22	24	36	1.57	0.355	0.286961	0	0	3439	2620	278	94	96	50	0.526
Tb927.10.280	cytochrome oxidase subunit VI (COXVI)	Mito.e.transport	720	1041	1300	1953	44	53	74	1.53	0.36	0.184068	0	0	31097	23352	2467	852	851	448	0.526
Tb927.10.13770	hypothetical protein, conserved	ZUnknown	1027	519	540	783	22	22	30	1.36	0.186	0.618148	0	0	2594	2116	216	71	77	39	0.527
Tb927.11.12910	prefoldin subunit, putative	ZUnknown	875	577	527	767	25	21	29	1.26	0.1	0.805562	0	0	1319	994	105	36	36	19	0.528
Tb927.9.1390	CSL zinc finger, putative	ZUnknown	637	1415	1316	1998	60	53	76	1.35	0.175	0.553387	0	0	3260	2444	261	89	89	47	0.528
Tb927.2.5850	small nuclear ribonucleoprotein SmD2	RNA.processing	393	1280	1347	2045	55	55	78	1.42	0.264	0.325183	0	0	5425	4747	470	149	173	85	0.528
Tb927.8.2500	ribosomal RNA methyltransferase, putative	rRNA.tRNA.process	995	747	757	1409	32	31	54	1.71	0.509	0.067201	0	0	1957	1426	157	54	52	28	0.528
Tb927.10.2410	MSP-C, putative	Membrane.protein	2003	4317	4512	6076	184	183	232	1.26	0.096	0.686877	0	0	671	432	50	18	16	9	0.529
Tb927.10.1590	60S ribosomal protein L36	Ribosome	493	5256	6020	9277	224	244	354	1.51	0.348	0.0741414	0	0	22484	18070	1856	616	659	337	0.529
Tb927.10.12260	cytosolic nonspecific dipeptidase, putative,peptidase (M20/M25/M40 family), putative	Protease	1953	2012	2665	4490	86	108	171	1.76	0.559	0.011753	0	0	38570	30167	3147	1057	1100	571	0.529
Tb927.9.2980	hypothetical protein, conserved	ZUnknown	301	1149	1042	1547	49	42	59	1.3	0.125	0.699178	0	0	2390	1820	195	66	66	35	0.53
Tb927.4.780	Phosphatidylinositol N-acetylglucosaminyltransferase subunit Y, putative	ZUnknown	906	492	440	566	21	18	22	1.13	-0.076	0.862791	0	0	1569	1092	121	43	40	22	0.53
Tb927.5.3140	hypothetical protein, conserved	ZUnknown	871	958	952	1409	41	39	54	1.35	0.187	0.552986	0	0	4797	3544	383	131	129	69	0.531
Tb927.11.8730	ATPase, putative,S. cerevisiae cell division control protein 48 homolog, putative	Enzyme	2173	1987	1975	3681	85	80	140	1.7	0.51	0.016409	0	0	5815	4309	463	159	157	84	0.532
Tb927.11.6070	hypothetical protein, conserved, ARM repeat superfamily	ZUnknown	1229	1234	1505	2155	53	61	82	1.44	0.281	0.298643	0	0	5056	3508	393	139	128	71	0.532
Tb927.11.4450	ALBA2	RNA.binding	689	2551	2848	2269	109	116	87	0.77	-0.586	0.00371822	0	0	17972	13831	1463	493	504	265	0.532
Tb927.10.7910	hypothetical protein, conserved	Mito.pathway	580	562	587	838	24	24	32	1.33	0.168	0.645331	0	0	3015	2258	243	83	82	44	0.533
Tb927.11.8250	hypothetical protein, conserved	ZUnknown	811	730	768	1423	31	31	54	1.74	0.528	0.0534579	0	0	2278	1793	189	62	65	34	0.535
Tb927.9.15060	rRNA processing protein EBP2, putative	rRNA.tRNA.process	1119	1655	1413	1923	71	57	73	1.14	-0.038	0.909932	0	0	5102	3829	411	140	140	75	0.536
Tb927.3.4830	hypothetical protein	ZUnknown	1307	581	494	415	25	20	16	0.71	-0.659	0.0565301	0	0	744	563	62	20	21	11	0.537
Tb927.8.4630	hypothetical protein, conserved	ZUnknown	588	808	987	1499	35	40	57	1.52	0.358	0.215833	0	0	7763	6003	639	213	219	116	0.537
Tb927.8.2840	hypothetical protein, conserved	ZUnknown	1526	1274	1282	2261	54	52	86	1.62	0.438	0.0747039	0	0	2642	2118	220	72	77	40	0.537
Tb927.3.880	Ankyrin repeats (3 copies), putative	ZUnknown	813	1087	1292	1381	46	52	53	1.08	-0.135	0.667077	0	0	4301	3281	350	118	120	64	0.538
Tb927.11.12970	hypothetical protein, conserved	ZUnknown	2456	2146	1824	2724	92	74	104	1.25	0.085	0.784616	0	0	3096	2256	247	85	82	45	0.539
Tb927.9.7580	hypothetical protein, conserved	ZUnknown	1882	1813	2004	3721	77	81	142	1.8	0.579	0.00456265	0	0	8599	6031	680	236	220	123	0.539
Tb927.10.13850	ATP12 chaperone protein, putative	Mito.pathway	1523	1319	1433	2375	56	58	91	1.6	0.407	0.0930851	0	0	7554	5101	584	207	186	106	0.539
Tb927.11.5290	mitochondrial carrier protein, MCP9	Mito.transport	1653	990	1278	2608	42	52	99	2.11	0.799	0.000510073	0	0	7198	5189	572	197	189	104	0.539
Tb927.1.2985	ER protein Pkr1, putative	ZUnknown	543	641	607	1010	27	25	39	1.5	0.305	0.362615	0	0	1594	1239	130	44	45	24	0.539
Tb927.10.12480	UAA transporter family, putative	ZUnknown	1118	1213	1352	1687	52	55	64	1.2	0.034	0.915214	0	0	1840	1382	148	50	50	27	0.54
Tb927.11.14010	hypothetical protein, conserved	ZUnknown	1048	654	708	1021	28	29	39	1.37	0.208	0.543565	0	0	3128	2309	254	86	84	46	0.541
Tb927.10.12930	hypothetical protein, conservedn no domains or good BLASTp hits	ZUnknown	1272	1432	1454	2113	61	59	81	1.35	0.179	0.524622	0	0	4149	3153	344	114	115	62	0.541
Tb927.8.1650	protein associated with differentiation 4, PAD4	Transporter	3479	676	650	609	29	26	23	0.84	-0.445	0.173636	0	0	1225	698	88	34	25	16	0.542
Tb927.11.8070	Domain of unknown function (DUF4539), putative	ZUnknown	699	928	811	1240	40	33	47	1.29	0.136	0.694825	0	0	2098	1647	174	58	60	32	0.542
Tb927.9.1920	hypothetical protein, conserved	ZUnknown	1002	935	844	1345	40	34	51	1.38	0.216	0.510199	0	0	4517	3073	353	124	112	64	0.542
Tb927.11.15220	hypothetical protein, conserved	ZUnknown	1166	1786	2016	3254	76	82	124	1.57	0.399	0.0774979	0	0	4782	3369	380	131	123	69	0.543
Tb927.10.170	pseudouridine synthase, Cbf5p	rRNA.tRNA.process	1409	4982	5912	7030	213	240	268	1.18	0.01	0.972079	0	0	15753	11279	1261	432	411	229	0.543
Tb927.9.3920	40S ribosomal protein S7	Ribosome	659	28365	29742	44227	1211	1207	1686	1.39	0.239	0.198334	0	0	123393	79634	9409	3382	2903	1707	0.543
Tb927.6.4020	hypothetical protein, conserved	ZUnknown	869	906	1240	1847	39	50	70	1.57	0.401	0.162111	0	0	5820	4207	469	160	153	85	0.543
Tb927.7.6270	peptidase t, putative	Protease	2018	1026	1335	2678	44	54	102	2.08	0.781	0.000694512	0	0	6419	4370	504	176	159	91	0.543
Tb927.8.5420	methyltransferase domain containing protein, putative	Mito.pathway	1259	1150	1021	1561	49	41	60	1.33	0.149	0.64437	0	0	4351	3112	348	119	113	63	0.543
Tb927.11.12940	Uncharacterised protein family (UPF0160), putative	ZUnknown	1592	5581	4459	6809	238	181	260	1.24	0.068	0.822569	0	0	8525	5368	643	234	196	117	0.544
Tb927.10.11290	hypothetical protein, conserved	ZUnknown	1490	853	763	886	36	31	34	1.01	-0.214	0.539058	0	0	3315	2142	252	91	78	46	0.544
Tb927.11.6650	hypothetical protein	ZUnknown	3783	170	120	110	7	5	4	0.67	-0.557	0.308322	0	0	186	160	18	5	6	3	0.545
Tb927.7.6300	WD domain, G-beta repeat, putative	ZUnknown	4258	607	612	578	26	25	22	0.86	-0.4	0.236987	0	0	269	116	19	7	4	3	0.545
Tb927.10.4370	ESAG3, putative	ESAG	1353	209	256	358	9	10	14	1.47	0.224	0.643252	0	0	216	140	14	6	5	3	0.545
Tb927.11.11250	cytosolic malate dehydrogenase (cMDH)	Glucose.glycerol	1426	6843	6455	8754	292	262	334	1.21	0.032	0.902142	0	0	11892	9172	991	326	334	180	0.545
Tb927.10.2510	hypothetical protein, conserved	ZUnknown	1639	1777	1958	3440	76	79	131	1.69	0.5	0.0189201	0	0	3898	2796	312	107	102	57	0.545
Tb927.4.5080	hypothetical protein, conserved	ZUnknown	404	534	427	693	23	17	26	1.3	0.144	0.736261	0	0	4399	3502	374	121	128	68	0.546
Tb927.11.11030	EAP4 exosome-associated protein 4	RNA.degradation	819	1113	1083	1715	48	44	65	1.41	0.265	0.356213	0	0	2925	2211	242	80	81	44	0.547
Tb927.10.10870	protein kinase, putative	Protein.kinase	1832	955	1000	1489	41	41	57	1.39	0.232	0.440188	0	0	2047	1371	159	56	50	29	0.547
Tb927.10.10420	monothiol glutaredoxin 2	Redox	414	426	607	978	18	25	37	1.72	0.514	0.129531	0	0	3592	2812	304	98	103	55	0.547
Tb927.8.7280	emp24/gp25L/p24 family/GOLD, putative	Vesicular.transport	861	527	473	975	23	19	37	1.76	0.546	0.0915938	0	0	1281	1035	111	35	38	20	0.548
Tb927.2.2590	hypothetical protein, conserved	ZUnknown	443	324	406	732	14	16	28	1.87	0.579	0.100917	0	0	1498	1174	128	41	43	23	0.548
Tb927.8.5660	hypothetical protein, conserved	Mito.pathway	665	693	795	1036	30	32	40	1.29	0.11	0.758319	0	0	2478	1848	202	68	67	37	0.548
Tb927.2.1850	Tetratricopeptide repeat, putative	ZUnknown	1598	1855	1870	1762	79	76	67	0.86	-0.422	0.0756577	0	0	4537	3001	351	124	109	64	0.549
Tb927.10.920	Ribosomal protein L1p/L10e family, putative	ZUnknown	1087	1122	901	1477	48	37	56	1.32	0.166	0.631137	0	0	3044	2218	246	83	81	45	0.549
Tb927.4.3370	hypothetical protein, conserved	ZUnknown	1114	2195	2117	3063	94	86	117	1.3	0.137	0.605856	0	0	6913	4507	537	189	164	97	0.55
Tb927.2.4530	intraflagellar transport protein IFT43	Cytoskeleton	1451	1318	1521	2031	56	62	77	1.31	0.15	0.597855	0	0	3430	2502	282	94	91	51	0.551
Tb927.11.12100	RBP5	RNA.binding	1627	784	1519	1992	33	62	76	1.6	0.4	0.275943	0	0	3667	2619	300	101	95	54	0.551
Tb927.10.12430	Noc2p family, putative	ZUnknown	2209	4056	3962	4367	173	161	167	1	-0.231	0.310049	0	0	6133	5038	532	168	184	97	0.551
Tb927.9.5390	hypothetical protein, conserved	ZUnknown	1988	646	676	1019	28	27	39	1.42	0.244	0.470941	0	0	2244	1494	177	62	54	32	0.552
Tb927.11.11200	oligomeric golgi complex component 8, putative	Vesicular.transport	1652	1582	1558	2674	68	63	102	1.56	0.387	0.108367	0	0	4460	3204	365	122	117	66	0.552
Tb927.11.9370	hypothetical protein, conserved	ZUnknown	1981	1405	1301	2279	60	53	87	1.54	0.368	0.156195	0	0	2613	2012	219	72	73	40	0.552
Tb927.4.2150	hypothetical protein, conserved	ZUnknown	640	339	427	588	14	17	22	1.42	0.233	0.573088	0	0	1629	1149	130	45	42	24	0.552
Tb927.10.6670	dynein light chain, putative	Cytoskeleton	775	2362	2703	3247	101	110	124	1.18	0	0.999327	0	0	6775	5475	588	186	200	107	0.554
Tb927.11.16570	ATP-dependent DEAD/H RNA helicase, putative, no clear yeast homologue	RNA.helicase	1847	2306	2066	3373	98	84	129	1.42	0.249	0.339261	0	0	4022	3024	334	110	110	61	0.555
Tb927.9.6730	hypothetical protein, conserved	ZUnknown	4168	857	670	1162	37	27	44	1.38	0.218	0.552986	0	0	1818	1302	148	50	47	27	0.557
Tb927.11.4560	hypothetical protein, conserved	ZUnknown	1523	1327	1450	2140	57	59	82	1.41	0.251	0.34637	0	0	2550	1618	197	70	59	36	0.558
Tb927.5.3520	queuine tRNA-ribosyltransferase, putative	rRNA.tRNA.process	1301	1499	1667	2138	64	68	82	1.24	0.07	0.815036	0	0	2409	1735	197	66	63	36	0.558
Tb927.10.13570	RBP27	RNA.binding	1028	2082	2028	3829	89	82	146	1.71	0.513	0.0157811	0	0	5103	3914	438	140	143	79	0.558
Tb927.6.1970	nuclear cap binding protein CBC20	Nuclear.transport	694	620	776	1167	26	32	44	1.52	0.356	0.260345	0	0	1899	1432	161	52	52	29	0.558
Tb927.5.2840	hypothetical protein, conserved	ZUnknown	591	443	442	555	19	18	21	1.14	-0.032	0.942543	0	0	1545	1200	135	42	44	24	0.558
Tb927.9.9100	hypothetical protein, conserved	ZUnknown	694	3323	3669	3846	142	149	147	1.01	-0.215	0.348616	0	0	5795	4483	498	159	163	90	0.559
Tb927.8.6460	kinase binding protein CGI-121, putative	ZUnknown	717	391	560	828	17	23	32	1.6	0.401	0.277052	0	0	2214	1565	182	61	57	33	0.559
Tb927.10.13820	Mitchondrial SSU ribosomal protein	Mito.translation	1212	979	842	1317	42	34	50	1.32	0.155	0.650981	0	0	4281	3077	353	117	112	64	0.559
Tb927.7.4630	Miro-like protein, putative	ZUnknown	749	766	887	1441	33	36	55	1.59	0.415	0.140818	0	0	3472	2497	289	95	91	52	0.559
Tb927.9.14160	Complex III cytochrome b/c complex, rieske iron-sulfur protein ISP	Mito.pathway	2290	2175	2893	2930	93	117	112	1.07	-0.139	0.624032	0	0	18644	12191	1471	511	444	267	0.559
Tb927.10.7140	membrane-bound acid phosphatase 2 (MBAP2)	Phosphatase	1832	7290	6763	10661	311	275	406	1.39	0.229	0.297272	0	0	4810	3441	396	132	125	72	0.56
Tb927.9.3770	hypothetical protein, conserved	ZUnknown	735	2907	2918	3584	124	118	137	1.13	-0.061	0.824252	0	0	5530	3880	452	152	141	82	0.56
Tb927.4.3770	protein kinase, putative	Protein.kinase	4225	2355	3192	2734	101	130	104	0.9	-0.357	0.153783	0	0	4441	2640	337	122	96	61	0.56
Tb927.11.4920	hypothetical protein, conserved	ZUnknown	1102	1627	2321	2975	69	94	113	1.39	0.225	0.446394	0	0	7238	5159	595	198	188	108	0.56
Tb927.10.1580	Domain of unknown function (DUF543), putative	ZUnknown	1218	443	431	678	19	17	26	1.44	0.244	0.534599	0	0	3791	2815	319	104	103	58	0.56
Tb927.9.1970	syntaxin binding protein 1, putative	Vesicular.transport	2176	2164	1886	2988	92	77	114	1.35	0.186	0.513714	0	0	3336	2196	265	91	80	48	0.561
Tb927.9.3100	hypothetical protein, conserved	ZUnknown	1556	1777	2503	4398	76	102	168	1.89	0.65	0.00468576	0	0	7159	4987	584	196	182	106	0.561
Tb927.3.4870	hypothetical protein, conserved	ZUnknown	1041	1493	1550	1647	64	63	63	0.99	-0.235	0.388909	0	0	2991	2435	266	82	89	48	0.561
Tb927.11.15180	hypothetical protein, conserved	ZUnknown	628	969	1016	1371	41	41	52	1.27	0.099	0.764557	0	0	4819	3996	431	132	146	78	0.561
Tb927.6.1550	POMP30 leucine-rich repeat protein (LRRP)	LRRP	2351	1889	1976	1788	81	80	68	0.84	-0.452	0.0492168	0	0	6129	5080	546	168	185	99	0.561
Tb927.10.7340	40S ribosomal protein S24E	Ribosome	585	18631	21861	28987	796	888	1105	1.31	0.155	0.462506	0	0	125754	98076	10862	3447	3576	1971	0.561
Tb927.10.11530	hypothetical protein, conserved	ZUnknown	634	766	612	1209	33	25	46	1.59	0.406	0.21975	0	0	2193	1668	189	60	61	34	0.562
Tb927.9.1790	hypothetical protein, conserved	ZUnknown	922	1024	1127	1724	44	46	66	1.47	0.303	0.272837	0	0	2909	1994	239	80	73	43	0.562
Tb927.8.3530	glycerol-3-phosphate dehydrogenase [NAD ], glycosomal	Glucose.glycerol	1414	40453	48585	64240	1728	1972	2449	1.32	0.167	0.42303	0	0	211254	170329	18585	5790	6210	3372	0.562
Tb927.11.11620	hypothetical protein, conserved	Mito.pathway	843	667	975	1672	28	40	64	1.88	0.622	0.032638	0	0	8581	6135	709	235	224	129	0.562
Tb927.9.4290	hypothetical protein, conserved	ZUnknown	1125	1137	1196	1892	49	49	72	1.47	0.319	0.230628	0	0	3099	2070	247	85	75	45	0.563
Tb927.8.4420	hypothetical protein, conserved	ZUnknown	1401	466	689	727	20	28	28	1.17	-0.019	0.967604	0	0	2834	1958	229	78	71	42	0.564
Tb927.10.2050	hypothetical protein, conserved	ZUnknown	1558	908	1035	1743	39	42	66	1.63	0.457	0.0825555	0	0	4152	3284	365	114	120	66	0.564
Tb927.10.10220	procyclin-associated gene 2 (PAG2) protein (PAG2)	PAG	1223	193	295	550	8	12	21	2.1	0.699	0.0839035	0	0	2150	1395	169	59	51	31	0.564
Tb927.7.4420	proteasome alpha 3 subunit, putative	Ubiquitin.proteasome	1374	4056	4089	4708	173	166	180	1.06	-0.148	0.536515	0	0	12224	8789	1019	335	320	185	0.565
Tb927.9.3010	hypothetical protein, conserved	ZUnknown	809	786	691	1059	34	28	40	1.29	0.143	0.691735	0	0	2536	1869	217	70	68	39	0.565
Tb927.7.3640	hypothetical protein, conserved	ZUnknown	2449	1903	2294	3252	81	93	124	1.43	0.262	0.287181	0	0	4001	3299	358	110	120	65	0.565
Tb927.3.4490	protein farnesyltransferase alpha subunit, putative	Prenylation	2679	1692	1966	3492	72	80	133	1.75	0.55	0.00954597	0	0	5383	3901	454	148	142	82	0.566
Tb927.3.3160	poly(A) polymerase,polynucleotide adenylyltransferase (PAP). Cis-spliced.	RNA.processing	2384	2268	1760	2600	97	71	99	1.18	0	0.999374	0	0	4519	3477	390	124	127	71	0.566
Tb927.8.5840	hypothetical protein, conserved	ZUnknown	678	797	742	1141	34	30	44	1.38	0.19	0.574663	0	0	1936	1457	166	53	53	30	0.566
Tb927.9.9610	hypothetical protein, conserved	ZUnknown	623	328	396	524	14	16	20	1.33	0.156	0.722081	0	0	1931	1462	163	53	53	30	0.566
Tb927.11.11960	hypothetical protein, conserved	ZUnknown	979	228	306	697	10	12	27	2.45	0.902	0.00968417	0	0	2136	1474	175	59	54	32	0.566
Tb927.5.1460	Mo/Co carrier or lysine decarboxylase	Enzyme	1433	6870	6793	7314	293	276	279	0.98	-0.256	0.216019	0	0	6765	4500	546	185	164	99	0.567
Tb927.5.2550	hypothetical protein, conserved	ZUnknown	1391	900	1000	1268	38	41	48	1.22	0.053	0.877363	0	0	4833	3039	383	132	111	69	0.568
Tb927.3.4890	ubiquinone biosynthesis protein COQ7 homolog, putative	Mito.pathway	698	492	553	756	21	22	29	1.35	0.158	0.679602	0	0	1722	1320	151	47	48	27	0.568
Tb927.11.12370	hypothetical protein, conserved, no clear yeast or human matches	ZUnknown	792	1456	1304	2449	62	53	93	1.62	0.438	0.0863962	0	0	4320	3239	368	118	118	67	0.568
Tb927.11.10050	Mitchondrial LSU ribosomal protein	Mito.translation	665	763	776	1331	33	32	51	1.57	0.401	0.166867	0	0	3820	2913	332	105	106	60	0.569
Tb927.9.8810	hypothetical protein, conserved	ZUnknown	607	1758	2395	3699	75	97	141	1.64	0.454	0.0633924	0	0	4881	3729	427	134	136	77	0.57
Tb927.10.11770	hypothetical protein, conserved	Mito.pathway	1252	599	779	570	26	32	22	0.76	-0.574	0.0743492	0	0	8663	6574	748	237	240	136	0.57
Tb927.11.4760	hypothetical protein	ZUnknown	870	301	353	514	13	14	20	1.48	0.259	0.545066	0	0	2800	2211	249	77	81	45	0.57
Tb927.10.2400	hypothetical protein	ZUnknown	600	202	286	393	9	12	15	1.43	0.281	0.556964	0	0	157	89	13	4	3	2	0.571
Tb927.9.6760	hypothetical protein, conserved	ZUnknown	1985	475	402	631	20	16	24	1.33	0.142	0.741457	0	0	1070	945	100	29	34	18	0.571
Tb927.2.3420	hypothetical protein, conserved	ZUnknown	622	1013	992	898	43	40	34	0.82	-0.488	0.0819181	0	0	1694	1247	141	46	45	26	0.571
Tb927.5.480	hypothetical protein, conserved	ZUnknown	857	1127	1097	779	48	45	30	0.65	-0.82	0.000956175	0	0	2035	1349	167	56	49	30	0.571
Tb927.11.7740	dynein light chain, putative,dynein Tctex2 family, putative	Cytoskeleton	505	594	725	861	25	29	33	1.22	0.025	0.950209	0	0	3719	2771	322	102	101	58	0.571
Tb927.3.780	proteasome alpha 7 subunit (TbPSA7)	Ubiquitin.proteasome	1017	3472	3001	5012	148	122	191	1.41	0.253	0.314237	0	0	9248	6794	790	253	248	143	0.571
Tb927.9.11370	hypothetical protein, conserved	ZUnknown	483	507	583	1087	22	24	41	1.78	0.587	0.0496269	0	0	1770	1354	154	49	49	28	0.571
Tb927.11.11990	hypothetical protein	ZUnknown	988	18	29	46	1	1	2	2	0.258	0.698358	0	0	129	78	9	4	3	2	0.571
Tb927.10.6270	hypothetical protein	ZUnknown	396	194	146	230	8	6	9	1.29	0.053	0.930242	0	0	670	461	53	18	17	10	0.571
Tb927.10.11200	hypothetical protein, conserved	ZUnknown	677	542	616	878	23	25	33	1.38	0.222	0.537338	0	0	1941	1240	157	53	45	28	0.571
Tb927.11.4530	N-acetyltransferase subunit ARD1 (ARD1)	Enzyme	772	2090	2238	2943	89	91	112	1.24	0.08	0.772801	0	0	5365	3929	457	147	143	83	0.572
Tb927.3.4680	RAB GDP dissociation inhibitor alpha, putative	Signalling	1496	5701	6508	8170	243	264	312	1.23	0.059	0.808408	0	0	14692	10115	1217	403	369	221	0.573
Tb927.8.6240	TbSAXO microtubule stabilizing	Cytoskeleton	2366	7729	8127	7497	330	330	286	0.87	-0.429	0.0172926	0	0	12174	9335	1063	334	340	193	0.573
Tb927.9.5890	solanesyl-diphosphate synthase, putative (28G16.440)	Mito.pathway	1718	4500	4021	6264	192	163	239	1.35	0.183	0.463484	0	0	14576	10603	1240	399	387	225	0.573
Tb927.11.13490	hypothetical protein, conserved	ZUnknown	1496	7745	7089	7191	331	288	274	0.89	-0.395	0.0527194	0	0	2020	1445	171	55	53	31	0.574
Tb927.5.3980	Mitchondrial LSU ribosomal protein	Mito.translation	1520	1189	1012	1325	51	41	51	1.11	-0.092	0.796105	0	0	3452	2552	299	95	93	54	0.574
Tb927.4.5190	hypothetical protein, conserved	ZUnknown	1719	1139	1266	1414	49	51	54	1.08	-0.119	0.698766	0	0	3490	2713	307	96	99	56	0.574
Tb927.9.14180	chaperone protein DNAj, putative	Chaperone	1366	2109	1809	3304	90	73	126	1.55	0.368	0.146454	0	0	4907	3290	400	134	120	73	0.575
Tb927.6.910	SET domain containing protein, putative	ZUnknown	1667	1450	1780	2047	62	72	78	1.16	-0.015	0.964596	0	0	4083	2948	347	112	107	63	0.575
Tb927.3.4440	hypothetical protein, conserved	ZUnknown	1557	2087	1963	1848	89	80	70	0.83	-0.472	0.0447197	0	0	5619	3881	466	154	141	85	0.576
Tb927.7.4930	ribonuclease H1	DNA	999	1027	1140	1835	44	46	70	1.56	0.379	0.14889	0	0	2302	1714	197	63	62	36	0.576
Tb927.11.6980	hypothetical protein, conserved	Mito.pathway	2471	1760	1857	3211	75	75	122	1.63	0.448	0.0426007	0	0	7324	4954	607	201	181	110	0.576
Tb927.11.4050	hypothetical protein, conserved	ZUnknown	3317	2333	2010	3330	100	82	127	1.4	0.238	0.379802	0	0	3097	2134	260	85	78	47	0.577
Tb927.5.1640	hypothetical protein, conserved	ZUnknown	2115	3691	3542	4187	158	144	160	1.06	-0.147	0.555771	0	0	7260	4994	606	199	182	110	0.577
Tb927.1.3390	Eukaryotic protein of unknown function (DUF866), putative	ZUnknown	751	1784	1544	2622	76	63	100	1.44	0.275	0.320158	0	0	3601	2799	319	99	102	58	0.577
Tb927.7.6820	hypothetical protein, conserved	ZUnknown	1057	1157	1153	1618	49	47	62	1.29	0.117	0.705661	0	0	4457	3205	381	122	117	69	0.577
Tb927.7.3800	hypothetical protein, conserved	ZUnknown	882	426	489	732	18	20	28	1.47	0.289	0.438924	0	0	1977	1385	164	54	50	30	0.577
Tb927.11.2960	hypothetical protein, copurified with splicing complex	ZUnknown	494	460	456	732	20	19	28	1.44	0.285	0.448474	0	0	2686	2254	248	74	82	45	0.577
Tb927.8.7040	hypothetical protein, conserved	Mito.pathway	796	1463	1627	2196	62	66	84	1.31	0.141	0.613994	0	0	7612	6151	688	209	224	125	0.577
Tb927.10.6320	NOC3, nuclear export of ribosomes, assoc with NRG1	rRNA.tRNA.process	2157	2646	2827	3649	113	115	139	1.22	0.052	0.848898	0	0	5146	4205	471	141	153	85	0.578
Tb927.9.13630	hypothetical protein, conserved	ZUnknown	1421	1526	1627	2593	65	66	99	1.51	0.341	0.157241	0	0	8341	5942	711	229	217	129	0.578
Tb927.10.16160	protein kinase, putative	Protein.kinase	936	822	776	1455	35	32	55	1.64	0.468	0.0992513	0	0	2231	1632	192	61	60	35	0.579
Tb927.9.8950	CAAX prenyl protease 1, putative,metallo- peptidase, Clan M- Family M48	Protease	1517	11269	11594	12786	481	471	488	1.03	-0.195	0.339261	0	0	14497	10312	1233	397	376	224	0.58
Tb927.11.15540	hypothetical protein, conserved	ZUnknown	2078	886	959	1001	38	39	38	0.99	-0.227	0.476627	0	0	1272	944	111	35	34	20	0.58
Tb927.11.11870	Mitchondrial SSU ribosomal protein	Mito.translation	1170	1108	1241	2084	47	50	79	1.63	0.444	0.0753293	0	0	3666	2741	317	100	100	58	0.58
Tb927.6.4330	hypothetical protein, conserved	ZUnknown	682	670	771	1156	29	31	44	1.47	0.301	0.342966	0	0	2391	1770	209	66	65	38	0.58
Tb927.6.2200	Class 1 glutamine amido-transferase domain, or protease	Enzyme	997	2976	2755	4039	127	112	154	1.29	0.126	0.633586	0	0	13223	9555	1137	362	348	206	0.58
Tb927.11.13790	hypothetical protein, conserved	ZUnknown	1199	1403	1231	2164	60	50	83	1.51	0.331	0.231296	0	0	5530	4052	477	152	148	87	0.58
Tb927.6.2520	hypothetical protein, conserved	ZUnknown	2617	2789	3705	3203	119	150	122	0.91	-0.358	0.13551	0	0	715	315	51	20	11	9	0.581
Tb927.9.9320	MOK protein kinase	Protein.kinase	1959	3465	3586	3511	148	146	134	0.91	-0.354	0.092908	0	0	8652	6326	752	237	231	136	0.581
Tb927.1.840	transmembrane protein, putative	Mito.pathway	2759	699	748	1102	30	30	42	1.4	0.229	0.489288	0	0	3382	2365	288	93	86	52	0.581
Tb927.10.10130	mitochondrial RNA binding complex 1 subunit (MRB10130)	Mito.RNA	1691	1951	2054	3307	83	83	126	1.52	0.348	0.125577	0	0	8318	6009	715	228	219	130	0.582
Tb927.10.12400	membrane transporter protein, putative	Transporter	2629	1051	1120	1459	45	45	56	1.24	0.062	0.853191	0	0	2457	1644	203	67	60	37	0.583
Tb927.11.7330	hypothetical protein, conserved	ZUnknown	1069	590	713	1283	25	29	49	1.81	0.575	0.0446524	0	0	4096	2859	345	112	104	63	0.583
Tb927.8.4380	ATOM12 - POMP40	Mito.biogenesis	730	727	979	1045	31	40	40	1.13	-0.058	0.879721	0	0	6203	4753	552	170	173	100	0.583
Tb927.3.4050	hypothetical protein, conserved	ZUnknown	650	549	490	701	23	20	27	1.26	0.061	0.885195	0	0	1863	1432	168	51	52	30	0.583
Tb927.2.2180	RRP41B exosome protein PH subunit	RNA.degradation	1199	1059	1184	1684	45	48	64	1.38	0.215	0.464087	0	0	4841	3681	430	133	134	78	0.584
Tb927.11.14020	RNA-binding protein (NRBD2)	rRNA.tRNA.process	968	29073	32798	40711	1242	1332	1552	1.21	0.036	0.875403	0	0	152330	107498	13020	4175	3919	2362	0.584
Tb927.9.3780	MPC1 mitochondrial pyruvate carrier	Mito.membrane	1348	500	466	985	21	19	38	1.9	0.607	0.0534183	0	0	4928	3628	428	135	132	78	0.584
Tb927.4.4080	C-5 sterol desaturase, putative	Sterols	1269	195	289	435	8	12	17	1.7	0.416	0.359167	0	0	3632	2799	324	100	102	59	0.584
Tb927.10.2310	hypothetical protein, conserved	ZUnknown	1626	1618	1577	2564	69	64	98	1.47	0.305	0.226702	0	0	5833	4132	499	160	151	91	0.585
Tb927.8.5260	60S ribosomal protein L39	Ribosome	513	6757	10291	10352	289	418	395	1.12	-0.068	0.8276	0	0	43685	39980	4278	1197	1458	776	0.585
Tb927.3.960	protein transport protein Sec61 gamma subunit, putative	Vesicular.transport	815	1602	1941	2066	68	79	79	1.07	-0.129	0.651492	0	0	3361	2436	290	92	89	53	0.586
Tb927.10.7950	hypothetical protein	ZUnknown	348	422	433	615	18	18	23	1.28	0.147	0.722081	0	0	1078	755	91	30	28	17	0.586
Tb927.9.8100	nascent polypeptide associated complex subunit	Translation	623	13824	16958	23189	590	688	884	1.38	0.227	0.273913	0	0	68100	53064	6139	1866	1935	1114	0.586
Tb927.3.1030	RBP28	RNA.binding	1181	3472	3924	3320	148	159	127	0.83	-0.497	0.0114842	0	0	9231	6455	788	253	235	143	0.586
Tb927.11.16510	cytochrome b/c1 complex component, putative	Mito.e.transport	1117	1586	1844	2443	68	75	93	1.3	0.145	0.597076	0	0	13841	10751	1248	379	392	226	0.586
Tb927.10.4950	U2 small nuclear ribonucleoprotein 16.5K SSm2-2/Sm16.5K	RNA.processing	504	774	972	1193	33	39	45	1.25	0.087	0.808224	0	0	4377	3358	393	120	122	71	0.587
Tb927.10.11350	Mitchondrial LSU ribosomal protein	Mito.translation	481	376	427	588	16	17	22	1.33	0.171	0.680683	0	0	1665	1268	148	46	46	27	0.587
Tb927.8.4650	hypothetical protein, conserved	ZUnknown	645	986	885	1404	42	36	54	1.38	0.206	0.526478	0	0	2758	2021	241	76	74	44	0.587
Tb927.10.16060	hypothetical protein, conserved	ZUnknown	598	409	391	667	17	16	25	1.52	0.336	0.380605	0	0	3768	2876	336	103	105	61	0.587
Tb927.10.2590	methyltransferase domain containing protein, putative	ZUnknown	2717	1328	1624	1975	57	66	75	1.22	0.059	0.853186	0	0	1589	1114	139	44	41	25	0.588
Tb927.11.7260	hypothetical protein, conserved	ZUnknown	426	68	106	180	3	4	7	2	0.494	0.391802	0	0	1793	1465	166	49	53	30	0.588
Tb927.1.3800	POMP18	Mito.membrane	740	546	496	698	23	20	27	1.26	0.052	0.902142	0	0	1777	1249	153	49	46	28	0.589
Tb927.6.4980	40S ribosomal protein S14	Ribosome	516	20736	21299	29859	886	865	1138	1.3	0.141	0.497105	0	0	114716	93054	10602	3144	3393	1924	0.589
Tb927.10.4620	peptidyl-prolyl cis-trans isomerase, putative (PPIase)	Chaperone	407	917	1039	1505	39	42	57	1.41	0.247	0.40635	0	0	4924	4108	461	135	150	84	0.589
Tb927.11.3660	dynein light chain, putative,dynein Tctex1 family, putative	Cytoskeleton	1225	1321	1905	2273	56	77	87	1.31	0.133	0.682728	0	0	3975	2783	342	109	101	62	0.59
Tb927.9.15230	hypothetical protein, conserved	ZUnknown	2322	2586	2481	3657	110	101	139	1.32	0.159	0.538494	0	0	5031	3568	437	138	130	79	0.59
Tb927.10.8380	hypothetical protein, conserved	ZUnknown	605	312	328	582	13	13	22	1.69	0.444	0.248897	0	0	2294	1623	196	63	59	36	0.59
Tb927.10.900	hypothetical protein, conserved	ZUnknown	553	488	392	512	21	16	20	1.08	-0.132	0.76995	0	0	1117	828	99	31	30	18	0.59
Tb927.10.15140	hypothetical protein, conserved	ZUnknown	763	1957	2095	3357	84	85	128	1.51	0.353	0.118147	0	0	6183	4815	564	169	176	102	0.591
Tb927.10.8650	RanBPL, interacts with Ran (Tb927.3.1120)	Nuclear.transport	1318	2704	2493	3659	115	101	140	1.3	0.124	0.644507	0	0	8242	5957	724	226	217	131	0.591
Tb927.5.2110	G-patch domain containing protein, putative	ZUnknown	777	1344	1158	1845	57	47	70	1.35	0.183	0.559283	0	0	3394	2738	313	93	100	57	0.591
Tb927.8.7000	E1-like ubiquitin-activating enzyme, putative (ATG10)	Ubiquitin.proteasome	663	738	875	1418	32	36	54	1.59	0.426	0.133923	0	0	3585	2870	333	98	105	60	0.591
Tb927.11.6310	hypothetical protein, conserved	ZUnknown	965	2495	2771	3616	107	112	138	1.26	0.094	0.717083	0	0	4262	2908	366	117	106	66	0.592
Tb927.5.2570	EIF3B translation initiation factor	Translation	3008	10046	9993	10213	429	406	389	0.93	-0.325	0.0897952	0	0	11861	9054	1071	325	330	194	0.592
Tb927.10.7070	small nuclear RNA-activating protein (SNAP3)	RNA.processing	802	894	946	1687	38	38	64	1.68	0.484	0.0644666	0	0	3824	2966	347	105	108	63	0.592
Tb927.10.8320	cytochrome oxidase subunit IX (COXIX)	Mito.e.transport	451	887	1103	1121	38	45	43	1.04	-0.173	0.594532	0	0	21459	16488	1939	588	601	352	0.592
Tb927.8.5330	MCP2, binds to tRNAs and assists tRNA synthetases	Translation.tRNA	786	2500	1870	3104	107	76	118	1.29	0.128	0.694565	0	0	4437	3315	395	122	121	72	0.593
Tb927.10.4140	Protein of unknown function (DUF1242), putative	ZUnknown	1636	437	615	961	19	25	37	1.68	0.467	0.172671	0	0	2962	2216	264	81	81	48	0.593
Tb927.9.15380	NADH-ubiquinone oxidoreductase complex I subunit, putative,NDUFA9 subunit, putative	Mito.e.transport	1352	1230	1581	2045	53	64	78	1.33	0.175	0.559146	0	0	7893	6018	709	216	219	129	0.593
Tb927.7.6200	chaperone protein DNAj, putative	Chaperone	1349	544	544	761	23	22	29	1.29	0.111	0.777539	0	0	4020	3168	367	110	116	67	0.593
Tb927.11.14490	RNA polymerase subunit, putative (RPB7)	RNA.synthesis	883	784	1052	1133	33	43	43	1.13	-0.048	0.898102	0	0	2887	2091	252	79	76	46	0.594
Tb927.10.4680	NUDIX hydrolase, conserved,predicted MutT/NUDIX family protein	Enzyme	1035	784	727	1301	33	30	50	1.59	0.391	0.194809	0	0	2890	2090	253	79	76	46	0.594
Tb927.8.3040	hypothetical protein, conserved	ZUnknown	662	1471	1667	2404	63	68	92	1.4	0.244	0.348616	0	0	1845	1385	164	51	50	30	0.594
Tb927.5.2990	hypothetical protein, conserved	ZUnknown	1298	1020	1102	1517	44	45	58	1.3	0.147	0.632879	0	0	2727	2186	256	75	80	46	0.594
Tb927.7.4880	hypothetical protein, conserved	ZUnknown	1052	2045	1943	2784	87	79	106	1.28	0.113	0.686877	0	0	6463	5016	590	177	183	107	0.594
Tb927.11.920	hypothetical protein, conserved	ZUnknown	1444	1174	1369	2108	50	56	80	1.51	0.352	0.173023	0	0	4107	2994	363	113	109	66	0.595
Tb927.10.3380	60S acidic ribosomal protein P2	Ribosome	450	7098	12042	16836	303	489	642	1.62	0.438	0.108003	0	0	88576	68163	8058	2428	2485	1462	0.595
Tb927.10.2440	Metacaspase-4 (MCA4)	Protease	3046	5389	6719	8783	230	273	335	1.33	0.174	0.460241	0	0	1172	684	95	32	25	17	0.596
Tb927.11.13470	PPPDE putative peptidase domain containing protein, putative	ZUnknown	1050	1861	1784	2710	79	72	103	1.36	0.199	0.45744	0	0	4282	3058	376	117	111	68	0.596
Tb927.10.11030	ATOM11 - POMP21	Mito.biogenesis	1254	1292	1294	1927	55	53	73	1.35	0.202	0.479409	0	0	5129	3688	450	141	134	82	0.596
Tb927.2.4980	EMG1/NEP1 methyltransferase, putative	ZUnknown	870	1528	1371	2536	65	56	97	1.6	0.419	0.100413	0	0	4891	3788	448	134	138	81	0.596
Tb927.11.16710	hypothetical protein, conserved	ZUnknown	830	347	321	452	15	13	17	1.21	0.063	0.89451	0	0	3567	2731	327	98	100	59	0.596
Tb927.7.4390	threonine synthase, putative	Amino.acids	2466	1161	1427	2513	50	58	96	1.78	0.57	0.0155782	0	0	38809	33818	3770	1064	1233	684	0.596
Tb927.8.7790	zinc finger domain, LSD1 subclass, putative	Zinc.finger	536	1070	1469	1345	46	60	51	0.96	-0.254	0.419002	0	0	2738	1891	236	75	69	43	0.597
Tb927.11.5120	TPR repeat/SET domain containing protein, putative	ZUnknown	3016	1642	2117	2543	70	86	97	1.24	0.076	0.805562	0	0	2279	1696	202	62	62	37	0.597
Tb927.10.12370	gamma-glutamylcysteine synthetase (GCS)	Redox	2729	1926	2616	3019	82	106	115	1.22	0.053	0.865049	0	0	6257	4213	537	171	154	97	0.597
Tb927.11.12730	hypothetical protein	ZUnknown	908	807	946	1355	34	38	52	1.44	0.253	0.413035	0	0	1449	1011	129	40	37	23	0.597
Tb927.10.12470	hypothetical protein, conserved	ZUnknown	1693	1852	2032	2760	79	82	105	1.3	0.141	0.593661	0	0	2735	2177	251	75	79	46	0.597
Tb927.4.1860	40S ribosomal protein S19	Ribosome	899	15383	19151	20154	657	778	768	1.07	-0.13	0.56869	0	0	81869	62363	7427	2244	2274	1348	0.597
Tb927.6.4040	Mitchondrial LSU ribosomal protein	Mito.translation	764	661	665	1105	28	27	42	1.53	0.348	0.270991	0	0	4965	3621	443	136	132	80	0.597
Tb927.10.15410	glycosomal malate dehydrogenase (gMDH)	Glucose.glycerol	2364	965	1083	2363	41	44	90	2.12	0.803	0.000287257	0	0	59592	49628	5664	1633	1809	1028	0.597
Tb927.4.840	Histidine kinase-, DNA gyrase B-, and HSP90-like ATPase, putative	ZUnknown	1766	1236	1263	1932	53	51	74	1.42	0.253	0.356386	0	0	4702	3632	429	129	132	78	0.598
Tb927.10.7980	hypothetical protein, conserved	ZUnknown	1418	1343	1449	2238	57	59	85	1.47	0.305	0.231542	0	0	4887	3574	437	134	130	79	0.598
Tb927.11.9570	hypothetical protein, conserved	Mito.pathway	1064	1975	2194	3739	84	89	143	1.65	0.464	0.0288167	0	0	10829	8091	978	297	295	177	0.598
Tb927.8.6230	hypothetical protein, conserved	ZUnknown	1213	2341	2693	3790	100	109	145	1.39	0.223	0.353567	0	0	6389	4722	573	175	172	104	0.599
Tb927.10.4840	transcription factor IIa, putative (TFIIA-2)	RNA.synthesis	1034	1547	1546	2353	66	63	90	1.4	0.232	0.384123	0	0	3400	2291	291	93	84	53	0.599
Tb927.11.1770	hypothetical protein, conserved	ZUnknown	1306	1270	1162	1662	54	47	63	1.25	0.081	0.806925	0	0	2962	2097	259	81	76	47	0.599
Tb927.3.3880	hypothetical protein, conserved	ZUnknown	1014	1306	1319	1986	56	54	76	1.38	0.224	0.421907	0	0	3720	2876	343	102	105	62	0.599
Tb927.8.7170	inositol polyphosphate 1-phosphatase, putative	Mito.pathway	1201	1487	1467	2764	64	60	105	1.69	0.516	0.0236949	0	0	6304	4977	585	173	181	106	0.599
Tb927.11.8420	DnaJ domain containing protein, putative	ZUnknown	1010	509	539	1069	22	22	41	1.86	0.615	0.0390185	0	0	2219	1613	196	61	59	36	0.6
Tb927.9.3530	LSm6	RNA.processing	443	522	533	678	22	22	26	1.18	0	0.999374	0	0	1208	1026	114	33	37	21	0.6
Tb927.5.2520	TPR repeat, putative	ZUnknown	3876	2454	2710	3038	105	110	116	1.08	-0.12	0.638899	0	0	3793	2165	301	104	79	55	0.601
Tb927.7.2820	histone H2A	Chromatin	664	73706	60777	89847	3148	2467	3426	1.22	0.049	0.859469	0	0	169746	124390	15221	4652	4535	2762	0.601
Tb927.11.5960	hypothetical protein, conserved, no domains, no yeast or human match	ZUnknown	760	9041	9901	14267	386	402	544	1.38	0.225	0.257165	0	0	42099	30433	3748	1154	1110	680	0.601
Tb927.11.3340	RBP34	RNA.binding	1019	1104	1060	1721	47	43	66	1.47	0.289	0.311207	0	0	2540	2010	236	70	73	43	0.601
Tb927.10.13600	hypothetical protein, possible component of cytochorome oxidase complex	Mito.e.transport	695	457	549	920	20	22	35	1.67	0.469	0.151039	0	0	4576	3229	402	125	118	73	0.601
Tb927.8.8340	CRAL/TRIO domain containing protein, putative	ZUnknown	865	1240	2021	986	53	82	38	0.56	-0.989	0.000260382	0	0	2144	1490	187	59	54	34	0.602
Tb927.7.6420	hypothetical protein, conserved	ZUnknown	824	2860	3374	3724	122	137	142	1.1	-0.098	0.705855	0	0	10838	8245	992	297	301	180	0.602
Tb927.11.1020	ribokinase, putative	PPP	2374	5398	5545	9731	231	225	371	1.63	0.455	0.0124883	0	0	33260	24839	3017	912	906	547	0.602
Tb927.4.4690	hypothetical protein, conserved	ZUnknown	1208	3388	3725	4800	145	151	183	1.24	0.07	0.784027	0	0	11081	9025	1055	304	329	191	0.603
Tb927.10.3950	hypothetical protein, conserved	ZUnknown	1633	1297	1150	1938	55	47	74	1.45	0.281	0.332297	0	0	3768	2621	332	103	96	60	0.603
Tb927.7.5620	SET domain containing protein, putative	ZUnknown	1467	1521	1701	2799	65	69	107	1.6	0.418	0.0717236	0	0	5477	4250	508	150	155	92	0.603
Tb927.11.2840	magnesium-dependent phosphatase-1/HAD phosphatase, family IIIC, putative	ZUnknown	1223	1315	1477	1050	56	60	40	0.69	-0.728	0.00170952	0	0	4221	2905	368	116	106	67	0.604
Tb927.4.1180	Programmed cell death protein 2, C-terminal putative domain containing protein, putative	ZUnknown	810	1114	1258	2035	48	51	78	1.58	0.398	0.117757	0	0	2873	1930	250	79	70	45	0.604
Tb927.7.1790	Adenine phosphoribosyltransferase, putative	Nucleotides	1931	472	600	641	20	24	24	1.09	-0.089	0.832911	0	0	6235	4584	563	171	167	102	0.604
Tb927.10.4890	zinc-finger of a C2HC-type, putative	Zinc.finger	1034	1940	2484	3453	83	101	132	1.43	0.273	0.281091	0	0	5538	4369	520	152	159	94	0.605
Tb927.10.9920	hypothetical protein, conserved	ZUnknown	2070	942	875	1211	40	36	46	1.21	0.047	0.895425	0	0	3728	2284	306	102	83	56	0.605
Tb927.11.1620	hypothetical protein, conserved	Mito.pathway	853	1345	1574	2380	57	64	91	1.5	0.33	0.191209	0	0	4140	3146	383	113	115	69	0.605
Tb927.8.2700	hypothetical protein, conserved	ZUnknown	802	1389	1110	1892	59	45	72	1.38	0.215	0.509717	0	0	2313	1805	217	63	66	39	0.605
Tb927.6.1540	Yip1 domain containing protein, putative	ZUnknown	2107	3410	4091	4337	146	166	165	1.06	-0.143	0.563807	0	0	5886	4456	538	161	162	98	0.607
Tb927.10.7370	hypothetical protein, conserved	ZUnknown	2520	990	1185	1966	42	48	75	1.67	0.469	0.0678447	0	0	3284	2409	296	90	88	54	0.607
Tb927.7.190	thimet oligopeptidase, putative (THOP1)	Protease	2300	6056	8071	8031	259	328	306	1.04	-0.163	0.517992	0	0	22848	15654	2006	626	571	364	0.608
Tb927.10.1240	hypothetical protein, conserved	ZUnknown	1082	806	987	1056	34	40	40	1.08	-0.113	0.745675	0	0	3214	2282	289	88	83	52	0.608
Tb927.8.5040	EMG1/NEP1 methyltransferase, putative	ZUnknown	1422	1251	1268	2006	53	51	76	1.46	0.294	0.271951	0	0	3090	2364	284	85	86	52	0.608
Tb927.7.2210	hypothetical protein, conserved	ZUnknown	1579	870	1291	934	37	52	36	0.81	-0.518	0.0932733	0	0	5626	4452	531	154	162	96	0.608
Tb927.3.4420	hypothetical protein, conserved, alpha/beta hydrolase domain	Enzyme	1525	1390	1590	2271	59	65	87	1.4	0.237	0.374443	0	0	2831	2275	271	78	83	49	0.609
Tb927.2.5830	hypothetical protein, conserved	ZUnknown	1105	1193	1314	2303	51	53	88	1.69	0.492	0.0386869	0	0	3267	2373	300	90	87	54	0.61
Tb927.4.3390	tuzin, putative	Cytoskeleton	2335	1990	2126	3779	85	86	144	1.68	0.496	0.017294	0	0	3550	2540	317	97	93	58	0.611
Tb927.9.7100	hypothetical protein, conserved	ZUnknown	2741	375	444	466	16	18	18	1.06	-0.153	0.722657	0	0	1286	1003	124	35	37	22	0.611
Tb927.11.8020	hypothetical protein, conserved, no domains, poor Drosophila match	ZUnknown	648	344	417	498	15	17	19	1.19	0.027	0.954709	0	0	1746	1283	162	48	47	29	0.611
Tb927.3.1160	hypothetical protein, conserved	ZUnknown	1032	775	900	1184	33	37	45	1.29	0.131	0.695094	0	0	1825	1236	160	50	45	29	0.611
Tb927.11.15360	hypothetical protein, conserved, 3TM domains	ZUnknown	726	863	891	1404	37	36	54	1.48	0.298	0.314223	0	0	3362	2422	301	92	88	55	0.611
Tb927.3.5180	cofilin/actin depolymerizing factor, putative	Cytoskeleton	1498	4595	6012	3322	196	244	127	0.58	-0.989	1.31041e-07	0	0	11762	8487	1061	322	309	193	0.612
Tb927.11.8930	D123, putative	ZUnknown	1470	1900	1663	2863	81	68	109	1.46	0.303	0.253619	0	0	4010	2996	369	110	109	67	0.612
Tb927.11.7940	calmodulin, putative	Calcium	552	852	832	1066	36	34	41	1.17	-0.021	0.9551	0	0	3379	2554	313	93	93	57	0.613
Tb927.8.5180	LSm2	RNA.processing	896	578	560	1051	25	23	40	1.67	0.481	0.121448	0	0	1984	1565	189	54	57	34	0.613
Tb927.7.5120	SpoU rRNA Methylase family, putative	ZUnknown	1170	1387	1498	2286	59	61	87	1.45	0.29	0.257882	0	0	4578	3361	421	125	123	76	0.613
Tb927.8.2490	SET domain containing protein, putative	ZUnknown	1151	734	889	1485	31	36	57	1.7	0.481	0.085607	0	0	2896	2306	278	79	84	50	0.613
Tb927.11.9600	hypothetical protein, conserved	ZUnknown	1407	1683	1819	2832	72	74	108	1.48	0.319	0.181368	0	0	5409	3627	473	148	132	86	0.614
Tb927.7.1350	PPR repeat family, putative	ZUnknown	1404	1216	1198	2418	52	49	92	1.82	0.608	0.00830783	0	0	3865	2625	341	106	96	62	0.614
Tb927.7.4440	NAD dependent epimerase/dehydratase family, putative	Mito.pathway	1283	1266	1342	1944	54	54	74	1.37	0.204	0.468497	0	0	2186	1574	198	60	57	36	0.615
Tb927.8.1080	Centrin2	Cell.cycle	1268	1313	1393	1924	56	57	73	1.29	0.14	0.6284	0	0	4029	2966	371	110	108	67	0.615
Tb927.11.3540	hypothetical protein, conserved	ZUnknown	1047	1070	1003	1695	46	41	65	1.49	0.325	0.252875	0	0	2237	1527	197	61	56	36	0.615
Tb927.10.12020	recA bacterial DNA recombination protein, putative	ZUnknown	1407	1024	1067	1689	44	43	64	1.47	0.312	0.258924	0	0	3143	2266	289	86	83	52	0.615
Tb927.11.7930	RNA polymerase B subunit RPB8, putative (RPB8)	RNA.synthesis	454	1061	1029	1381	45	42	53	1.22	0.037	0.914327	0	0	3169	2253	284	87	82	52	0.615
Tb927.4.4700	hypothetical protein, conserved	ZUnknown	1403	4739	4880	6273	202	198	239	1.2	0.021	0.936292	0	0	9306	8063	931	255	294	169	0.616
Tb927.4.1740	hypothetical protein, conserved	ZUnknown	1516	3743	3941	5433	160	160	207	1.29	0.134	0.569359	0	0	7427	6061	721	204	221	131	0.616
Tb927.2.1740	hypothetical protein, conserved	ZUnknown	2468	274	429	886	12	17	34	2.34	0.867	0.0116283	0	0	1571	1045	139	43	38	25	0.617
Tb927.9.8070	60S ribosomal protein L10	Ribosome	708	24041	27900	43514	1027	1133	1659	1.54	0.376	0.0329863	0	0	116830	78418	10314	3202	2859	1871	0.617
Tb927.10.7590	hypothetical protein, conserved	ZUnknown	1120	1138	1433	1862	49	58	71	1.33	0.168	0.576668	0	0	4451	3664	437	122	134	79	0.617
Tb927.11.11380	hypothetical protein, conserved	Mito.pathway	1694	2215	2199	3032	95	89	116	1.26	0.092	0.738735	0	0	7562	5699	704	207	208	128	0.617
Tb927.11.9930	NADH-ubiquinone oxidoreductase complex I subunit, putative	Mito.e.transport	1270	1557	1490	2503	66	60	95	1.51	0.336	0.183259	0	0	7042	5288	654	193	193	119	0.617
Tb927.11.15440	NADH-ubiquinone oxidoreductase complex I subunit, putative	Mito.e.transport	816	1171	1159	2052	50	47	78	1.61	0.43	0.0905439	0	0	2449	1881	234	67	69	42	0.618
Tb927.10.1830	syntaxin, putative	Vesicular.transport	726	806	965	1107	34	39	42	1.15	-0.034	0.925975	0	0	2634	2191	259	72	80	47	0.618
Tb927.10.11700	guanylate kinase, putative	Nucleotides	745	2896	2761	2521	124	112	96	0.81	-0.508	0.0174298	0	0	3674	2549	328	101	93	60	0.619
Tb927.10.5060	Protein of unknown function (DUF3592), putative	ZUnknown	767	570	791	1224	24	32	47	1.68	0.453	0.153528	0	0	2102	1499	193	58	55	35	0.619
Tb927.11.3230	60S ribosomal protein L44	Ribosome	393	8474	13426	14753	362	545	562	1.24	0.075	0.813652	0	0	79910	67870	7958	2190	2474	1444	0.619
Tb927.8.4550	Mitchondrial SSU ribosomal protein	Mito.translation	754	969	960	1502	41	39	57	1.43	0.26	0.382943	0	0	2371	1764	220	65	64	40	0.62
Tb927.5.1170	hypothetical protein, conserved	ZUnknown	813	730	945	1347	31	38	51	1.48	0.307	0.329656	0	0	1347	924	124	37	34	22	0.62
Tb927.6.3920	hypothetical protein, conserved	ZUnknown	855	645	750	943	28	30	36	1.24	0.071	0.853243	0	0	2447	1704	219	67	62	40	0.62
Tb927.11.1320	NADH-ubiquinone oxidoreductase 20 kDa subunit, NDUFS7 (NDHK)	Mito.e.transport	750	604	784	1126	26	32	43	1.48	0.316	0.340081	0	0	5095	3681	471	140	134	85	0.62
Tb927.11.14160	Alpha/beta hydrolase family, putative	ZUnknown	1805	933	1113	1277	40	45	49	1.15	-0.036	0.917055	0	0	3137	2320	290	86	85	53	0.62
Tb927.10.3940	40S ribosomal protein S3A	Ribosome	869	25633	33595	48531	1095	1364	1850	1.5	0.345	0.0906542	0	0	195503	141608	17969	5358	5163	3260	0.62
Tb927.11.1570	hypothetical protein, conserved no matches	ZUnknown	1436	1214	1255	1606	52	51	61	1.18	0.017	0.959493	0	0	5517	3530	479	151	129	87	0.621
Tb927.3.3760	tryparedoxin (TRYP1)	Redox	940	9621	13602	19268	411	552	735	1.53	0.362	0.112607	0	0	43976	32858	4110	1205	1198	746	0.621
Tb927.3.2240	BRO1-like domain containing protein, putative	ZUnknown	1445	1021	1201	927	44	49	35	0.75	-0.581	0.0272355	0	0	3942	2694	355	108	98	64	0.621
Tb927.3.3100	peptidyl-prolyl cis-trans isomerase NIMA-interacting 4, putative	Chaperone	977	1228	1230	1101	52	50	42	0.82	-0.491	0.0594414	0	0	3674	2887	352	101	105	64	0.621
Tb927.11.8100	Ankyrin repeats (3 copies), putative	ZUnknown	657	961	1161	1446	41	47	55	1.25	0.084	0.80481	0	0	3867	2735	355	106	100	64	0.621
Tb927.11.9090	Putative methyltransferase, putative	ZUnknown	1334	1250	1165	2478	53	47	94	1.88	0.638	0.0062947	0	0	2512	1808	233	69	66	42	0.622
Tb927.8.3210	hypothetical protein, conserved	ZUnknown	602	861	753	1307	37	31	50	1.47	0.306	0.339261	0	0	2525	1813	233	69	66	42	0.622
Tb927.1.2320	hypothetical protein, conserved	ZUnknown	982	739	900	844	32	37	32	0.93	-0.292	0.371176	0	0	2775	1970	254	76	72	46	0.622
Tb927.11.4330	hypothetical protein, conserved, no clear yeast or human matches	Mito.pathway	971	491	623	1094	21	25	42	1.83	0.567	0.0660829	0	0	2545	1789	231	70	65	42	0.622
Tb927.8.5670	hypothetical protein, conserved	ZUnknown	1124	646	669	636	28	27	24	0.87	-0.376	0.257863	0	0	1286	1082	126	35	39	23	0.622
Tb927.10.10210	procyclin-associated gene 4 (PAG4) protein (PAG4)	PAG	1132	121	156	304	5	6	12	2.18	0.621	0.1932	0	0	2326	1500	203	64	55	37	0.622
Tb927.1.3400	hypothetical protein, conserved	ZUnknown	1070	1718	1780	2807	73	72	107	1.48	0.307	0.202462	0	0	4299	3104	399	118	113	72	0.623
Tb927.10.13980	btb/poz domain containing protein, putative	ZUnknown	1058	798	830	1363	34	34	52	1.53	0.358	0.218199	0	0	3094	2260	289	85	82	52	0.623
Tb927.10.11890	hypothetical protein, conserved	ZUnknown	967	1370	1316	2300	59	53	88	1.57	0.392	0.119747	0	0	5457	3889	504	150	142	91	0.623
Tb927.11.16170	hypothetical protein, conserved, signal peptide	ZUnknown	612	311	349	513	13	14	20	1.48	0.244	0.565905	0	0	1128	827	106	31	30	19	0.623
Tb927.4.2660	hypothetical protein, conserved	ZUnknown	706	249	280	340	11	11	13	1.18	0.002	0.997614	0	0	1927	1457	184	53	53	33	0.623
Tb927.4.860	hypothetical protein, conserved	ZUnknown	1384	865	1205	1938	37	49	74	1.72	0.514	0.0650201	0	0	3872	2729	350	106	99	64	0.624
Tb927.9.14480	dynein-associated protein, putative	Cytoskeleton	1312	1956	2653	2233	84	108	85	0.89	-0.38	0.138076	0	0	7276	5629	696	199	205	126	0.624
Tb927.1.1580	cytochrome c oxidase assembly factor, SCO1/2, putative	Mito.e.transport	927	557	601	713	24	24	27	1.13	-0.055	0.890387	0	0	3501	2456	322	96	90	58	0.624
Tb927.11.8440	haloacid dehalogenase-like hydrolase, putative	Enzyme	859	2398	3309	2361	102	134	90	0.76	-0.596	0.0101145	0	0	944	597	82	26	22	15	0.625
Tb927.7.6340	hypothetical protein, conserved, no clear yeast or human matches	ZUnknown	1559	1071	1451	1386	46	59	53	1.01	-0.205	0.52416	0	0	1072	511	80	29	19	15	0.625
Tb927.9.9630	TPR repeat/Tetratricopeptide repeat, putative	ZUnknown	1467	3292	3475	5159	141	141	197	1.4	0.239	0.279468	0	0	9709	6307	855	266	230	155	0.625
Tb927.10.3640	nuclear transmembrane protein, putative (NP)	ZUnknown	2758	1854	2461	2203	79	100	84	0.94	-0.309	0.241972	0	0	6611	4699	606	181	171	110	0.625
Tb927.11.9640	glycyl-tRNA synthetase, putative	Translation.tRNA	2238	9398	9010	11434	401	366	436	1.14	-0.049	0.844986	0	0	15333	11111	1420	420	405	258	0.625
Tb927.3.1100	exonuclease, putative	ZUnknown	1495	912	864	1488	39	35	57	1.54	0.357	0.218136	0	0	2727	1891	249	75	69	45	0.625
Tb927.7.2100	GMP synthase	Nucleotides	3028	3385	3962	3802	145	161	145	0.95	-0.298	0.175001	0	0	6270	4419	574	172	161	104	0.625
Tb927.11.1670	ISCS2, NFS cysteine desulfurase	Amino.acids	2015	786	1255	1670	34	51	64	1.51	0.33	0.330027	0	0	5318	3369	464	146	123	84	0.625
Tb927.10.4120	60S ribosomal protein L30	Ribosome	1417	11049	15636	20240	472	635	772	1.39	0.237	0.333209	0	0	102729	89236	10460	2816	3253	1898	0.625
Tb927.8.3790	paraflagellar rod protein PFC2	Cytoskeleton	1253	1467	2154	2262	63	87	86	1.15	-0.03	0.933574	0	0	4068	3256	398	111	119	72	0.626
Tb927.5.4440	dynein light chain, putative	Cytoskeleton	543	1006	1277	1669	43	52	64	1.35	0.18	0.562399	0	0	3764	2610	340	103	95	62	0.626
Tb927.11.13960	LSm4	RNA.processing	650	613	553	992	26	22	38	1.58	0.369	0.271951	0	0	1704	1418	172	47	52	31	0.626
Tb927.3.4240	tryparedoxin 2, TRX2	Redox	785	418	510	690	18	21	26	1.33	0.194	0.621919	0	0	1802	1365	173	49	50	31	0.626
Tb927.9.6910	hypothetical protein, conserved	Mito.pathway	512	347	425	731	15	17	28	1.75	0.506	0.152047	0	0	2095	1580	199	57	58	36	0.626
Tb927.10.12840	mitochondrial carrier protein, MCP12	Mito.transport	1835	2042	2733	2828	87	111	108	1.09	-0.105	0.721089	0	0	29143	19643	2612	799	716	474	0.626
Tb927.2.3160	Gar1/Naf1 RNA binding region, putative	ZUnknown	1511	1360	1598	1767	58	65	67	1.09	-0.097	0.751956	0	0	2909	1911	261	80	70	47	0.627
Tb927.11.12520	hypothetical protein, conserved	ZUnknown	1040	809	819	1351	35	33	52	1.53	0.345	0.240563	0	0	2891	1949	261	79	71	47	0.627
Tb927.9.14440	hypothetical protein	ZUnknown	1070	1277	1280	1717	55	52	65	1.21	0.06	0.853569	0	0	3516	2450	322	96	89	58	0.627
Tb927.9.7770	spermidine synthase (SpSyn)	Redox	1121	4423	4216	6684	189	171	255	1.42	0.257	0.244137	0	0	31033	24333	3004	851	887	545	0.627
Tb927.10.2600	hypothetical protein, conserved	ZUnknown	1767	1271	1449	1942	54	59	74	1.31	0.147	0.609047	0	0	1763	1053	151	48	38	27	0.628
Tb927.4.5210	hypothetical protein, conserved	ZUnknown	577	563	712	728	24	29	28	1.06	-0.151	0.688949	0	0	1519	1220	150	42	44	27	0.628
Tb927.11.15920	glutathione peroxidase, putative (PxIV)	Redox	542	349	524	734	15	21	28	1.56	0.353	0.374576	0	0	2493	1885	236	68	69	43	0.628
Tb927.3.2300	DNL zinc finger, putative	Mito.pathway	654	512	585	967	22	24	37	1.61	0.422	0.190375	0	0	2850	2134	270	78	78	49	0.628
Tb927.11.11170	hypothetical protein, conserved	ZUnknown	787	1398	1349	2121	60	55	81	1.41	0.25	0.360532	0	0	3371	2646	325	92	96	59	0.628
Tb927.11.11300	hypothetical protein, conserved	ZUnknown	590	585	658	825	25	27	31	1.19	0.045	0.908336	0	0	2181	1765	217	60	64	39	0.629
Tb927.5.2580	hypothetical protein, possible component of cytochorome oxidase complex	Mito.e.transport	2086	636	710	683	27	29	26	0.93	-0.311	0.357921	0	0	2809	2262	277	77	82	50	0.629
Tb927.5.4090	hypothetical protein, conserved, kinetoplastid-specific	ZUnknown	1324	1348	1441	2147	58	59	82	1.4	0.249	0.34892	0	0	3640	2741	345	100	100	63	0.63
Tb927.8.6290	hypothetical protein, conserved	ZUnknown	1319	1269	1450	2600	54	59	99	1.75	0.549	0.0156174	0	0	5803	4162	542	159	152	98	0.63
Tb927.1.3810	hypothetical protein, conserved	ZUnknown	478	584	638	1056	25	26	40	1.57	0.397	0.204292	0	0	2705	1964	252	74	72	46	0.63
Tb927.10.14660	hypothetical protein, conserved, no domains, no yeast or human match	ZUnknown	1283	1855	1944	3162	79	79	121	1.53	0.359	0.117579	0	0	4319	2859	384	118	104	70	0.631
Tb927.1.1270	homocysteine S-methyltransferase, putative	Amino.acids	1307	1066	1716	985	46	70	38	0.66	-0.779	0.00671598	0	0	2356	1258	193	65	46	35	0.631
Tb927.10.10180	Miro-like protein, putative	ZUnknown	1065	765	777	1446	33	32	55	1.69	0.51	0.0634478	0	0	2063	1490	193	57	54	35	0.631
Tb927.8.6060	2-amino-3-ketobutyrate coenzyme A ligase, putative,glycine acetyltransferase, putative	Amino.acids	1838	3319	4543	4884	142	184	186	1.14	-0.04	0.894506	0	0	50482	35717	4670	1384	1302	847	0.631
Tb927.6.410	hypothetical protein, conserved	ZUnknown	2625	3920	3783	4952	167	154	189	1.18	-0.001	0.998659	0	0	1910	1180	164	52	43	30	0.632
Tb927.3.3120	hypothetical protein, conserved	ZUnknown	1681	1348	1527	2321	58	62	88	1.47	0.316	0.21195	0	0	4619	3286	429	127	120	78	0.632
Tb927.10.6390	hypothetical protein, conserved	ZUnknown	1275	2635	2784	3019	113	113	115	1.02	-0.197	0.41732	0	0	8548	5697	769	234	208	140	0.633
Tb927.8.2670	Putative S-adenosyl-L-methionine-dependent methyltransferase, putative	Mito.pathway	1372	928	1149	1344	40	47	51	1.17	0.014	0.969928	0	0	3567	2174	310	98	79	56	0.633
Tb927.10.9680	SET domain containing protein, putative	ZUnknown	1601	1517	1644	3038	65	67	116	1.76	0.557	0.00968417	0	0	6225	3982	549	171	145	100	0.633
Tb927.11.8280	hypothetical protein, conserved	ZUnknown	1521	838	1201	1461	36	49	56	1.32	0.154	0.659275	0	0	2279	1595	209	62	58	38	0.633
Tb927.11.15670	hypothetical protein	ZUnknown		1044	923	1208	45	37	46	1.12	-0.064	0.859469	0	0	1475	1080	136	40	39	25	0.633
Tb927.4.2330	hypothetical protein, conserved	ZUnknown	744	576	741	1156	25	30	44	1.6	0.421	0.181092	0	0	2254	1594	212	62	58	38	0.633
Tb927.6.4280	glyceraldehyde 3-phosphate dehydrogenase, glycosomal (GAPDH)	Glucose.glycerol	1130	124369	152692	165705	5311	6199	6318	1.1	-0.096	0.667059	0	0	222276	190677	22777	6092	6952	4133	0.634
Tb927.9.3470	low molecular weight protein tyrosine phosphatase, putative	Protein.phosphatase	971	948	854	1247	40	35	48	1.28	0.097	0.784259	0	0	3004	2239	288	82	82	52	0.634
Tb927.4.5390	NRKA serine/threonine-protein kinase	Protein.kinase	2167	1688	2148	2130	72	87	81	1.02	-0.195	0.490005	0	0	4812	3369	448	132	123	81	0.635
Tb927.6.3980	hypothetical protein, conserved	ZUnknown	933	466	701	845	20	28	32	1.33	0.164	0.686877	0	0	2337	1703	218	64	62	40	0.635
Tb927.9.12330	thioredoxin, putative	ZUnknown	857	1162	1178	1617	50	48	62	1.27	0.099	0.754812	0	0	3427	2596	331	94	95	60	0.635
Tb927.8.2890	hypothetical protein, conserved	ZUnknown	4270	993	1061	1488	42	43	57	1.34	0.164	0.591186	0	0	1982	1380	181	54	50	33	0.635
Tb927.7.1740	60S ribosomal protein L7	Ribosome	898	25496	30246	46322	1089	1228	1766	1.52	0.365	0.0429682	0	0	154530	110102	14428	4235	4014	2618	0.635
Tb927.2.4210	glycosomal phosphoenolpyruvate carboxykinase (PEPCK)	Glucose.glycerol	2183	6955	7376	9654	297	299	368	1.23	0.067	0.775157	0	0	81277	61596	7831	2228	2246	1421	0.635
Tb927.4.4120	hypothetical protein, conserved	ZUnknown	497	957	1066	1271	41	43	48	1.14	-0.028	0.93584	0	0	3036	2538	309	83	93	56	0.636
Tb927.2.5080	hypothetical protein, conserved	ZUnknown	1450	909	843	932	39	34	36	0.99	-0.255	0.437066	0	0	3015	1944	270	83	71	49	0.636
Tb927.10.230	proteasome alpha 5 subunit, putative,20S proteasome subunit alpha 5	Ubiquitin.proteasome	816	3392	2843	4738	145	115	181	1.39	0.226	0.395678	0	0	11093	8402	1067	304	306	194	0.636
Tb927.10.7750	hypothetical protein, conserved	ZUnknown	847	1158	1114	1875	49	45	71	1.51	0.34	0.209672	0	0	2433	1693	226	67	62	41	0.636
Tb927.6.2480	chaperone protein DNAj, associated with Mitchondrial LSU ribosome	Mito.translation	1173	1765	1825	2679	75	74	102	1.37	0.207	0.424984	0	0	5253	3814	498	144	139	90	0.636
Tb927.11.640	pentatricopeptide repeat domain containing protein, putative	ZUnknown	917	887	1069	1900	38	43	72	1.78	0.566	0.025408	0	0	4124	2926	384	113	107	70	0.636
Tb927.1.1000	developmentally regulated phosphoprotein (dr6)	Mito.pathway	1551	858	1293	2124	37	52	81	1.82	0.585	0.0398917	0	0	8538	5918	788	234	216	143	0.636
Tb927.8.5860	Mitchondrial LSU ribosomal protein 50S ribosomal protein L17, putative	Mito.translation	1038	743	766	1464	32	31	56	1.78	0.557	0.0394039	0	0	3461	2748	344	95	100	62	0.636
Tb927.11.11410	trans-sialidase, putative	Membrane.protein	2201	717	885	918	31	36	35	1.04	-0.149	0.672941	0	0	748	632	78	21	23	14	0.636
Tb927.11.15760	GPI transamidase subunit Tta1 (TTA1)	GPI.anchors	1457	3317	3016	5116	142	122	195	1.48	0.314	0.17293	0	0	5100	3660	482	140	133	87	0.637
Tb927.9.13970	hypothetical protein, conserved, no domains	ZUnknown	1833	63520	74096	62581	2713	3008	2386	0.83	-0.482	0.00336655	0	0	3374	2478	318	92	90	58	0.637
Tb927.10.5130	Protein C21orf2 homolog, putative	ZUnknown	1189	1240	1342	2000	53	54	76	1.42	0.258	0.34145	0	0	4001	3100	390	110	113	71	0.637
Tb927.10.7390	U2 splicing factor, putatiive SF3b(SAP)14b	RNA.processing	584	532	562	906	23	23	35	1.52	0.337	0.318448	0	0	1973	1613	198	54	59	36	0.637
Tb927.9.10880	hypothetical protein, conserved	ZUnknown	1303	1489	1616	2275	64	66	87	1.34	0.182	0.507985	0	0	4878	3199	441	134	117	80	0.637
Tb927.7.4780	conserved hypothetical protein, putative	ZUnknown	1096	1314	1209	1406	56	49	54	1.03	-0.196	0.524503	0	0	1642	1334	165	45	49	30	0.638
Tb927.11.2350	hypothetical protein, conserved	ZUnknown	1134	446	491	498	19	20	19	0.97	-0.244	0.539058	0	0	2046	1634	203	56	60	37	0.638
Tb927.3.4250	hypothetical protein, conserved	ZUnknown	1767	1441	1777	1905	62	72	73	1.09	-0.108	0.719242	0	0	4282	3069	401	117	112	73	0.638
Tb927.11.15420	eIF3K	Translation	954	3793	3737	5467	162	152	208	1.32	0.169	0.476627	0	0	10398	7925	1006	285	289	183	0.638
Tb927.10.8160	hypothetical protein, conserved	ZUnknown	440	485	516	724	21	21	28	1.33	0.156	0.686877	0	0	1198	983	121	33	36	22	0.638
Tb927.10.15810	Fcf1, putative	ZUnknown	961	704	710	866	30	29	33	1.12	-0.064	0.864601	0	0	2534	1962	249	69	72	45	0.638
Tb927.4.4990	ubiquinol-cytochrome c reductase, putative	Mito.e.transport	873	207	377	653	9	15	25	2.08	0.689	0.0939647	0	0	10406	8529	1046	285	311	190	0.638
Tb927.2.3000	hypothetical protein, conserved	ZUnknown	1300	1071	1257	1515	46	51	58	1.2	0.021	0.951701	0	0	2207	1625	212	60	59	38	0.639
Tb927.8.4590	hypothetical protein, conserved	ZUnknown	860	1676	1670	2729	72	68	104	1.49	0.328	0.177929	0	0	4900	3607	470	134	132	85	0.639
Tb927.9.8190	hypothetical protein, conserved	ZUnknown	1152	1691	1820	2720	72	74	104	1.42	0.259	0.29655	0	0	5664	4253	546	155	155	99	0.639
Tb927.3.1220	GIY-YIG catalytic domain containing protein, putative	ZUnknown	2101	2077	1944	3596	89	79	137	1.63	0.454	0.0446796	0	0	4450	3251	422	122	119	77	0.639
Tb927.11.2930	hypothetical protein, conserved	ZUnknown	1360	270	599	579	12	24	22	1.22	0.059	0.913629	0	0	18624	14506	1830	510	529	332	0.639
Tb927.2.4580	UNC119 (unc119)	Cytoskeleton	659	4554	4955	3796	194	201	145	0.73	-0.663	0.000184548	0	0	7858	5922	758	215	216	138	0.64
Tb927.10.6440	Phosphomannomutase PMM, acts as phosphoglucomutase	Glucose.glycerol	926	1039	1118	1358	44	45	52	1.17	-0.027	0.938326	0	0	6345	4748	609	174	173	111	0.64
Tb927.7.5550	hypothetical protein, conserved, TLD domain	Enzyme	1281	841	989	1575	36	40	60	1.58	0.4	0.148842	0	0	5856	3928	534	160	143	97	0.64
Tb927.9.8450	adenylate, cytidylate and uridylate kinase (ADKG)	Nucleotides	950	1393	1570	2620	59	64	100	1.63	0.442	0.0593238	0	0	8918	6504	846	244	237	154	0.64
Tb927.9.15490	ADP-ribosylation factor GTPase activating protein, putative	Vesicular.transport	1791	1253	1456	1336	54	59	51	0.9	-0.358	0.1785	0	0	3482	2429	323	95	89	59	0.641
Tb927.4.1720	nucleoside diphosphate kinase, putative	Nucleotides	1141	1597	1859	2753	68	75	105	1.47	0.299	0.224708	0	0	4794	3499	459	131	128	83	0.641
Tb927.4.3730	hypothetical protein, conserved	ZUnknown	628	802	775	1095	34	31	42	1.29	0.103	0.772708	0	0	2454	1760	231	67	64	42	0.641
Tb927.11.7150	NGG1 interacting factor 3-like	rRNA.tRNA.process	1126	1752	1848	2802	75	75	107	1.43	0.266	0.281043	0	0	4832	3411	452	132	124	82	0.641
Tb927.9.1960	nitrilase, putative	Amino.acids	1513	1233	1457	1908	53	59	73	1.3	0.139	0.638012	0	0	11042	7875	1041	303	287	189	0.641
Tb927.5.1200	CSL4 exosome component	RNA.degradation	1467	1756	1550	2137	75	63	81	1.17	0.005	0.988412	0	0	3444	2620	335	94	96	61	0.642
Tb927.9.13780	Mitchondrial SSU ribosomal protein	Mito.translation	1102	57052	63163	50819	2437	2564	1938	0.78	-0.587	0.000138842	0	0	3957	2923	378	108	107	69	0.642
Tb927.3.2160	Rieske-like [2Fe-2S] domain containing protein, putative	ZUnknown	1721	1262	1290	2087	54	52	80	1.51	0.331	0.20126	0	0	4098	2815	380	112	103	69	0.642
Tb927.9.1720	PMP4 peroxisomal membrane protein 4, putative	Glycosome	1031	1341	1450	2399	57	59	91	1.57	0.401	0.0974494	0	0	3028	2255	294	83	82	53	0.642
Tb927.11.9060	DnaJ domain containing protein, putative	ZUnknown	1348	1189	1381	2186	51	56	83	1.55	0.387	0.123916	0	0	3012	2259	292	83	82	53	0.642
Tb927.10.10720	Tetraspanin family, putative	ZUnknown	1643	2588	2186	3685	111	89	141	1.41	0.247	0.359381	0	0	4255	3103	407	117	113	74	0.643
Tb927.11.10330	Regulator of chromosome condensation (RCC1) repeat, putative	ZUnknown	2749	1877	2051	2418	80	83	92	1.13	-0.058	0.843703	0	0	5354	3736	504	147	136	91	0.643
Tb927.10.3810	TbNup65 Inner ring, RRM & TM domain	Nuclear.transport	2224	1813	1792	2260	77	73	86	1.15	-0.035	0.908386	0	0	3590	2687	348	98	98	63	0.643
Tb927.2.4930	esterase, putative	Enzyme	1424	1063	1274	1522	45	52	58	1.2	0.022	0.949412	0	0	4754	3436	452	130	125	82	0.643
Tb927.11.11940	protein phosphatase 2A, putative	Protein.phosphatase	1471	1374	1339	2378	59	54	91	1.61	0.425	0.0842858	0	0	4766	3404	451	131	124	82	0.643
Tb927.10.11400	WD domain, G-beta repeat, putative	ZUnknown	1643	1358	1462	2722	58	59	104	1.78	0.562	0.0112699	0	0	2931	2498	303	80	91	55	0.643
Tb927.10.8190	Tric complex theta subunit (TCP-1-theta)	Chaperone	1948	12593	13774	16807	538	559	641	1.17	-0.01	0.968899	0	0	41204	27971	3816	1129	1020	692	0.644
Tb927.5.4100	WD domain, G-beta repeat, putative	ZUnknown	1494	1796	1590	2384	77	65	91	1.28	0.122	0.68535	0	0	3392	2390	320	93	87	58	0.644
Tb927.4.4170	rRNA methyltransferase, putative	rRNA.tRNA.process	1016	617	577	1160	26	23	44	1.8	0.549	0.0678447	0	0	1582	1214	153	43	44	28	0.644
Tb927.7.1890	hypothetical protein, copurified with splicing complex	ZUnknown	990	630	673	899	27	27	34	1.26	0.096	0.80048	0	0	2185	1595	212	60	58	38	0.644
Tb927.8.3240	lathosterol oxidase, putative	Sterols	1269	809	1165	1865	35	47	71	1.73	0.525	0.0678447	0	0	6170	4293	577	169	157	105	0.644
Tb927.11.10910	40S ribosomal protein SA	Ribosome	946	30370	38827	50032	1297	1576	1908	1.33	0.17	0.446381	0	0	103707	88065	10737	2842	3211	1948	0.644
Tb927.4.930	Mitchondrial LSU ribosomal protein L14, putative	Mito.translation	652	598	763	1080	26	31	41	1.44	0.286	0.395515	0	0	3224	2532	319	88	92	58	0.644
Tb927.9.3170	cytochrome oxidase subunit V (COXV)	Mito.e.transport	841	785	1066	1029	34	43	39	1.01	-0.187	0.587642	0	0	32254	23539	3093	884	858	561	0.644
Tb927.9.5210	glutaminyl-tRNA synthetase, putative (28G16.175)	Translation.tRNA	1876	6125	6600	10347	262	268	395	1.49	0.331	0.0827521	0	0	17261	11927	1615	473	435	293	0.645
Tb927.9.8380	hypothetical protein, conserved	ZUnknown	1062	1055	1424	1621	45	58	62	1.2	0.03	0.933422	0	0	6201	4778	610	170	174	111	0.645
Tb927.9.7810	hypothetical protein, conserved	ZUnknown	1102	1062	997	1483	45	40	57	1.34	0.153	0.630243	0	0	2241	1733	222	61	63	40	0.645
Tb927.1.690	hypothetical protein, conserved	ZUnknown	1282	1049	1103	1304	45	45	50	1.11	-0.079	0.813113	0	0	2853	2122	275	78	77	50	0.645
Tb927.11.13330	hypothetical protein, conserved	ZUnknown	1726	1292	1170	1514	55	48	58	1.13	-0.062	0.855335	0	0	1822	1273	170	50	46	31	0.646
Tb927.10.6030	20S proteasome subunit alpha-6, (putative) (TbPSA6)	Ubiquitin.proteasome	1588	3638	3193	4979	155	130	190	1.33	0.171	0.518058	0	0	8372	6350	819	229	232	149	0.646
Tb927.5.2600	methyltransferase domain containing protein, putative	ZUnknown	3222	2493	2432	3627	106	99	138	1.35	0.188	0.456913	0	0	2349	1803	230	64	66	42	0.646
Tb927.3.2010	hypothetical protein, conserved	Mito.pathway	1891	1796	1977	3158	77	80	120	1.53	0.367	0.108367	0	0	4797	3377	450	131	123	82	0.646
Tb927.5.3540	Meckelin (Transmembrane protein 67), putative	ZUnknown	3295	3055	3850	5403	130	156	206	1.44	0.278	0.229861	0	0	11002	7265	1007	302	265	183	0.646
Tb927.1.1170	DNA-directed RNA polymerase subunit RBP12, putative (RBP12)	RNA.synthesis	481	424	582	708	18	24	27	1.29	0.125	0.767909	0	0	1592	1416	171	44	52	31	0.646
Tb927.8.2760	Mitchondrial LSU ribosomal protein	Mito.translation	1533	1150	1170	1946	49	48	74	1.53	0.364	0.161901	0	0	3023	2138	289	83	78	52	0.646
Tb927.11.13510	hypothetical protein, conserved	Mito.pathway	1345	256	358	510	11	15	19	1.46	0.328	0.45366	0	0	3411	2712	341	93	99	62	0.646
Tb927.6.400	peptidase M20/M25/M40, putative	Protease	1530	5759	5588	7232	246	227	276	1.17	-0.013	0.962714	0	0	3912	2753	368	107	100	67	0.647
Tb927.11.10350	hypothetical protein, conserved	ZUnknown	1279	1565	1636	2234	67	66	85	1.28	0.114	0.686877	0	0	3088	2238	298	85	82	54	0.647
Tb927.5.860	Selenoprotein T, putative (SelT)	ZUnknown	1908	9586	7931	7553	409	322	288	0.79	-0.557	0.00815006	0	0	10316	7409	989	283	270	179	0.647
Tb927.11.610	hypothetical protein, conserved	ZUnknown	1832	1495	1507	2696	64	61	103	1.65	0.461	0.0471141	0	0	5000	3616	478	137	132	87	0.647
Tb927.9.12150	transport protein particle (TRAPP) subunit, putative	Vesicular.transport	867	971	1236	1795	41	50	68	1.49	0.325	0.254547	0	0	2990	2408	303	82	88	55	0.647
Tb927.3.3010	hypothetical protein, conserved	ZUnknown	574	516	710	1114	22	29	42	1.65	0.464	0.151297	0	0	1938	1354	182	53	49	33	0.647
Tb927.11.3580	Thiamin pyrophosphokinase, vitamin B1 binding domain containing protein, putative	ZUnknown	1586	1752	1752	2393	75	71	91	1.25	0.083	0.774206	0	0	6577	5243	660	180	191	120	0.647
Tb927.4.430	proteasome beta 7 subunit	Ubiquitin.proteasome	1083	3716	3454	3978	159	140	152	1.02	-0.206	0.400241	0	0	6520	4675	622	179	170	113	0.648
Tb927.10.12450	SNARE 2.1 of T cruzi	Lysosome	995	492	697	1205	21	28	46	1.88	0.608	0.0515929	0	0	1958	1406	185	54	51	34	0.648
Tb927.9.11150	hypothetical protein, conserved	ZUnknown	2458	2302	2765	3290	98	112	125	1.19	0.018	0.950209	0	0	8466	5565	776	232	203	141	0.648
Tb927.1.1210	conserved protein, unknown function	ZUnknown	994	511	649	1120	22	26	43	1.79	0.545	0.0763996	0	0	3283	2366	316	90	86	57	0.648
Tb927.3.4410	pre-RNA processing PIH1/Nop17, putative	ZUnknown	746	666	677	891	28	27	34	1.24	0.043	0.910958	0	0	2012	1466	194	55	53	35	0.648
Tb927.11.10420	DNA-directed RNA polymerase, putative (RPA12)	RNA.synthesis	826	979	915	1405	42	37	54	1.37	0.192	0.549189	0	0	2061	1497	199	56	55	36	0.649
Tb927.8.1750	Cytokine-induced anti-apoptosis inhibitor 1, Fe-S biogenesis, putative	ZUnknown	589	2958	2337	2942	126	95	112	1.01	-0.204	0.493619	0	0	5379	4082	527	147	149	96	0.649
Tb927.4.750	50S ribosomal protein L7Ae, putative	Mito.translation	755	1840	2058	1325	79	84	51	0.63	-0.873	2.26394e-05	0	0	6506	4758	630	178	173	114	0.65
Tb927.6.2890	single strand-specific nuclease, putative	DNA	1987	481	707	526	21	29	20	0.8	-0.472	0.194461	0	0	3766	2751	363	103	100	66	0.65
Tb927.9.1520	hypothetical protein, conserved, no clear yeast or human matches	ZUnknown	374	648	1132	1334	28	46	51	1.38	0.212	0.587599	0	0	14782	10676	1424	405	389	258	0.65
Tb927.11.15130	chaperone protein DNAj, putative	Chaperone	1423	3993	3963	4740	171	161	181	1.09	-0.106	0.667901	0	0	6072	4353	585	166	159	106	0.652
Tb927.11.16430	18 kDa ER-associated protein (ERAP18)	Vesicular.transport	576	765	1255	2020	33	51	77	1.83	0.597	0.0512103	0	0	3802	3381	408	104	123	74	0.652
Tb927.11.1070	glycosomal transporter (GAT3)	Glycosome	3266	6898	7547	7984	295	306	304	1.01	-0.209	0.313637	0	0	11269	7735	1065	309	282	193	0.653
Tb927.11.4020	Complex1_LYR-like, putative	ZUnknown	792	652	819	876	28	33	33	1.08	-0.097	0.800505	0	0	2722	2068	269	75	75	49	0.653
Tb927.11.10400	Mitchondrial SSU ribosomal protein	Mito.translation	887	544	652	1086	23	26	41	1.67	0.464	0.1331	0	0	2674	2024	267	73	74	48	0.653
Tb927.7.7370	hypothetical protein	ZUnknown		348	298	474	15	12	18	1.33	0.163	0.722657	0	0	879	677	86	24	25	16	0.653
Tb927.11.6300	40S ribosomal protein S5	Ribosome	658	21427	26106	37761	915	1060	1440	1.46	0.302	0.117202	0	0	148863	124866	15549	4080	4552	2821	0.654
Tb927.8.7030	hypothetical protein, conserved	ZUnknown	1237	1697	1545	2592	72	63	99	1.47	0.297	0.258924	0	0	3289	2305	314	90	84	57	0.655
Tb927.10.550	hypothetical protein, conserved	ZUnknown	1947	961	988	1419	41	40	54	1.33	0.17	0.58479	0	0	3247	2252	311	89	82	56	0.655
Tb927.5.4290	hypothetical protein, conserved	ZUnknown	1246	702	774	1373	30	31	52	1.7	0.501	0.0736552	0	0	2214	1511	211	61	55	38	0.655
Tb927.10.16030	MAPK2 protein kinase	Protein.kinase	1158	729	821	1406	31	33	54	1.69	0.468	0.0953162	0	0	2434	1423	214	67	52	39	0.655
Tb927.11.7780	ATOM46	Mito.biogenesis	1953	2607	3301	4024	111	134	153	1.25	0.086	0.758319	0	0	13174	9526	1276	361	347	232	0.655
Tb927.7.2740	hypothetical protein, conserved	ZUnknown	602	443	490	711	19	20	27	1.38	0.225	0.556557	0	0	3019	2254	295	83	82	54	0.655
Tb927.5.3890	hypothetical protein, conserved	ZUnknown	1259	392	498	707	17	20	27	1.46	0.28	0.470429	0	0	3233	2085	295	89	76	54	0.655
Tb927.10.14590	Protein of unknown function (DUF1279), putative	ZUnknown	1119	825	1066	1525	35	43	58	1.49	0.312	0.301891	0	0	2441	1762	237	67	64	43	0.656
Tb927.4.890	small nuclear ribonucleoprotein SmD3, in U2	RNA.processing	1017	1147	924	1450	49	38	55	1.26	0.11	0.761219	0	0	2297	1702	226	63	62	41	0.656
Tb927.10.4850	hypothetical protein, conserved	Mito.pathway	1636	2620	2776	5018	112	113	191	1.7	0.515	0.00825314	0	0	9622	6881	933	264	251	169	0.656
Tb927.11.1010	chaperone protein DNAj, putative	Chaperone	1449	1132	1357	1906	48	55	73	1.42	0.243	0.390651	0	0	4780	3504	466	131	128	85	0.656
Tb927.4.1580	WW domain containing protein, putative	ZUnknown	1252	1405	1478	2389	60	60	91	1.52	0.351	0.153506	0	0	4729	3534	467	130	129	85	0.656
Tb927.5.4030	LSm7	RNA.processing	451	599	450	606	26	18	23	1.05	-0.143	0.743744	0	0	1004	912	111	28	33	20	0.656
Tb927.3.1970	DNA / pantothenate metabolism flavoprotein, putative	ZUnknown	1388	748	718	1064	32	29	41	1.34	0.162	0.639116	0	0	2674	1907	259	73	70	47	0.657
Tb927.3.2310	flagellar component,PACRGA	Cytoskeleton	1261	3886	4355	4784	166	177	182	1.06	-0.139	0.55599	0	0	7319	4995	693	201	182	126	0.658
Tb927.10.15790	CHCH domain containing protein, putative	ZUnknown	1138	538	647	713	23	26	27	1.1	-0.083	0.837722	0	0	5268	4299	546	144	157	99	0.658
Tb927.6.4060	Eukaryotic protein of unknown function (DUF872), putative	ZUnknown	987	831	835	1205	35	34	46	1.33	0.159	0.6284	0	0	1607	1218	161	44	44	29	0.659
Tb927.11.5990	Mitchondrial LSU ribosomal protein	Mito.translation	2239	1101	1312	2104	47	53	80	1.6	0.421	0.0995093	0	0	3467	2224	320	95	81	58	0.659
Tb927.10.4230	hypothetical protein, conserved	ZUnknown	892	1093	1122	1746	47	46	67	1.44	0.279	0.318141	0	0	3080	2533	320	84	92	58	0.659
Tb927.11.9810	NUDIX hydrolase, homologue of YSA1	Enzyme	822	1160	1219	1335	50	49	51	1.03	-0.184	0.542491	0	0	4790	3557	473	131	130	86	0.659
Tb927.4.740	Rgp1, putative	ZUnknown	1496	1966	2194	3628	84	89	138	1.6	0.425	0.0501596	0	0	9808	6706	929	269	244	169	0.659
Tb927.11.3380	RanBP1 Ran-binding protein 1	Nuclear.transport	1152	2860	2840	3012	122	115	115	0.97	-0.272	0.241885	0	0	5288	4254	548	145	155	99	0.66
Tb927.5.1790	Mitchondrial SSU ribosomal protein	Mito.translation	2195	4439	4474	8274	190	182	315	1.69	0.514	0.00499923	0	0	13755	10284	1369	377	375	248	0.66
Tb927.3.3750	paraflagellar rod protein PFC7	Cytoskeleton	2192	3302	3934	3312	141	160	126	0.84	-0.467	0.0230075	0	0	14430	10538	1415	395	384	257	0.66
Tb927.11.2060	60S acidic ribosomal subunit	Ribosome	1081	42558	49181	70239	1818	1997	2678	1.4	0.249	0.18238	0	0	173948	129062	17231	4767	4705	3127	0.66
Tb927.8.7730	Dihydroceramide synthase	Lipids	1392	1532	1729	1936	65	70	74	1.1	-0.106	0.712221	0	0	7769	5387	742	213	196	135	0.66
Tb927.8.6010	Heme uptake protein LHR1	Transporter	1285	370	430	484	16	17	18	1.09	-0.074	0.868839	0	0	5638	3812	537	155	139	97	0.66
Tb927.4.1440	probable rRNA maturation factor YbeY, putative	Mito.pathway	751	787	766	1242	34	31	47	1.45	0.293	0.348102	0	0	2042	1545	205	56	56	37	0.661
Tb927.11.8000	hypothetical protein, conserved	ZUnknown	1929	971	1241	1398	41	50	53	1.16	-0.017	0.962533	0	0	5025	3272	471	138	119	85	0.661
Tb927.7.2750	protein kinase, putative	Protein.kinase	1545	1256	1356	1838	54	55	70	1.28	0.126	0.670851	0	0	4367	2940	414	120	107	75	0.661
Tb927.10.14650	hypothetical protein, conserved	ZUnknown	657	990	1045	1557	42	42	59	1.4	0.238	0.4179	0	0	4534	3495	455	124	127	83	0.661
Tb927.11.9830	Mitchondrial LSU ribosomal protein	Mito.translation	663	748	604	783	32	25	30	1.05	-0.141	0.719242	0	0	2006	1656	209	55	60	38	0.661
Tb927.8.1230	hypothetical protein, conserved	ZUnknown	1034	2308	2385	2974	99	97	113	1.15	-0.019	0.948369	0	0	4935	3498	477	135	128	87	0.662
Tb927.8.5320	hypothetical protein, conserved	ZUnknown	505	566	744	1255	24	30	48	1.78	0.538	0.0749011	0	0	2372	1955	247	65	71	45	0.662
Tb927.11.6010	conserved protein, unknown function	ZUnknown	715	592	604	901	25	25	34	1.36	0.211	0.553236	0	0	2517	2095	262	69	76	48	0.662
Tb927.8.2990	5-formyltetrahydrofolate cyclo-ligase family, putative	ZUnknown	1021	1146	1100	1794	49	45	68	1.45	0.295	0.292454	0	0	2816	1940	270	77	71	49	0.662
Tb927.11.15880	60S ribosomal protein L27	Ribosome	530	22480	21607	32645	960	877	1245	1.36	0.197	0.337812	0	0	100285	81575	10440	2749	2974	1894	0.662
Tb927.3.5500	DNA-directed RNA polymerase II subunit 3, putative, (RPB3)	RNA.synthesis	1196	1612	1765	3062	69	72	117	1.66	0.477	0.0309605	0	0	6155	4561	614	169	166	111	0.663
Tb927.6.4580	Mitchondrial SSU ribosomal protein	Mito.translation	492	445	703	782	19	29	30	1.25	0.085	0.851126	0	0	3862	2810	378	106	102	69	0.663
Tb927.11.16830	IFT22 (was RABL5) (in UPF1-TAP)	Cytoskeleton	2682	2559	2551	3609	109	104	138	1.3	0.131	0.608554	0	0	4250	3256	432	116	119	78	0.664
Tb927.3.710	RING-variant domain containing protein, putative	ZUnknown	3274	1636	1980	2637	70	80	101	1.35	0.178	0.516287	0	0	5480	3470	507	150	127	92	0.664
Tb927.6.4010	Translation machinery associated TMA7, putative	ZUnknown	462	1620	2723	2982	69	111	114	1.27	0.1	0.783489	0	0	7291	6184	776	200	225	141	0.664
Tb927.11.1040	hypothetical protein, conserved	ZUnknown	1662	2438	2337	3643	104	95	139	1.4	0.236	0.337155	0	0	5097	3998	524	140	146	95	0.664
Tb927.9.8550	Domain of unknown function (DUF947), putative	ZUnknown	786	1672	1572	2297	71	64	88	1.3	0.131	0.649306	0	0	4530	3379	450	124	123	82	0.664
Tb927.3.4900	tRNA isopentenyltransferase, putative	rRNA.tRNA.process	1425	1324	1508	1769	57	61	67	1.14	-0.036	0.908517	0	0	4326	2841	407	119	104	74	0.664
Tb927.10.1690	nucleotide binding protein, putative (NBP 1)	Enzyme	1016	567	571	1022	24	23	39	1.66	0.445	0.155909	0	0	4108	3175	421	113	116	76	0.664
Tb927.1.2330	beta tubulin	Cytoskeleton	1735	501465	530742	590439	21416	21547	22512	1.05	-0.163	0.399285	0	0	1275220	1006132	131362	34950	36683	23835	0.665
Tb927.10.1960	hypothetical protein, conserved	ZUnknown	2433	3001	2700	4112	128	110	157	1.32	0.157	0.55567	0	0	7222	4644	672	198	169	122	0.665
Tb927.7.6430	hypothetical protein	ZUnknown	2943	513	476	587	22	19	22	1.07	-0.105	0.805035	0	0	213	169	23	6	6	4	0.667
Tb927.11.10260	hypothetical protein, conserved, no known domains	ZUnknown	2059	3054	2686	3926	130	109	150	1.26	0.083	0.774742	0	0	3739	2792	376	102	102	68	0.667
Tb927.8.3600	hypothetical protein, conserved	ZUnknown	583	655	619	919	28	25	35	1.32	0.152	0.678373	0	0	1015	722	99	28	26	18	0.667
Tb927.10.14050	hypothetical protein	ZUnknown	393	172	156	164	7	6	6	0.92	-0.283	0.605856	0	0	198	180	22	5	7	4	0.667
Tb927.4.340	hypothetical protein, conserved	ZUnknown	792	281	313	543	12	13	21	1.68	0.449	0.256774	0	0	984	656	94	27	24	17	0.667
Tb927.10.10030	hypothetical protein, conserved	ZUnknown	741	647	657	1039	28	27	40	1.45	0.287	0.383949	0	0	1925	1272	180	53	46	33	0.667
Tb927.9.3480	U5 Cwc21 small nuclear ribonucleoprotein (TbCWC21)	RNA.processing	749	1068	1085	1455	46	44	55	1.22	0.069	0.83776	0	0	1369	1015	137	38	37	25	0.667
Tb927.10.2150	Protein of unknown function, DUF607, putative	ZUnknown	718	569	583	854	24	24	33	1.38	0.19	0.598218	0	0	2450	1713	239	67	62	43	0.667
Tb927.11.9850	hypothetical protein, conserved	ZUnknown	383	205	275	324	9	11	12	1.2	0.065	0.902664	0	0	1085	820	108	30	30	20	0.667
Tb927.8.3110	Mitchondrial SSU ribosomal protein S9/S16	Mito.translation	1412	1234	1271	2622	53	52	100	1.9	0.671	0.00220159	0	0	4922	3378	475	135	123	86	0.667
Tb927.3.810	hypothetical protein, conserved	ZUnknown	1186	899	959	1729	38	39	66	1.71	0.505	0.0505542	0	0	2660	1858	257	73	68	47	0.667
Tb927.6.2140	hypothetical protein, conserved	Mito.RNA	2230	1435	1437	2339	61	58	89	1.5	0.325	0.198621	0	0	2780	1778	258	76	65	47	0.667
Tb927.1.3170	CHORD, putative	ZUnknown	1355	1666	2058	2797	71	84	107	1.38	0.219	0.410433	0	0	6256	4847	637	171	177	116	0.667
Tb927.10.13120	mitochondrial carrier protein, MCP14	Mito.transport	2013	893	886	1124	38	36	43	1.16	-0.023	0.949512	0	0	2491	1926	254	68	70	46	0.667
Tb927.10.7560	methyltransferase domain containing protein, putative	ZUnknown	883	633	695	1159	27	28	44	1.6	0.412	0.171966	0	0	2165	1669	221	59	61	40	0.667
Tb927.10.14350	hypothetical protein, conserved	ZUnknown	608	320	546	638	14	22	24	1.33	0.182	0.688715	0	0	2420	1803	245	66	66	44	0.667
Tb927.9.12030	hypothetical protein, conserved	ZUnknown	596	1043	1013	1369	45	41	52	1.21	0.047	0.890387	0	0	4279	3206	432	117	117	78	0.667
Tb927.11.6180	60S ribosomal protein L28	Ribosome	550	18675	25360	33327	798	1030	1271	1.39	0.235	0.307941	0	0	128293	104681	13488	3516	3817	2447	0.667
Tb927.4.2620	hypothetical protein, conserved	ZUnknown	1298	1069	1177	1581	46	48	60	1.28	0.126	0.682728	0	0	2006	1536	204	55	56	37	0.667
Tb927.4.1850	SRP68, putative	Vesicular.transport	2274	5543	4941	6693	237	201	255	1.16	-0.012	0.965991	0	0	7725	5268	746	212	192	135	0.668
Tb927.3.2100	hypothetical protein, conserved	ZUnknown	1902	2332	2769	2747	100	112	105	0.99	-0.241	0.32764	0	0	9535	6561	919	261	239	167	0.668
Tb927.7.230	40S ribosomal protein S33	Ribosome	393	13394	13732	19593	572	557	747	1.32	0.164	0.425824	0	0	43350	36084	4609	1188	1316	836	0.668
Tb927.9.13060	btb/poz domain containing protein, putative	ZUnknown	2440	1990	2285	2541	85	93	97	1.09	-0.105	0.70031	0	0	5947	4153	577	163	151	105	0.669
Tb927.7.1600	C-1-tetrahydrofolate synthase, cytoplasmic, putative	Folate	1597	1682	1872	2857	72	76	109	1.47	0.311	0.194098	0	0	5496	3885	541	151	142	98	0.669
Tb927.10.7870	hypothetical protein, conserved	ZUnknown	1200	871	972	906	37	39	35	0.92	-0.359	0.227171	0	0	4635	3326	456	127	121	83	0.669
Tb927.9.6650	Aarsdi, homologue of alanyl tRNA editing protein	rRNA.tRNA.process	1653	2123	1903	2759	91	77	105	1.25	0.085	0.775803	0	0	5611	4053	556	154	148	101	0.669
Tb927.9.12680	hypothetical protein, conserved, weak ubiquinone oxidoreductase subunit domain	ZUnknown	1572	475	604	647	20	25	25	1.11	-0.086	0.838963	0	0	5668	4289	573	155	156	104	0.669
Tb927.11.7360	palmitoyl acyltransferase 9, putative	Lipids	1510	1103	1052	1566	47	43	60	1.33	0.166	0.591487	0	0	3799	2637	370	104	96	67	0.67
Tb927.3.2410	PEX10 peroxisome assembly protein	Glycosome	1202	1244	1128	1740	53	46	66	1.33	0.177	0.564856	0	0	3151	2457	324	86	90	59	0.67
Tb927.6.3140	Ubiquitin-like protein	Ubiquitin.proteasome	963	378	563	414	16	23	16	0.82	-0.471	0.229949	0	0	3033	2549	327	83	93	59	0.67
Tb927.9.12550	glycerol kinase, glycosomal (glk1)	Glucose.glycerol	2196	56009	58472	94946	2392	2374	3620	1.52	0.36	0.0347862	0	0	196867	169238	21385	5396	6170	3880	0.671
Tb927.11.4270	hypothetical protein, conserved	ZUnknown	1096	728	767	1163	31	31	44	1.42	0.258	0.420562	0	0	2764	1997	273	76	73	50	0.671
Tb927.10.9950	hypothetical protein, conserved	ZUnknown	1382	1141	1185	1520	49	48	58	1.2	0.023	0.944017	0	0	3222	2251	313	88	82	57	0.671
Tb927.6.4470	prozyme,S-adenosylmethionine decarboxylaseregulator	Redox	4641	2932	3542	4088	125	144	156	1.16	-0.02	0.942553	0	0	8844	5778	838	242	211	152	0.671
Tb927.11.4720	hypothetical protein, conserved	ZUnknown	762	845	927	1236	36	38	47	1.27	0.113	0.737005	0	0	2209	1668	227	61	61	41	0.672
Tb927.5.990	hypothetical protein, conserved	ZUnknown	1656	927	924	1839	40	38	70	1.79	0.592	0.0177349	0	0	2445	1832	249	67	67	45	0.672
Tb927.3.3540	TbNup53b Inner ring, FG Nup facing both sides	Nuclear.transport	1710	2867	2638	4513	122	107	172	1.5	0.335	0.145409	0	0	6288	5069	663	172	185	120	0.672
Tb927.11.11130	hypothetical protein, conserved	ZUnknown	583	719	899	1386	31	36	53	1.58	0.392	0.186039	0	0	2434	1832	248	67	67	45	0.672
Tb927.7.3290	WD domain, G-beta repeat, putative	ZUnknown	1430	1997	2006	2740	85	81	104	1.25	0.087	0.758067	0	0	2534	1857	256	69	68	46	0.672
Tb927.10.4240	hypothetical protein, conserved	Mito.pathway	519	802	1025	1863	34	42	71	1.87	0.63	0.0144815	0	0	9231	7263	960	253	265	174	0.672
Tb927.5.960	MSP1, Mitochondrial protein involved in sorting of proteins in the mitochondria, putative	Mito.biogenesis	1049	2941	2554	3745	126	104	143	1.24	0.077	0.794923	0	0	3861	2562	367	106	93	67	0.673
Tb927.11.13020	calmodulin	Calcium	966	20121	28893	21601	859	1173	824	0.81	-0.513	0.0157811	0	0	56757	47192	6079	1556	1721	1103	0.673
Tb927.7.1040	40S ribosomal protein S16	Ribosome	563	19986	24821	35393	854	1008	1349	1.45	0.294	0.136318	0	0	103662	82919	10878	2841	3023	1974	0.673
Tb927.11.9410	hypothetical protein	ZUnknown	631	1423	1359	1581	61	55	60	1.03	-0.169	0.568227	0	0	1807	1236	179	50	45	32	0.674
Tb927.11.3080	vesicular protein trafficking mediator, putative	Vesicular.transport	1502	998	1453	2581	43	59	98	1.92	0.675	0.00905981	0	0	9652	7051	972	265	257	176	0.674
Tb927.11.14760	Clustered mitochondria/Translation initiation factor eIF3 subunit 135, putative	ZUnknown	2668	1849	1793	2576	79	73	98	1.29	0.131	0.635561	0	0	5726	3968	564	157	145	102	0.675
Tb927.7.4350	hypothetical protein, conserved	ZUnknown	536	474	526	774	20	21	30	1.46	0.247	0.508117	0	0	1352	1172	150	37	43	27	0.675
Tb927.8.6680	adaptin complex AP3 sigma subunit	Vesicular.transport	936	442	485	856	19	20	33	1.69	0.479	0.147294	0	0	1634	1052	156	45	38	28	0.675
Tb927.8.2410	amidase, putative	Protease	836	997	926	1706	43	38	65	1.6	0.435	0.112997	0	0	3037	2195	304	83	80	55	0.675
Tb927.7.4820	Trm112p-like protein, putative	ZUnknown	770	583	807	1355	25	33	52	1.79	0.561	0.0626235	0	0	4646	3500	474	127	128	86	0.675
Tb927.10.4220	hypothetical protein, conserved	ZUnknown	979	765	971	1318	33	39	50	1.39	0.229	0.482398	0	0	2810	1951	273	77	71	50	0.676
Tb927.9.14100	hypothetical protein, conserved	ZUnknown	1753	1575	1555	2259	67	63	86	1.32	0.159	0.569864	0	0	3857	2840	394	106	104	71	0.676
Tb927.6.4530	RBP17	RNA.binding	1664	711	745	1214	30	30	46	1.53	0.351	0.246542	0	0	2688	1956	271	74	71	49	0.676
Tb927.9.8720	fructose-1,6-bisphosphatase (FBPase)	Glucose.glycerol	1629	4163	4897	6543	178	199	249	1.32	0.166	0.475522	0	0	6246	4136	601	171	151	109	0.677
Tb927.3.2330	KKT17 Kinetochore protein	Cell.cycle	3191	2238	2354	3567	96	96	136	1.42	0.264	0.258051	0	0	3721	2542	366	102	93	66	0.677
Tb927.7.2800	Prp18 domain containing protein, putative	ZUnknown	1439	2288	2000	3107	98	81	118	1.32	0.161	0.568227	0	0	3727	2549	361	102	93	66	0.677
Tb927.11.7480	vacuolar type h ATPase subunit, putative	Lysosome	600	2161	2390	3701	92	97	141	1.49	0.329	0.141362	0	0	4566	3445	471	125	126	85	0.677
Tb927.11.15350	RBP39	RNA.binding	904	997	890	1584	43	36	60	1.52	0.358	0.222298	0	0	3686	2494	358	101	91	65	0.677
Tb927.3.1280	NPL4 family, putative	ZUnknown	1331	1680	1783	2669	72	72	102	1.42	0.252	0.316214	0	0	4823	3422	481	132	125	87	0.677
Tb927.11.7880	hypothetical protein, conserved	ZUnknown	965	1119	984	1505	48	40	57	1.3	0.142	0.667077	0	0	2499	1711	242	68	62	44	0.677
Tb927.11.14660	hypothetical protein, conserved	ZUnknown	566	512	496	674	22	20	26	1.24	0.051	0.902717	0	0	2325	1821	240	64	66	44	0.677
Tb927.10.5740	Protein of unknown function (DUF778), putative	ZUnknown	727	455	516	924	19	21	35	1.75	0.521	0.105164	0	0	1119	844	114	31	31	21	0.677
Tb927.5.3090	Mitochondrial ATP synthase subunit, putative	Mito.pathway	637	990	1233	1936	42	50	74	1.61	0.418	0.116512	0	0	12124	9509	1269	332	347	230	0.677
Tb927.10.6960	hypothetical protein, conserved, EF hand superfamily (E-4)	Calcium	1100	3755	3959	6012	160	161	229	1.43	0.27	0.20045	0	0	6784	4690	668	186	171	121	0.678
Tb927.2.5500	hypothetical protein, conserved	ZUnknown	1393	2464	3286	6595	105	133	251	2.11	0.806	5.36824e-05	0	0	5744	4028	567	157	147	103	0.678
Tb927.9.7070	RRP40 exosome complex PH subunit	RNA.degradation	956	822	823	1415	35	33	54	1.59	0.394	0.167731	0	0	3211	2263	318	88	83	58	0.678
Tb927.9.8780	tRNA nucleotidyltransferase, putative	rRNA.tRNA.process	1583	983	1286	1921	42	52	73	1.55	0.38	0.171864	0	0	4533	3150	446	124	115	81	0.678
Tb927.4.320	Eukaryotic protein of unknown function (DUF914), putative	ZUnknown	1555	2087	1692	2991	89	69	114	1.44	0.278	0.328285	0	0	6851	4939	688	188	180	125	0.679
Tb927.10.12310	helicase-like protein	DNA	2772	3221	4116	5767	138	167	220	1.44	0.285	0.219374	0	0	3955	2932	401	108	107	73	0.679
Tb927.3.3260	hypothetical protein, conserved, kinetoplastid-specific, poly(E) repeats	ZUnknown	1123	1218	1521	2238	52	62	85	1.49	0.333	0.208049	0	0	2726	2382	303	75	87	55	0.679
Tb927.7.4770	cyclophilin-type peptidyl-prolyl cis-trans isomerase, putative (PPIase)	Chaperone	747	5893	7798	10860	252	317	414	1.46	0.299	0.182535	0	0	15867	12832	1693	435	468	307	0.68
Tb927.6.3060	hypothetical protein, conserved	ZUnknown	910	258	319	379	11	13	14	1.17	0.031	0.951233	0	0	902	680	96	25	25	17	0.68
Tb927.9.5410	hypothetical protein, conserved	ZUnknown	1389	1499	1508	2367	64	61	90	1.44	0.279	0.279791	0	0	3660	2567	366	100	94	66	0.68
Tb927.1.1610	hypothetical protein, conserved	Mito.pathway	1041	830	1115	1613	35	45	62	1.55	0.35	0.242363	0	0	2101	1225	191	58	45	35	0.68
Tb927.11.12030	hypothetical protein, conserved	ZUnknown	1273	636	666	970	27	27	37	1.37	0.198	0.568046	0	0	1831	1302	181	50	47	33	0.68
Tb927.11.9550	replication factor C, subunit 4, putative	DNA	1816	2210	2610	4172	94	106	159	1.59	0.416	0.054347	0	0	5953	3842	570	163	140	103	0.68
Tb927.9.3750	hypothetical protein, conserved	ZUnknown	8295	326	396	597	14	16	23	1.53	0.327	0.413035	0	0	1935	1377	195	53	50	35	0.68
Tb927.6.2600	Protein of unknown function (DUF1077), putative	ZUnknown	1151	2124	2058	2689	91	84	103	1.18	0	0.999374	0	0	4516	3300	455	124	120	83	0.68
Tb927.7.4690	hypothetical protein	ZUnknown	2734	1371	1413	2104	59	57	80	1.38	0.223	0.41424	0	0	869	625	87	24	23	16	0.681
Tb927.5.1040	hypothetical protein	ZUnknown	1401	405	438	506	17	18	19	1.09	-0.087	0.846518	0	0	878	633	88	24	23	16	0.681
Tb927.10.6550	Poly(ADP-ribose) polymerase and DNA-Ligase Zn-finger region/Zinc-finger (CX5CX6HX5H) motif containing protein, putative	ZUnknown	1773	1947	1786	2541	83	73	97	1.24	0.077	0.801885	0	0	3351	2462	342	92	90	62	0.681
Tb927.4.700	hypothetical protein, conserved	ZUnknown	1174	853	813	1370	36	33	52	1.51	0.331	0.270631	0	0	1742	1270	176	48	46	32	0.681
Tb927.10.12160	hypothetical protein, conserved	ZUnknown	1408	531	737	1048	23	30	40	1.51	0.339	0.327761	0	0	1717	1277	176	47	47	32	0.681
Tb927.6.3680	POMP31	Mito.membrane	956	1229	1263	1669	52	51	64	1.24	0.057	0.859858	0	0	4996	3657	509	137	133	92	0.681
Tb927.6.4660	cationic amino acid transporter, putative	Amino.acid.transport	2269	1337	1230	2253	57	50	86	1.61	0.424	0.100312	0	0	3561	2466	353	98	90	64	0.681
Tb927.2.4620	Transmembrane adaptor Erv26, putative	ZUnknown	825	522	743	928	22	30	35	1.35	0.181	0.634657	0	0	2561	1878	260	70	68	47	0.681
Tb927.9.4990	hypothetical protein, conserved	ZUnknown	714	581	726	1242	25	29	47	1.74	0.527	0.0756577	0	0	4009	3176	423	110	116	77	0.681
Tb927.11.5520	triosephosphate isomerase (TIM)	Glucose.glycerol	1388	11138	13134	11407	476	533	435	0.86	-0.435	0.0157491	0	0	55969	44947	5951	1534	1639	1080	0.681
Tb927.10.5040	chaperone protein DNAj, putative	Chaperone	1370	1316	1480	2313	56	60	88	1.52	0.349	0.160728	0	0	3355	2142	321	92	78	58	0.682
Tb927.5.2880	chaperone protein DNAj, putative	Chaperone	1337	867	874	1191	37	35	45	1.25	0.084	0.809762	0	0	1591	1120	159	44	41	29	0.682
Tb927.9.11130	unc-50 related protein homolog	ZUnknown	939	1048	1143	1463	45	46	56	1.23	0.054	0.871129	0	0	3276	2284	323	90	83	59	0.682
Tb927.11.15300	hypothetical protein, conserved	ZUnknown	1213	885	1112	1919	38	45	73	1.76	0.551	0.0333884	0	0	3166	2281	318	87	83	58	0.682
Tb927.8.7570	tRNA-dihydrouridine synthase 1, putative	rRNA.tRNA.process	2669	1966	2144	3418	84	87	130	1.52	0.359	0.111058	0	0	5418	4066	559	148	148	101	0.682
Tb927.11.11390	2OG-Fe(II) oxygenase superfamily, putative	ZUnknown	1122	2028	1935	2888	87	79	110	1.33	0.172	0.52416	0	0	2096	1985	243	57	72	44	0.682
Tb927.5.3560	vesicle-associated membrane protein, putative (VAMP)	Vesicular.transport	1728	1883	2356	2548	80	96	97	1.1	-0.087	0.767558	0	0	5114	3778	522	140	138	95	0.683
Tb927.10.5080	GPI transamidase subunit Tta2	GPI.anchors	1785	2922	3467	4320	125	141	165	1.24	0.074	0.779412	0	0	3906	2683	387	107	98	70	0.683
Tb927.11.1150	radial spoke protein RSP3, putative	Cytoskeleton	2874	3462	3629	2607	148	147	99	0.67	-0.776	2.12524e-05	0	0	7004	5107	710	192	186	129	0.683
Tb927.10.10320	dynein light chain, putative,dynein Tctex1 family, putative	Cytoskeleton	724	863	1023	1431	37	42	55	1.39	0.229	0.460837	0	0	2285	1737	239	63	63	43	0.683
Tb927.10.4830	hypothetical protein, conserved	ZUnknown	929	1250	1314	2353	53	53	90	1.7	0.49	0.0384677	0	0	4781	3249	466	131	118	85	0.683
Tb927.3.4470	hypothetical protein, conserved	ZUnknown	1609	1133	1250	2098	48	51	80	1.62	0.433	0.0820683	0	0	4403	3507	468	121	128	85	0.683
Tb927.10.13860	GPI-anchor transamidase subunit 8 (GPI8)	GPI.anchors	1238	3736	3145	4201	160	128	160	1.11	-0.075	0.802487	0	0	3037	2061	298	83	75	54	0.684
Tb927.10.12520	hypothetical protein, conserved	ZUnknown	2862	3550	3642	3818	152	148	146	0.97	-0.266	0.227494	0	0	3635	2541	364	100	93	66	0.684
Tb927.2.4590	branched-chain amino acid aminotransferase, putative	Amino.acids	2192	13964	14164	12918	596	575	493	0.84	-0.471	0.00585464	0	0	16431	12752	1727	450	465	313	0.684
Tb927.10.760	hypothetical protein, conserved	Mito.pathway	2099	555	854	664	24	35	25	0.85	-0.393	0.282008	0	0	3682	2527	361	101	92	66	0.684
Tb927.10.1860	hypothetical protein, conserved, tryp specific	ZUnknown	1223	1583	1506	2612	68	61	100	1.55	0.376	0.12772	0	0	4385	3200	445	120	117	81	0.684
Tb927.9.6870	RBSR1	RNA.processing	477	985	957	1490	42	39	57	1.41	0.239	0.430324	0	0	2853	2118	293	78	77	53	0.684
Tb927.11.2770	hypothetical protein, conserved	ZUnknown	1297	1595	1710	1992	68	69	76	1.11	-0.087	0.767985	0	0	3533	2305	342	97	84	62	0.685
Tb927.8.3470	Vesicle transport v-SNARE protein N-terminus, putative	ZUnknown	775	1264	1499	2391	54	61	91	1.58	0.412	0.0955392	0	0	3254	2596	345	89	95	63	0.685
Tb927.11.14060	hypothetical protein, conserved	ZUnknown	1773	948	948	1369	40	38	52	1.33	0.158	0.619781	0	0	2898	1756	270	79	64	49	0.685
Tb927.4.850	hypothetical protein, conserved	ZUnknown	859	915	889	1195	39	36	46	1.23	0.04	0.910216	0	0	1999	1527	212	55	56	38	0.685
Tb927.10.7320	hypothetical protein, conserved	ZUnknown	1457	598	687	905	26	28	35	1.3	0.125	0.735155	0	0	2742	1938	277	75	71	50	0.685
Tb927.10.6020	hypothetical protein, conserved	ZUnknown	845	1615	1215	2169	69	49	83	1.41	0.23	0.487344	0	0	3077	2756	349	84	100	63	0.685
Tb927.4.3320	uracil phosphoribosyltransferase, putative	Nucleotides	843	2390	2680	3321	102	109	127	1.2	0.029	0.916674	0	0	13405	9795	1369	367	357	248	0.685
Tb927.10.1810	RING-H2 zinc finger, putative	ZUnknown	520	499	642	903	21	26	34	1.45	0.28	0.435549	0	0	3845	3033	409	105	111	74	0.685
Tb927.8.3380	SDH2N succinate dehydrogenase (complex II) subunit, electron transfer protein	Mito.e.transport	1884	1331	1640	1672	57	67	64	1.03	-0.177	0.549913	0	0	11380	8250	1158	312	301	210	0.685
Tb927.10.4770	phosphatidylinositol-4-phosphate 5-kinase, putative	Signalling	1631	3365	3707	5212	144	150	199	1.35	0.193	0.398043	0	0	5742	4088	577	157	149	105	0.686
Tb927.8.6740	DNA repair protein, putative	DNA	1973	2475	2602	3826	106	106	146	1.38	0.222	0.347783	0	0	5425	4230	571	149	154	104	0.686
Tb927.9.7710	hypothetical protein, conserved	ZUnknown	699	653	769	1351	28	31	52	1.76	0.529	0.0609975	0	0	2532	1954	264	69	71	48	0.686
Tb927.10.2970	hypothetical protein, conserved	ZUnknown	1375	282	358	195	12	15	7	0.52	-0.904	0.0201074	0	0	17420	13805	1851	477	503	336	0.686
Tb927.11.4880	Calmodulin-binding, putative	ZUnknown	1222	3065	2783	4628	131	113	176	1.44	0.285	0.23036	0	0	6452	4009	612	177	146	111	0.687
Tb927.8.1980	UTP15 C terminal, putative	ZUnknown	1466	2227	2337	3114	95	95	119	1.25	0.084	0.758319	0	0	6436	4291	627	176	156	114	0.687
Tb927.11.14990	hypothetical protein, conserved	ZUnknown	2529	2283	2560	3613	98	104	138	1.37	0.209	0.387917	0	0	5268	3308	500	144	121	91	0.687
Tb927.11.8890	DNA-dependent RNA polymerases, putative (RPC19)	RNA.synthesis	723	1068	1347	2087	46	55	80	1.58	0.409	0.120944	0	0	4290	3144	439	118	115	80	0.687
Tb927.5.1380	hypothetical protein	ZUnknown	909	762	994	974	33	40	37	1.01	-0.191	0.576637	0	0	579	433	61	16	16	11	0.688
Tb927.7.6100	hypothetical protein	ZUnknown	2512	1418	1284	1826	61	52	70	1.24	0.066	0.842235	0	0	1722	1254	174	47	46	32	0.688
Tb927.11.9800	serine peptidase, Clan SP, family S59, putative Nucleoporin	Nuclear.transport	1202	576	859	696	25	35	27	0.9	-0.359	0.323334	0	0	3970	2996	412	109	109	75	0.688
Tb927.5.1730	inhibitor of serine peptidase (ISP), putative,ecotin family (I11), putative	Protease	648	1948	2128	2924	83	86	111	1.31	0.154	0.555714	0	0	5770	4103	583	158	150	106	0.688
Tb927.8.4830	U1 small nuclear ribonucleoprotein, putative (RBP24 U1-70K)	RNA.processing	1033	702	734	1341	30	30	51	1.7	0.504	0.0737354	0	0	1767	1314	180	48	48	33	0.688
Tb927.9.5150	SNU13 homologue. mRNA splciing and ribosome biogenesis	RNA.processing	456	3104	3854	3515	133	156	134	0.93	-0.329	0.147179	0	0	10934	8364	1149	300	305	208	0.688
Tb927.9.11490	60S ribosomal protein L27a	Ribosome	493	15663	23125	33931	669	939	1294	1.61	0.435	0.0573544	0	0	133990	117858	15102	3672	4297	2740	0.688
Tb927.5.3710	Neutral sphingomyelinase	Lipids	1935	4076	4904	5480	174	199	209	1.12	-0.068	0.794923	0	0	6863	4465	665	188	163	121	0.689
Tb927.9.7700	palmitoyl acyltransferase 1, putative	Lipids	2637	2239	2915	4570	96	118	174	1.63	0.45	0.0471876	0	0	5166	3349	500	142	122	91	0.689
Tb927.1.2640	hypothetical protein, conserved	ZUnknown	2199	699	698	457	30	28	17	0.59	-0.89	0.00186095	0	0	2473	2183	282	68	80	51	0.689
Tb927.10.13370	dynein light chain, putative,dynein Tctex1 family, putative	Cytoskeleton	864	1587	1497	2232	68	61	85	1.32	0.161	0.572049	0	0	3830	2859	399	105	104	72	0.689
Tb927.11.13950	Mut7-C RNAse domain containing protein, putative	ZUnknown	1952	1498	1772	2073	64	72	79	1.16	-0.015	0.963091	0	0	3309	2452	340	91	89	62	0.689
Tb927.3.3770	paraflagellar rod protein PFC6	Cytoskeleton	1866	7132	5943	8181	305	241	312	1.14	-0.042	0.88503	0	0	17036	13213	1801	467	482	327	0.689
Tb927.11.3770	Dpy-30 motif containing protein, putative	ZUnknown	1557	2423	2343	2550	103	95	97	0.98	-0.254	0.303984	0	0	4237	3093	438	116	113	79	0.69
Tb927.10.240	PEX14 peroxin 14	Glycosome	1225	1953	1831	2844	83	74	108	1.38	0.214	0.420923	0	0	6561	4455	653	180	162	118	0.69
Tb927.9.7040	hypothetical protein, conserved	ZUnknown	1892	967	1213	1869	41	49	71	1.58	0.397	0.143319	0	0	4282	3141	439	117	115	80	0.69
Tb927.7.4960	CAP50 Clathrin-associated protein	Vesicular.transport	1496	1205	1251	2006	51	51	76	1.49	0.329	0.207468	0	0	3713	2614	373	102	95	68	0.69
Tb927.3.2260	Mitchondrial SSU ribosomal protein	Mito.translation	775	1085	1116	1528	46	45	58	1.27	0.106	0.739527	0	0	5346	3767	541	147	137	98	0.69
Tb927.2.3190	Got1/Sft2-like family, putative	ZUnknown	1933	798	774	1083	34	31	41	1.26	0.092	0.799103	0	0	1043	720	102	29	26	19	0.691
Tb927.8.6380	hypothetical protein, conserved	ZUnknown	1497	1167	1057	1399	50	43	53	1.14	-0.031	0.928236	0	0	4066	2897	412	111	106	75	0.691
Tb927.7.6380	U4-specific Sm protein SSm4, SmD3 paralogue	RNA.processing	785	734	795	1300	31	32	50	1.59	0.379	0.195936	0	0	2508	1933	264	69	70	48	0.691
Tb927.10.8110	Protein of unknown function (DUF2453), putative	ZUnknown	1877	1811	1827	2924	77	74	111	1.47	0.309	0.199033	0	0	3986	2792	401	109	102	73	0.692
Tb927.11.4570	small GTPase, putative, Rab5b, putative (RAB5B)	Vesicular.transport	1865	1313	1101	1667	56	45	64	1.27	0.093	0.788817	0	0	2498	1791	256	68	65	46	0.692
Tb927.7.4980	ZC3H23 POMP35	RNA.binding	1263	1077	1314	1456	46	53	56	1.13	-0.069	0.837722	0	0	4032	2735	400	111	100	73	0.692
Tb927.10.210	GPI transamidase component GAA1	GPI.anchors	1432	3463	3722	5800	148	151	221	1.48	0.319	0.121389	0	0	6068	3929	587	166	143	107	0.693
Tb927.11.9100	Domain of unknown function (DUF4586), putative	ZUnknown	1986	1992	2597	3205	85	105	122	1.28	0.12	0.672957	0	0	4505	3685	488	123	134	89	0.693
Tb927.8.690	peptidyl-prolyl cis-trans isomerase/rotamase, putative,PPIase, putative (PIN1)	Chaperone	834	889	1015	822	38	41	31	0.78	-0.533	0.0560389	0	0	3490	2822	379	96	103	69	0.693
Tb927.4.460	Alkylated DNA repair protein (alkB homolog), putative	DNA	1000	1480	1913	2436	63	78	93	1.32	0.157	0.587105	0	0	3368	2392	344	92	87	62	0.693
Tb927.10.7680	TBC-RootA likely Ran-GAP	Nuclear.transport	1700	5276	6058	7098	225	246	271	1.15	-0.033	0.895285	0	0	7876	6673	879	216	243	159	0.693
Tb927.10.7670	Protein of unknown function (DUF2962), putative	ZUnknown	1338	1579	1273	2161	67	52	82	1.38	0.218	0.49013	0	0	2575	2174	287	71	79	52	0.693
Tb927.8.4920	hypothetical protein, conserved	ZUnknown	2401	1703	1718	2968	73	70	113	1.58	0.414	0.0726552	0	0	2804	1848	273	77	67	50	0.694
Tb927.3.3020	actin-like protein, putative	Cytoskeleton	1185	593	684	1237	25	28	47	1.77	0.553	0.0547851	0	0	2325	1650	238	64	60	43	0.694
Tb927.11.12760	hypothetical protein, conserved	ZUnknown	1734	1489	1574	2193	64	64	84	1.31	0.15	0.590217	0	0	3112	2410	330	85	88	60	0.694
Tb927.11.2000	Cupin-like domain containing protein, putative	ZUnknown	1695	1763	1877	2639	75	76	101	1.34	0.168	0.529659	0	0	4553	3221	461	125	117	84	0.694
Tb927.7.850	hypothetical protein, conserved	ZUnknown	1079	578	771	1126	25	31	43	1.54	0.353	0.283678	0	0	3755	2553	376	103	93	68	0.694
Tb927.8.5800	hypothetical protein, conserved	ZUnknown	689	338	402	645	14	16	25	1.67	0.396	0.294868	0	0	1326	997	139	36	36	25	0.694
Tb927.10.7380	Mitchondrial LSU ribosomal protein	Mito.translation	1057	1336	1349	2467	57	55	94	1.68	0.491	0.0370887	0	0	3894	2833	402	107	103	73	0.695
Tb927.6.4410	S-adenosylmethionine decarboxylase (AdoMetDC)	Redox	1505	2423	2755	3736	103	112	142	1.32	0.163	0.514857	0	0	8783	5936	878	241	216	159	0.696
Tb927.9.7260	phytanoyl-CoA dioxygenase (PhyH), putative	ZUnknown	1517	1137	1388	2310	49	56	88	1.68	0.487	0.0478612	0	0	3534	2378	351	97	87	64	0.696
Tb927.11.4370	hypothetical protein, conserved	ZUnknown	734	642	775	1157	27	31	44	1.52	0.325	0.306924	0	0	2204	1503	219	60	55	40	0.696
Tb927.11.4140	hypothetical protein, conserved	ZUnknown	787	761	647	1276	33	26	49	1.66	0.454	0.142863	0	0	2493	1921	266	68	70	48	0.696
Tb927.2.3920	Complex 1 protein (LYR family), putative	ZUnknown	931	608	573	880	26	23	34	1.39	0.194	0.592452	0	0	2110	1575	219	58	57	40	0.696
Tb927.5.2720	zinc-finger protein ZPR1	Zinc.finger	1665	2715	2684	2873	116	109	110	0.98	-0.262	0.269937	0	0	4703	3075	461	129	112	84	0.697
Tb927.11.11880	conserved protein	ZUnknown	4508	2016	2020	2077	86	82	79	0.94	-0.307	0.209657	0	0	2984	2545	338	82	93	61	0.697
Tb927.5.1960	hypothetical protein, conserved, dsRNA binding domain	RNA.binding	1528	1213	1341	2065	52	54	79	1.49	0.317	0.223121	0	0	2537	1696	253	70	62	46	0.697
Tb927.10.4700	dolicholphosphate-mannose synthase, putative	Glycans	990	479	654	1155	20	27	44	1.87	0.616	0.0468098	0	0	2770	2084	293	76	76	53	0.697
Tb927.6.2060	histidyl-tRNA synthetase	Translation.tRNA	1665	3449	3425	5209	147	139	199	1.39	0.229	0.313443	0	0	6402	4327	640	175	158	116	0.697
Tb927.11.3170	Der1-like family, putative	ZUnknown	1386	875	792	1335	37	32	51	1.48	0.293	0.351002	0	0	2490	1745	253	68	64	46	0.697
Tb927.11.4290	40S ribosomal protein S12	Ribosome	920	10402	11486	15489	444	466	591	1.3	0.137	0.519992	0	0	49364	37760	5248	1353	1377	952	0.697
Tb927.5.3120	eIF2 beta	Translation	1313	4490	3831	4207	192	156	160	0.92	-0.335	0.161029	0	0	12312	9313	1303	337	340	236	0.697
Tb927.7.1680	Uncharacterised conserved protein (DUF2305), putative	ZUnknown	1382	782	919	1121	33	37	43	1.23	0.037	0.917055	0	0	2812	1984	289	77	72	52	0.698
Tb927.6.1560	hypothetical protein, conserved	ZUnknown	1775	1394	1605	2265	60	65	86	1.38	0.225	0.404413	0	0	4929	3298	491	135	120	89	0.698
Tb927.11.1600	tatD related deoxyribonuclease, putative	DNA	1162	1230	1488	2088	53	60	80	1.42	0.248	0.370081	0	0	3522	2618	371	97	95	67	0.698
Tb927.7.4570	inosine-guanine nucleoside hydrolase (IG-NH)	Nucleotides	3256	7483	7686	6301	320	312	240	0.76	-0.61	0.000339468	0	0	10467	7286	1065	287	266	193	0.698
Tb927.11.9820	Protein of unknown function (DUF1619), putative	ZUnknown	2036	1285	1668	1767	55	68	67	1.09	-0.091	0.776311	0	0	6211	4223	625	170	154	113	0.698
Tb927.3.1010	hypothetical protein, conserved, Trypanosoma-specific	ZUnknown	1995	12343	10201	9732	527	414	371	0.79	-0.556	0.00748064	0	0	12742	9270	1320	349	338	240	0.699
Tb927.10.4300	Trk system potassium uptake protein (HKT1)	Ions	2067	1935	1910	3537	83	78	135	1.68	0.495	0.0220855	0	0	3418	2439	354	94	89	64	0.699
Tb927.7.3060	hypothetical protein, conserved	ZUnknown	1702	1519	1466	2523	65	60	96	1.54	0.375	0.128044	0	0	4210	3122	442	115	114	80	0.699
Tb927.3.5410	hypothetical protein, conserved, no clear yeast or human matches	ZUnknown	1019	281	293	288	12	12	11	0.92	-0.304	0.512245	0	0	3437	2530	358	94	92	65	0.699
Tb927.11.600	Mitochondrial tRNA import	Mito.biogenesis	576	1094	1344	2113	47	55	81	1.59	0.413	0.111195	0	0	12517	11301	1455	343	412	264	0.699
Tb927.5.2910	hypothetical protein, copurifed with splicing complex	ZUnknown	592	583	580	844	25	24	32	1.31	0.161	0.663951	0	0	2309	1553	233	63	57	42	0.7
Tb927.8.1930	ISY1 component of PRP19 splicing complex, putative	RNA.processing	798	544	500	635	23	20	24	1.12	-0.074	0.860993	0	0	2210	1610	233	61	59	42	0.7
Tb927.10.3580	Mitchondrial SSU ribosomal protein	Mito.translation	1135	1508	1293	2226	64	52	85	1.47	0.285	0.319998	0	0	4327	3234	459	119	118	83	0.7
Tb927.11.11040	hypothetical protein, conserved	ZUnknown	1031	592	579	1076	25	24	41	1.67	0.475	0.122305	0	0	1513	1078	154	41	39	28	0.7
Tb927.3.1410	cytochrome oxidase subunit VII (COXVII)	Mito.e.transport	865	817	986	1721	35	40	66	1.76	0.54	0.0397446	0	0	29615	23198	3194	812	846	580	0.7
Tb927.5.2860	Protein of unknown function (DUF2453), putative	ZUnknown	2214	1869	1892	2689	80	77	103	1.31	0.147	0.58115	0	0	2589	1821	265	71	66	48	0.701
Tb927.1.4730	Ribonuclease H2 non-catalytic subunit (Ylr154p-like), putative	ZUnknown	769	507	728	733	22	30	28	1.08	-0.096	0.82072	0	0	3176	2480	344	87	90	62	0.701
Tb927.5.750	hypothetical protein, conserved	ZUnknown	971	362	421	878	15	17	33	2.06	0.731	0.0209836	0	0	2274	1499	228	62	55	41	0.701
Tb927.10.4970	hypothetical protein, conserved	ZUnknown	628	639	620	837	27	25	32	1.23	0.044	0.910252	0	0	2150	1519	221	59	55	40	0.702
Tb927.7.890	FDXA Ferredoxin	Mito.pathway	750	640	557	994	27	23	38	1.52	0.335	0.330563	0	0	2792	2030	293	77	74	53	0.702
Tb927.11.8040	Mitochondrial LSU-associated	Mito.pathway	650	1018	1138	1753	43	46	67	1.51	0.323	0.235437	0	0	2445	1744	255	67	64	46	0.702
Tb927.10.7470	U2 splicing factor SF3b14 (p14), putative. RBP15	RNA.processing	380	468	599	903	20	24	34	1.55	0.367	0.287181	0	0	1769	1252	184	48	46	33	0.702
Tb927.9.10630	hypothetical protein, conserved	ZUnknown	4186	742	1021	754	32	41	29	0.79	-0.533	0.0845489	0	0	2222	1367	213	61	50	39	0.703
Tb927.1.2760	hypothetical protein	ZUnknown	545	386	469	564	16	19	22	1.26	0.038	0.934489	0	0	1550	1356	178	42	49	32	0.703
Tb927.5.2540	Organic solute transport protein 1, putative	ZUnknown	1426	646	894	764	28	36	29	0.91	-0.335	0.333209	0	0	1367	1014	141	37	37	26	0.703
Tb927.11.15050	Cation efflux family, putative	ZUnknown	1846	2300	2393	4174	98	97	159	1.63	0.452	0.0300325	0	0	5630	3735	564	154	136	102	0.703
Tb927.5.3940	helicase, putative	DNA	2067	2380	2363	3887	102	96	148	1.49	0.337	0.133585	0	0	7193	5128	745	197	187	135	0.703
Tb927.8.2980	Bis(5'-adenosyl)-triphosphatase, putative	Nucleotides	1351	873	1090	1744	37	44	66	1.63	0.444	0.104541	0	0	2448	1685	249	67	61	45	0.703
Tb927.7.4550	Mitchondrial LSU ribosomal protein	Mito.translation	847	1333	1377	1766	57	56	67	1.19	0.02	0.951701	0	0	5200	3734	541	143	136	98	0.703
Tb927.10.7250	hypothetical protein, conserved	ZUnknown	1475	1042	1177	2309	45	48	88	1.89	0.662	0.00368286	0	0	6137	4826	667	168	176	121	0.703
Tb927.11.12680	prefoldin subunit 2, also clathrin associated	Vesicular.transport	811	1965	2010	2258	84	82	86	1.04	-0.17	0.52484	0	0	6285	4883	677	172	178	123	0.703
Tb927.5.2770	SET domain containing protein, putative	ZUnknown	1461	4015	3581	5421	171	145	207	1.31	0.142	0.581843	0	0	4388	3559	486	120	130	88	0.704
Tb927.11.14870	NAD synthase, putative	Enzyme	1039	917	835	967	39	34	37	1.01	-0.206	0.543565	0	0	3056	2143	314	84	78	57	0.704
Tb927.10.11610	SKP1-like protein	Ubiquitin.proteasome	929	455	478	664	19	19	25	1.32	0.134	0.740518	0	0	1392	903	137	38	33	25	0.704
Tb927.11.9450	Mitchondrial LSU ribosome-associated cyclophilin type peptidyl-prolyl cis-trans isomerase, putative (PPIase)	Mito.translation	835	886	802	1429	38	33	54	1.52	0.368	0.217163	0	0	3657	2713	386	100	99	70	0.704
Tb927.9.3840	hypothetical protein, conserved	ZUnknown	545	564	594	959	24	24	37	1.54	0.338	0.307281	0	0	1907	1529	212	52	56	38	0.704
Tb927.10.1160	NADH-ubiquinone oxidoreductase complex I subunit, putative	Mito.pathway	861	636	834	1390	27	34	53	1.74	0.523	0.0747825	0	0	4379	3475	478	120	127	87	0.704
Tb927.10.2480	hypothetical protein, conserved	ZUnknown	3337	1929	2410	2881	82	98	110	1.22	0.05	0.866309	0	0	1999	1361	205	55	50	37	0.705
Tb927.2.6070	mitochondrial RNA binding complex 1 subunit (MRB6070)	Mito.RNA	900	1909	1920	3721	82	78	142	1.78	0.572	0.00570356	0	0	7048	4744	711	193	173	129	0.705
Tb927.11.3070	RRB1 homologue, involved in early stages of ribosome biogenesis.	rRNA.tRNA.process	2024	5341	4833	6044	228	196	230	1.08	-0.112	0.660896	0	0	8568	6403	910	235	233	165	0.705
Tb927.9.13150	TFIIF-stimulated CTD phosphatase, putative	Protein.phosphatase	1289	1098	1190	1299	47	48	50	1.05	-0.167	0.58164	0	0	3104	2411	335	85	88	61	0.705
Tb927.9.3590	monothiol glutaredoxin, putative	Redox	569	598	697	1247	26	28	48	1.78	0.545	0.0587792	0	0	3196	2340	335	88	85	61	0.705
Tb927.8.550	peptide methionine sulfoxide reductase, putative	Protease	711	412	691	771	18	28	29	1.26	0.118	0.794923	0	0	3513	2658	375	96	97	68	0.705
Tb927.8.2750	hypothetical protein, conserved	ZUnknown	1466	2071	2641	4147	88	107	158	1.62	0.439	0.0530192	0	0	4294	2832	429	118	103	78	0.706
Tb927.11.1810	Ring finger domain containing protein, putative	ZUnknown	1805	1516	1619	2273	65	66	87	1.33	0.167	0.543565	0	0	3556	2843	391	97	104	71	0.706
Tb927.8.8020	monoglyceride lipase, putative	Lipids	1241	695	979	1060	30	40	40	1.14	-0.012	0.977291	0	0	2720	1677	264	75	61	48	0.706
Tb927.8.7180	hypothetical protein, conserved	ZUnknown	826	494	560	958	21	23	37	1.68	0.462	0.147785	0	0	1887	1384	200	52	50	36	0.706
Tb927.10.7450	RRP41A exosome complex PH subunit	RNA.degradation	801	1266	1129	1744	54	46	66	1.32	0.167	0.591186	0	0	2498	1864	263	68	68	48	0.706
Tb927.9.2990	hypothetical protein	ZUnknown	1246	1258	1308	2070	54	53	79	1.48	0.312	0.230583	0	0	4200	2833	424	115	103	77	0.706
Tb927.7.1180	RBP19	RNA.binding	725	460	467	722	20	19	28	1.44	0.252	0.509717	0	0	1621	1131	164	44	41	30	0.706
Tb927.10.16080	hypothetical protein, conserved	ZUnknown	953	918	1058	1324	39	43	50	1.22	0.06	0.862098	0	0	4973	3729	527	136	136	96	0.706
Tb927.8.6560	SpoU rRNA Methylase family, putative	Mito.pathway	1174	853	780	1300	36	32	50	1.47	0.285	0.367505	0	0	1498	1198	164	41	44	30	0.706
Tb927.10.1370	hypothetical protein, conserved	ZUnknown	2120	936	1038	1978	40	42	75	1.83	0.608	0.0116283	0	0	2912	2296	318	80	84	58	0.707
Tb927.10.8060	SET domain containing protein, putative	ZUnknown	1876	2731	2650	5318	117	108	203	1.8	0.597	0.00219876	0	0	7477	5536	795	205	202	144	0.708
Tb927.11.15270	hypothetical protein, conserved	ZUnknown	1994	746	1087	1634	32	44	62	1.63	0.445	0.143143	0	0	2390	1744	256	66	64	46	0.708
Tb927.7.3460	Mitchondrial LSU ribosomal protein	Mito.translation	1397	1288	1435	1919	55	58	73	1.29	0.129	0.659726	0	0	3538	2513	371	97	92	67	0.709
Tb927.8.7720	hypothetical protein, conserved	ZUnknown	5294	1833	1572	2482	78	64	95	1.34	0.168	0.570722	0	0	608	396	58	17	14	11	0.71
Tb927.9.1360	hypothetical protein, conserved	ZUnknown	1324	1516	1941	3018	65	79	115	1.6	0.426	0.080637	0	0	1762	1230	183	48	45	33	0.71
Tb927.7.3690	hypothetical protein	ZUnknown	2334	366	444	299	16	18	11	0.65	-0.696	0.0590251	0	0	672	357	63	18	13	11	0.71
Tb927.11.6090	tatD related deoxyribonuclease, putative	DNA	1074	1169	1064	1427	50	43	54	1.16	-0.01	0.978779	0	0	3169	2253	330	87	82	60	0.71
Tb927.3.1240	protein phosphatase 2A, putative	Protein.phosphatase	1739	1767	1581	2148	75	64	82	1.18	-0.005	0.987292	0	0	4939	3496	510	135	127	93	0.71
Tb927.7.4660	hypothetical protein, conserved	ZUnknown	990	1064	1166	1543	45	47	59	1.28	0.103	0.745675	0	0	4069	2789	420	112	102	76	0.71
Tb927.5.950	monothiol glutaredoxin 3	Redox	1043	2166	2373	2809	93	96	107	1.13	-0.05	0.859085	0	0	7121	5169	748	195	188	136	0.71
Tb927.11.3880	actin, putative (TRYPARP)	Cytoskeleton	1829	1569	1798	2801	67	73	107	1.53	0.359	0.131005	0	0	3597	2601	378	99	95	69	0.711
Tb927.10.15740	hypothetical protein, conserved	ZUnknown	1962	1178	1168	2066	50	47	79	1.63	0.43	0.0897179	0	0	2718	2131	298	74	78	54	0.711
Tb927.2.2860	hypothetical protein, conserved	ZUnknown	2205	1319	1456	2162	56	59	82	1.43	0.266	0.312694	0	0	2506	1733	260	69	63	47	0.712
Tb927.1.830	hypothetical protein, conserved	ZUnknown	2811	2634	3085	4608	112	125	176	1.49	0.318	0.148673	0	0	6435	4499	667	176	164	121	0.712
Tb927.1.650	conserved protein, unknown function	ZUnknown	645	499	534	917	21	22	35	1.63	0.429	0.188798	0	0	1316	1005	144	36	37	26	0.712
Tb927.2.4445	hypothetical protein, conserved	ZUnknown	596	1007	1168	1109	43	47	42	0.93	-0.311	0.284775	0	0	4968	3118	489	136	114	89	0.712
Tb927.8.3260	YceI-like domain containing protein, putative	ZUnknown	1057	338	352	407	14	14	16	1.14	-0.108	0.819778	0	0	1055	816	118	29	30	21	0.712
Tb927.1.560	WD domain, G-beta repeat, putative	ZUnknown	1455	1944	1744	2416	83	71	92	1.19	0.023	0.941477	0	0	6451	4867	697	177	177	126	0.712
Tb927.9.3540	hypothetical protein, conserved	Mito.pathway	476	612	816	1308	26	33	50	1.69	0.479	0.114698	0	0	3785	2852	407	104	104	74	0.712
Tb927.1.3850	Sec61 beta family and TM domain	Vesicular.transport	1074	3668	4358	4582	157	177	175	1.05	-0.161	0.507985	0	0	3971	2944	423	109	107	77	0.713
Tb927.6.2700	small nuclear ribonucleoprotein Sm-E	RNA.processing	1460	1375	1455	1219	59	59	46	0.78	-0.546	0.0245117	0	0	2689	1894	279	74	69	51	0.713
Tb927.11.5230	hypothetical protein, conserved	ZUnknown	1187	1860	1465	2085	79	59	79	1.14	-0.039	0.910958	0	0	4061	2886	422	111	105	77	0.713
Tb927.5.3000	Thiopurine S-methyltransferase (TPMT), putative	ZUnknown	1117	1040	1189	1907	44	48	73	1.59	0.394	0.129973	0	0	3228	2370	341	88	86	62	0.713
Tb927.5.3490	hypothetical protein, conserved, LRR-RI like domain	ZUnknown	1191	655	770	1139	28	31	43	1.46	0.296	0.35535	0	0	2197	1521	228	60	55	41	0.713
Tb927.9.10850	U2 splicing factor SF3b(SAP)10, putative	RNA.processing	514	386	522	689	16	21	26	1.41	0.221	0.581123	0	0	1552	1216	169	43	44	31	0.713
Tb927.11.250	ubiquitin carboxyl-terminal hydrolase, Clan CA cysteine peptidase, family C12, putative	Ubiquitin.proteasome	1255	1103	1330	1822	47	54	69	1.37	0.213	0.468493	0	0	2747	1871	281	75	68	51	0.713
Tb927.10.8220	hypothetical protein, conserved	ZUnknown	1372	431	535	948	18	22	36	1.8	0.562	0.0810788	0	0	2000	1252	197	55	46	36	0.713
Tb927.7.2590	prefoldin, putative	Chaperone	1111	2727	2673	3240	116	109	124	1.1	-0.096	0.718549	0	0	6703	5267	738	184	192	134	0.713
Tb927.4.3690	Mitchondrial SSU ribosomal protein, Iron/manganese superoxide dismutases, C-terminal domain containing protein, putative	Mito.translation	1462	1473	1582	2719	63	64	104	1.64	0.45	0.0501744	0	0	5427	4128	591	149	151	107	0.713
Tb927.3.1630	CK1 casein kinase 1	Protein.kinase	1256	999	1386	1200	43	56	46	0.93	-0.322	0.297702	0	0	369	122	30	10	4	5	0.714
Tb927.11.13430	hypothetical protein	ZUnknown		246	305	415	11	12	16	1.39	0.201	0.666692	0	0	551	367	55	15	13	10	0.714
Tb927.11.5900	hypothetical protein, conserved	ZUnknown	3189	341	281	465	15	11	18	1.38	0.185	0.688949	0	0	783	574	81	21	21	15	0.714
Tb927.10.6820	hypothetical protein, conserved	ZUnknown	1253	921	963	1104	39	39	42	1.08	-0.124	0.707455	0	0	2724	1784	275	75	65	50	0.714
Tb927.7.4810	HD domain containing protein, putative	ZUnknown	1585	1278	1372	1757	55	56	67	1.21	0.044	0.889338	0	0	3528	2320	357	97	85	65	0.714
Tb927.5.1780	hypothetical protein, conserved	ZUnknown	2437	7154	5917	8163	306	240	311	1.14	-0.045	0.878656	0	0	14406	11816	1625	395	431	295	0.714
Tb927.3.3570	hypothetical protein, conserved, no clear yeast or human matches	ZUnknown	737	294	338	549	13	14	21	1.56	0.386	0.336995	0	0	1519	1160	163	42	42	30	0.714
Tb927.9.1470	hypothetical protein, conserved	ZUnknown	614	988	871	1264	42	35	48	1.25	0.073	0.842235	0	0	4571	3562	503	125	130	91	0.714
Tb927.8.4810	prohibitin 1 (PHB1)	Cell.cycle	1127	2341	2642	3590	100	107	137	1.32	0.161	0.522796	0	0	17513	13249	1898	480	483	344	0.714
Tb927.7.3610	hypothetical protein, conserved	ZUnknown	1623	2634	2934	3968	112	119	151	1.31	0.146	0.555771	0	0	6602	4557	686	181	166	124	0.715
Tb927.11.14420	hypothetical protein, conserved	ZUnknown	1375	1104	1095	2003	47	44	76	1.67	0.476	0.0591576	0	0	2280	1669	242	62	61	44	0.715
Tb927.8.6090	ubiquitin-conjugating enzyme e2, putative	Ubiquitin.proteasome	2935	1762	1967	1300	75	80	50	0.65	-0.838	6.42365e-05	0	0	2423	1558	241	66	57	44	0.715
Tb927.10.13030	calpain-like cysteine peptidase, putative,cysteine peptidase, Clan CA, family C2, putative	Protease	2342	1366	1400	1078	58	57	41	0.71	-0.682	0.00377234	0	0	2984	2196	321	82	80	58	0.716
Tb927.3.2970	hypothetical protein, conserved	ZUnknown	740	513	407	643	22	17	25	1.28	0.103	0.820303	0	0	1271	879	133	35	32	24	0.716
Tb927.9.6420	hypothetical protein, conserved	ZUnknown	1134	1080	1171	1630	46	48	62	1.32	0.164	0.580716	0	0	3035	2156	321	83	79	58	0.716
Tb927.10.4790	hypothetical protein, conserved	ZUnknown	451	809	711	987	35	29	38	1.19	0.011	0.979529	0	0	1687	1353	185	46	49	34	0.716
Tb927.11.8910	NADH dehydrogenase subunit NB6M, putative	Mito.e.transport	1096	772	802	1503	33	33	57	1.73	0.536	0.0459275	0	0	4021	2955	431	110	108	78	0.716
Tb927.10.11300	paraflagellar rod protein PFC16	Cytoskeleton	733	11091	12225	9500	474	496	362	0.75	-0.637	8.27812e-05	0	0	29265	22517	3207	802	821	582	0.717
Tb927.9.1560	hypothetical protein, conserved, DNAj domain	Chaperone	1824	2487	2620	2469	106	106	94	0.89	-0.393	0.0743853	0	0	6222	3937	624	171	144	113	0.717
Tb927.9.11250	predicted WD40 repeat protein	ZUnknown	1344	2034	2307	2349	87	94	90	0.99	-0.235	0.348102	0	0	5889	4300	628	161	157	114	0.717
Tb927.10.15800	actin related protein 2, putative	Cytoskeleton	1373	919	976	1827	39	40	70	1.77	0.554	0.0270646	0	0	2682	1942	288	74	71	52	0.717
Tb927.6.1680	Mitochondrial tRNA import	Mito.biogenesis	2078	1525	1688	2304	65	69	88	1.31	0.153	0.576668	0	0	4653	3467	503	128	126	91	0.717
Tb927.9.6270	hypothetical protein, conserved	ZUnknown	1800	1582	1334	2411	68	54	92	1.51	0.339	0.22249	0	0	5559	4177	599	152	152	109	0.717
Tb927.7.1390	RBSR2	RNA.processing	877	805	962	1305	34	39	50	1.37	0.192	0.553387	0	0	1430	1066	157	39	39	28	0.718
Tb927.2.2390	hypothetical protein, conserved	ZUnknown	1193	1495	1171	1966	64	48	75	1.34	0.179	0.586411	0	0	2306	1854	260	63	68	47	0.718
Tb927.10.15870	RNA binding protein, putative, SWAP domain	RNA.binding	1007	808	932	1596	35	38	61	1.67	0.485	0.0713747	0	0	2702	2246	309	74	82	56	0.718
Tb927.9.15870	hypothetical protein	ZUnknown	1406	3151	3693	3542	135	150	135	0.95	-0.297	0.181092	0	0	2534	1928	273	69	70	50	0.719
Tb927.9.8520	hypothetical protein, conserved	ZUnknown	1317	1726	2184	2727	74	89	104	1.28	0.118	0.682349	0	0	4187	3476	480	115	127	87	0.719
Tb927.7.220	CDP-diacylglycerol synthetase, putative	Lipids	1347	2788	2853	4809	119	116	183	1.56	0.393	0.0592527	0	0	9402	6596	987	258	240	179	0.719
Tb927.10.7500	fibrillarin (NOP1)	rRNA.tRNA.process	1082	5406	5278	4859	231	214	185	0.83	-0.483	0.011491	0	0	13125	9726	1416	360	355	257	0.719
Tb927.11.13730	ornithine decarboxylase (ODC)	Redox	1694	3195	3819	5248	136	155	200	1.37	0.215	0.35433	0	0	16065	11185	1679	440	408	305	0.719
Tb927.7.6660	chaperone protein DNAj, putative	Chaperone	1537	633	628	863	27	25	33	1.27	0.083	0.831036	0	0	5207	3774	557	143	138	101	0.719
Tb927.6.2150	cell division cycle protein 16, putative	Cell.cycle	1798	1649	1546	2333	70	63	89	1.34	0.173	0.543381	0	0	3661	2361	371	100	86	67	0.72
Tb927.5.3110	Mitchondrial LSU ribosomal protein	Mito.translation	1120	680	883	932	29	36	36	1.11	-0.094	0.80481	0	0	1890	1314	196	52	48	36	0.72
Tb927.8.5530	COP9 signalosome complex subunit 5, putative	Protease	1419	2080	1770	2681	89	72	102	1.27	0.106	0.730941	0	0	5456	4127	597	150	150	108	0.72
Tb927.7.1170	Y14	Nuclear.transport	641	1423	1309	2300	61	53	88	1.54	0.367	0.157816	0	0	3080	2199	327	84	80	59	0.72
Tb927.7.280	cyclophilin-type peptidyl-prolyl cis-trans isomerase, putative (PPIase)	Chaperone	899	958	1032	1721	41	42	66	1.59	0.406	0.125577	0	0	6182	4880	691	169	178	125	0.72
Tb927.3.840	hypothetical protein, conserved	ZUnknown	1472	1028	1093	1329	44	44	51	1.16	-0.033	0.921388	0	0	2172	1405	221	60	51	40	0.721
Tb927.11.11150	U5 snRNP-specific 40 kDa protein U5-40K	RNA.processing	986	1040	1051	1699	44	43	65	1.49	0.32	0.248673	0	0	2157	1414	221	59	52	40	0.721
Tb927.11.10250	hypothetical protein, conserved	ZUnknown	969	949	1023	1301	41	42	50	1.2	0.037	0.913865	0	0	2037	1504	219	56	55	40	0.721
Tb927.9.2910	histone acetyltransferase subunit NuA4, putative	ZUnknown	785	667	728	1089	28	30	42	1.45	0.263	0.421172	0	0	1552	1172	169	43	43	31	0.721
Tb927.3.820	Mitchondrial LSU ribosomal protein	Mito.translation	674	725	708	1035	31	29	39	1.3	0.156	0.65474	0	0	1648	1134	172	45	41	31	0.721
Tb927.10.11260	Mitchondrial SSU ribosomal protein	Mito.translation	608	747	914	1461	32	37	56	1.62	0.428	0.133563	0	0	4799	3463	513	132	126	93	0.721
Tb927.6.2490	SDH7 succinate dehydrogenase (complex II) subunit	Mito.e.transport	1762	1002	1367	1493	43	55	57	1.16	-0.02	0.957569	0	0	8556	5974	898	234	218	163	0.721
Tb927.3.4740	NAD-dependent glycerol-3-phosphate dehydrogenase N-terminus, putative	ZUnknown	1326	2468	2057	3547	105	84	135	1.43	0.267	0.325183	0	0	6260	4720	684	172	172	124	0.721
Tb927.3.3500	hypothetical protein, conserved	ZUnknown	1384	4866	4728	5743	208	192	219	1.1	-0.1	0.683907	0	0	4255	3018	451	117	110	82	0.722
Tb927.6.4380	Protein of unknown function (DUF544), putative	ZUnknown	2093	1688	1915	2642	72	78	101	1.35	0.185	0.487536	0	0	3261	2491	359	89	91	65	0.722
Tb927.10.2250	ubiquitin-conjugating enzyme variant Kua homologue, putative	Ubiquitin.proteasome	3301	765	1094	679	33	44	26	0.68	-0.739	0.0119537	0	0	3134	1977	315	86	72	57	0.722
Tb927.11.11260	hypothetical protein, conserved	ZUnknown	1669	1730	1747	2328	74	71	89	1.23	0.056	0.851649	0	0	4216	3128	458	116	114	83	0.722
Tb927.3.2860	hypothetical protein, conserved	ZUnknown	1600	654	659	1030	28	27	39	1.42	0.266	0.425003	0	0	2840	2198	314	78	80	57	0.722
Tb927.4.1170	ankyrin, putative	Cytoskeleton	1062	995	1129	1738	42	46	66	1.5	0.332	0.224132	0	0	3159	2251	336	87	82	61	0.722
Tb927.8.580	hypothetical protein, conserved	Mito.pathway	1218	553	647	1059	24	26	40	1.6	0.426	0.173908	0	0	3312	2816	387	91	103	70	0.722
Tb927.8.1490	SDH succinate dehydrogenase (complex II) subunit, putative	Mito.e.transport	1114	719	848	1206	31	34	46	1.42	0.246	0.446394	0	0	3428	2731	386	94	100	70	0.722
Tb927.7.6800	Mitchondrial LSU ribosomal protein	Mito.translation	1655	962	917	2032	41	37	77	1.97	0.707	0.0033113	0	0	5310	4188	597	146	153	108	0.722
Tb927.10.15170	NRG1, nucleolar regulator of GPEET expression	RNA.synthesis	2137	3310	3352	3949	141	136	151	1.09	-0.112	0.65186	0	0	6572	4473	683	180	163	124	0.723
Tb927.7.5010	hypothetical protein, conserved	ZUnknown	583	697	673	1124	30	27	43	1.51	0.326	0.307941	0	0	2838	2122	311	78	77	56	0.723
Tb927.3.1360	cytosine-specific DNA methylase, putative	DNA	2123	1713	1862	2987	73	76	114	1.53	0.364	0.115342	0	0	3813	2653	400	105	97	73	0.723
Tb927.3.4170	CRK9AP	Cell.cycle	784	510	601	957	22	24	36	1.57	0.392	0.231971	0	0	1673	1327	190	46	48	34	0.723
Tb927.6.1880	aspartyl-tRNA synthetase, putative	Translation.tRNA	1935	4839	3826	6446	207	155	246	1.36	0.195	0.488359	0	0	11410	8094	1212	313	295	220	0.724
Tb927.11.8760	hypothetical protein, conserved	ZUnknown	1912	2052	2284	2740	88	93	104	1.15	-0.021	0.942118	0	0	3490	2662	386	96	97	70	0.725
Tb927.10.9020	Gcd10p family, putative	ZUnknown	1541	1487	1348	2047	64	55	78	1.31	0.156	0.597764	0	0	2716	2070	300	74	75	54	0.725
Tb927.8.4680	Spinocerebellar ataxia type 10 protein domain containing protein, putative	ZUnknown	971	1565	1812	2766	67	74	105	1.49	0.338	0.161894	0	0	3620	2568	388	99	94	70	0.725
Tb927.5.4410	hypothetical protein, conserved, Rrp15 like domain, required for 60s ribosomal subunit formation	rRNA.tRNA.process	684	845	1087	1301	36	44	50	1.25	0.068	0.85026	0	0	2719	2020	295	75	74	54	0.725
Tb927.7.7140	Related to vacuolar sorting proteins, possibly involved in endosomal sorting. Top match for humanNP_057569, related to yeast vacuolar sorting protein VTA1 but not the best match.	Vesicular.transport	1225	1276	1412	1871	54	57	71	1.28	0.112	0.707283	0	0	2399	1963	277	66	72	50	0.725
Tb927.6.4080	Mitchondrial LSU ribosomal protein	Mito.translation	829	1331	1193	1664	57	48	63	1.2	0.032	0.925336	0	0	3409	2447	364	93	89	66	0.725
Tb927.10.9580	hypothetical protein	ZUnknown		407	369	593	17	15	23	1.44	0.22	0.593661	0	0	1364	891	137	37	32	25	0.725
Tb927.1.3280	septum formation protein MAF homologue, putative	ZUnknown	846	1065	1085	1413	45	44	54	1.21	0.031	0.927553	0	0	1535	1047	161	42	38	29	0.725
Tb927.7.5130	hypothetical protein, conserved	ZUnknown	1194	695	724	1083	30	29	41	1.39	0.231	0.488359	0	0	2479	1926	277	68	70	50	0.725
Tb927.10.5980	leucine-rich repeat protein (LRRP)	LRRP	2168	1107	1573	1715	47	64	65	1.17	0.002	0.996853	0	0	4055	2863	429	111	104	78	0.726
Tb927.11.16940	MIZ/SP-RING zinc finger, putative	ZUnknown	2991	769	856	1304	33	35	50	1.47	0.302	0.318141	0	0	2431	1853	272	67	68	49	0.726
Tb927.9.5370	2OG-Fe(II) oxygenase superfamily, putative	ZUnknown	1117	737	809	1585	31	33	60	1.88	0.634	0.0138116	0	0	3102	2277	335	85	83	61	0.726
Tb927.8.4930	hypothetical protein, conserved	Mito.pathway	1217	1571	1565	2541	67	64	97	1.48	0.319	0.200125	0	0	6464	4651	696	177	170	126	0.726
Tb927.9.3340	hypothetical protein, conserved	ZUnknown	515	364	487	816	16	20	31	1.72	0.525	0.131537	0	0	2444	1873	271	67	68	49	0.726
Tb927.3.5660	GnT11 UDP-GlcNAc:α3-D-mannoside β1–2-N-acetylglucosaminyltransferase I	Glycans	1598	1370	1654	1480	59	67	56	0.89	-0.368	0.157609	0	0	1484	975	154	41	36	28	0.727
Tb927.7.4740	hypothetical protein, conserved	ZUnknown	1707	2601	2411	3888	111	98	148	1.42	0.258	0.291176	0	0	7649	5177	797	210	189	145	0.727
Tb927.4.4610	Mitchondrial LSU ribosomal protein	Mito.translation	1041	492	515	840	21	21	32	1.52	0.345	0.319998	0	0	2545	1990	285	70	73	52	0.727
Tb927.6.2130	nuclear movement protein, putative	ZUnknown	578	1180	1413	1887	50	57	72	1.35	0.174	0.555109	0	0	2119	1438	223	58	52	40	0.727
Tb927.4.4200	hypothetical protein, conserved	ZUnknown	899	664	655	932	28	27	36	1.31	0.126	0.730955	0	0	1467	1024	157	40	37	28	0.727
Tb927.8.5540	ISA1 mitochondrial Iron-Sulfur cluster biosynthesis	Mito.pathway	983	993	1071	1546	42	43	59	1.39	0.21	0.485282	0	0	3621	2706	396	99	99	72	0.727
Tb927.2.2940	hypothetical protein, conserved	Mito.pathway	1171	850	832	1589	36	34	61	1.74	0.521	0.0523027	0	0	3901	2809	418	107	102	76	0.727
Tb927.6.570	conserved protein	ZUnknown	536	663	788	1391	28	32	53	1.77	0.542	0.0525941	0	0	2211	1658	243	61	60	44	0.727
Tb927.11.13750	small GTPase, putative,ras-related rab-4 (RAB4)	Vesicular.transport	745	500	770	708	21	31	27	1.04	-0.175	0.6698	0	0	2725	2175	311	75	79	56	0.727
Tb927.8.7290	Regulator of chromosome condensation (RCC1) repeat, putative	ZUnknown	1626	464	478	682	20	19	26	1.33	0.156	0.691735	0	0	800	603	88	22	22	16	0.727
Tb927.10.11810	hypothetical protein, conserved	ZUnknown	2174	1335	1328	1844	57	54	70	1.26	0.102	0.738735	0	0	2809	2020	301	77	74	55	0.728
Tb927.10.11270	RBP23	RNA.binding	913	1003	1107	1177	43	45	45	1.02	-0.19	0.542294	0	0	2859	1998	302	78	73	55	0.728
Tb927.10.10170	PRL1 / Prp46	RNA.processing	1463	1748	1614	2738	75	66	104	1.48	0.323	0.20306	0	0	3178	2347	346	87	86	63	0.728
Tb927.9.3560	hypothetical protein, conserved	ZUnknown	818	811	837	1296	35	34	49	1.42	0.273	0.374464	0	0	1602	1138	170	44	41	31	0.729
Tb927.11.1550	XRNF	RNA.degradation	1600	977	1130	1523	42	46	58	1.32	0.163	0.594259	0	0	2518	1649	260	69	60	47	0.729
Tb927.10.9590	hypothetical protein, conserved	ZUnknown	787	1003	987	1803	43	40	69	1.66	0.467	0.074718	0	0	1975	1450	215	54	53	39	0.729
Tb927.9.15020	hypothetical protein, conserved	ZUnknown	949	1857	1865	2515	79	76	96	1.24	0.069	0.8137	0	0	2137	1308	217	59	48	39	0.729
Tb927.10.670	hypothetical protein, conserved	ZUnknown	977	595	703	858	25	29	33	1.22	0.041	0.916043	0	0	3279	2191	340	90	80	62	0.729
Tb927.7.1450	Conserved hypothetical ATP binding protein, putative	ZUnknown	1599	936	1021	1808	40	41	69	1.7	0.496	0.0518889	0	0	4006	2541	408	110	93	74	0.729
Tb927.9.2580	deoxyhypusine hydroxylase, putative	Translation	1844	3794	4141	3793	162	168	145	0.88	-0.411	0.0401799	0	0	5087	3473	537	139	127	97	0.729
Tb927.10.8660	Fis1 C-terminal tetratricopeptide repeat, putative	ZUnknown	1285	1175	1257	1608	50	51	61	1.21	0.04	0.901767	0	0	4085	3094	452	112	113	82	0.729
Tb927.7.7060	Got1/Sft2-like family, putative	ZUnknown	1929	283	466	312	12	19	12	0.77	-0.52	0.226536	0	0	3257	2827	387	89	103	70	0.729
Tb927.10.3040	SDH9 succinate dehydrogenase (complex II) subunit	Mito.e.transport	952	671	681	1264	29	28	48	1.68	0.503	0.0810451	0	0	8747	6657	969	240	243	176	0.729
Tb927.9.12380	Histidine phosphatase superfamily (branch 1), putative	ZUnknown	2127	1780	1930	2475	76	78	94	1.22	0.053	0.857008	0	0	2866	2200	318	79	80	58	0.73
Tb927.9.13650	ADP-ribosylation factor, putative	Vesicular.transport	758	12610	12962	17419	539	526	664	1.25	0.082	0.710586	0	0	26606	20986	3005	729	765	545	0.73
Tb927.11.10110	actin-like protein, putative	Cytoskeleton	1421	1899	2003	2869	81	81	109	1.35	0.187	0.4689	0	0	4612	3460	508	126	126	92	0.73
Tb927.4.3850	WDR12	rRNA.tRNA.process	2616	2709	2230	3140	116	91	120	1.16	-0.02	0.952004	0	0	4413	3292	483	121	120	88	0.73
Tb927.6.1130	hypothetical protein, conserved	ZUnknown	1633	1207	1380	2434	52	56	93	1.72	0.526	0.0242976	0	0	3947	2834	423	108	103	77	0.73
Tb927.11.7090	hypothetical protein, conserved	ZUnknown	477	853	1140	1574	36	46	60	1.46	0.284	0.358238	0	0	3620	2782	404	99	101	73	0.73
Tb927.10.5300	eIF-6	Translation	783	2949	2784	3812	126	113	145	1.21	0.046	0.872275	0	0	10164	7692	1124	279	280	204	0.73
Tb927.7.4720	hypothetical protein	ZUnknown	831	530	564	888	23	23	34	1.48	0.311	0.36599	0	0	1387	984	147	38	36	27	0.73
Tb927.11.14140	ethanolamine-phosphate cytidylyltransferase (TbECT)	GPI.anchors	1892	4024	4376	5311	172	178	202	1.15	-0.021	0.936314	0	0	6790	5112	751	186	186	136	0.731
Tb927.8.5890	Anti-silencing function ASF1B	Chromatin	703	650	882	993	28	36	38	1.19	0.018	0.964749	0	0	2639	2012	291	72	73	53	0.731
Tb927.10.13910	hypothetical protein, conserved	ZUnknown	1073	531	511	835	23	21	32	1.45	0.29	0.41923	0	0	4427	3211	482	121	117	87	0.731
Tb927.11.14840	CPC2, chromosomal passenger complex	Chromatin	1878	5773	6629	7032	247	269	268	1.04	-0.172	0.438791	0	0	7142	4664	739	196	170	134	0.732
Tb927.11.14200	ubiquitin-conjugating enzyme e2, putative	Ubiquitin.proteasome	2119	2215	2492	1963	95	101	75	0.77	-0.595	0.00428153	0	0	3712	2511	390	102	92	71	0.732
Tb927.7.2990	hypothetical protein, conserved	Mito.pathway	1133	3499	4457	5281	149	181	201	1.22	0.05	0.857625	0	0	5515	4246	617	151	155	112	0.732
Tb927.4.4350	emp24/gp25L/p24 family/GOLD, putative	Vesicular.transport	1125	1420	1983	2627	61	81	100	1.41	0.257	0.37525	0	0	8557	6678	967	235	243	175	0.732
Tb927.10.13810	hypothetical protein, conserved	ZUnknown	570	353	454	667	15	18	25	1.52	0.33	0.396375	0	0	1974	1596	226	54	58	41	0.732
Tb927.11.6750	DNA ligase, putative	DNA	2225	1407	1324	1935	60	54	74	1.3	0.132	0.661107	0	0	2500	2008	284	69	73	52	0.732
Tb927.6.4500	translocon-associated protein beta	Vesicular.transport	1187	8664	8890	9305	370	361	355	0.97	-0.27	0.169069	0	0	10901	7287	1140	299	266	207	0.733
Tb927.6.4180	POMP32	Mito.membrane	1194	1662	2022	2649	71	82	101	1.32	0.159	0.564272	0	0	4635	3192	492	127	116	89	0.733
Tb927.9.9120	tRNA (guanine-N(7)-)-methyltransferase, putative,methyltransferase, putative	rRNA.tRNA.process	795	984	898	1697	42	36	65	1.67	0.456	0.0992221	0	0	3246	2265	346	89	83	63	0.733
Tb927.6.2740	pyridoxal kinase (pdxK)	Enzyme	1362	4246	4827	5505	181	196	210	1.11	-0.077	0.756502	0	0	48764	39189	5586	1336	1429	1014	0.733
Tb927.8.3720	hypothetical protein, conserved	ZUnknown	1544	3515	3772	5425	150	153	207	1.37	0.207	0.356213	0	0	1468	1068	158	40	39	29	0.734
Tb927.3.5200	hypothetical protein, conserved	ZUnknown	1487	1428	1416	1756	61	57	67	1.14	-0.055	0.860993	0	0	3200	2233	344	88	81	62	0.734
Tb927.7.5030	hypothetical protein, conserved, Trypanosoma-specific no matches	ZUnknown	1229	1163	1252	2001	50	51	76	1.5	0.349	0.176662	0	0	3249	2192	342	89	80	62	0.734
Tb927.9.9750	hypothetical protein, conserved,membrane- trafficking protein, putative	Vesicular.transport	1047	1840	2079	3050	79	84	116	1.42	0.267	0.271371	0	0	4349	3223	481	119	118	87	0.734
Tb927.8.3860	CIA1 Cytosolic iron-sulphur cluster biogenesis	Enzyme	1377	1297	1433	2724	55	58	104	1.84	0.608	0.00562673	0	0	4505	3127	482	123	114	87	0.734
Tb927.2.1560	cyclophilin type peptidyl-prolyl cis-trans isomerase, putative (PPIase)	Chaperone	762	5322	5252	5458	227	213	208	0.95	-0.306	0.137745	0	0	21780	17686	2513	597	645	456	0.734
Tb927.11.8080	btb/poz domain containing protein, putative	ZUnknown	1476	974	940	1518	42	38	58	1.45	0.284	0.337554	0	0	2927	2137	318	80	78	58	0.734
Tb927.6.1530	Glutamine amidotransferase class-I, putative	ZUnknown	1939	1636	1568	1835	70	64	70	1.04	-0.159	0.577105	0	0	7051	5016	763	193	183	138	0.734
Tb927.10.320	hypothetical protein, conserved	ZUnknown	543	421	505	573	18	21	22	1.13	-0.045	0.916615	0	0	921	654	101	25	24	18	0.735
Tb927.11.2640	ras-like small GTPase, putative (TbNST)	Signalling	1847	1201	1286	2032	51	52	77	1.5	0.33	0.202269	0	0	2792	1932	299	77	70	54	0.735
Tb927.10.8200	60S Ribosomal protein L1	Ribosome	829	1650	1711	2267	70	69	86	1.24	0.067	0.82191	0	0	4612	3266	495	126	119	90	0.735
Tb927.8.7370	hypothetical protein	ZUnknown	1741	2010	2243	4246	86	91	162	1.83	0.613	0.00183765	0	0	4687	4022	555	128	147	101	0.735
Tb927.10.7100	delta-4 fatty acid desaturase	Lipids	1793	761	834	1293	33	34	49	1.46	0.315	0.294402	0	0	8380	6012	909	230	219	165	0.735
Tb927.9.4930	divalent cation transporter, putative	ZUnknown	1355	1455	1415	2526	62	57	96	1.61	0.431	0.0752375	0	0	5089	3421	535	139	125	97	0.735
Tb927.4.1470	Domain of unknown function (DUF4379), putative	ZUnknown	581	342	459	687	15	19	26	1.53	0.378	0.326543	0	0	1682	1421	199	46	52	36	0.735
Tb927.7.1430	leucine-rich repeat protein (LRRP)	LRRP	1882	2265	2675	4012	97	109	153	1.49	0.328	0.145658	0	0	5493	3525	567	151	129	103	0.736
Tb927.8.2720	Putative serine esterase (DUF676), putative	ZUnknown	1300	1952	1815	2993	83	74	114	1.45	0.29	0.250615	0	0	4835	3417	521	133	125	95	0.736
Tb927.6.1080	glyoxalase II (glxII)	Redox	1252	1338	1647	2202	57	67	84	1.35	0.194	0.498961	0	0	4455	3290	490	122	120	89	0.736
Tb927.11.15810	NADH dehydrogenase subunit NI2M, putative	Mito.e.transport	1532	872	1011	1297	37	41	49	1.26	0.097	0.77409	0	0	6888	5108	761	189	186	138	0.736
Tb927.9.11260	nucleoside diphosphate kinase, putative	Nucleotides	1048	1400	1541	2134	60	63	81	1.32	0.169	0.546447	0	0	4774	3402	516	131	124	94	0.737
Tb927.10.8640	Galactose oxidase, central domain containing protein, putative	ZUnknown	1279	1614	1331	2432	69	54	93	1.51	0.336	0.233946	0	0	2822	2060	306	77	75	56	0.737
Tb927.10.10010	60S acidic ribosomal subunit	Ribosome	885	1776	1770	1872	76	72	71	0.96	-0.271	0.294402	0	0	3078	2393	347	84	87	63	0.737
Tb927.7.5270	hypothetical protein, conserved	ZUnknown	754	772	852	1485	33	35	57	1.68	0.479	0.0800845	0	0	1400	1045	153	38	38	28	0.737
Tb927.11.13590	hypothetical protein, conserved	ZUnknown	1170	383	465	812	16	19	31	1.77	0.524	0.121448	0	0	1378	1053	154	38	38	28	0.737
Tb927.1.3410	hypothetical protein, conserved	ZUnknown	1594	1097	1096	1392	47	44	53	1.16	-0.017	0.960999	0	0	2828	1940	302	78	71	55	0.738
Tb927.4.350	hypothetical protein, conserved	ZUnknown	2143	523	614	1211	22	25	46	1.96	0.677	0.0168442	0	0	2014	1314	209	55	48	38	0.738
Tb927.6.3870	SGN1	Translation	1167	2311	2586	2518	99	105	96	0.94	-0.306	0.186251	0	0	3176	2230	340	87	81	62	0.738
Tb927.9.8580	hypothetical protein, conserved	ZUnknown	543	1082	1365	2433	46	55	93	1.84	0.601	0.0120725	0	0	4972	4006	573	136	146	104	0.738
Tb927.7.6890	S-adenosyl-methionine-dependent methyl transferase, putative	Enzyme	1256	4051	3588	4430	173	146	169	1.06	-0.145	0.577507	0	0	3934	3130	453	108	114	82	0.739
Tb927.10.2810	hypothetical protein, conserved	ZUnknown	1801	2870	2998	3317	123	122	126	1.03	-0.178	0.466961	0	0	7048	5015	765	193	183	139	0.739
Tb927.10.330	hypothetical protein, conserved	ZUnknown	1482	1349	1355	2621	58	55	100	1.77	0.565	0.0125316	0	0	3188	2138	335	87	78	61	0.739
Tb927.10.14020	hypothetical protein, conserved, in mitochondrion	Mito.pathway	1514	1322	1608	2504	56	65	95	1.57	0.395	0.111284	0	0	4028	2757	431	110	101	78	0.739
Tb927.4.4770	hypothetical protein	ZUnknown	1413	765	730	1022	33	30	39	1.24	0.081	0.827418	0	0	2221	1586	244	61	58	44	0.739
Tb927.10.12000	iron-sulfur cluster assembly protein, ISD11, needed foraconitatase, fumarase & thiolation of mitochodrial and cytosolic tRNA	Mito.pathway	1190	553	608	676	24	25	26	1.06	-0.128	0.740326	0	0	3474	2453	375	95	89	68	0.739
Tb927.6.2080	Mitchondrial SSU ribosomal associated KRIPP22 (PPR)	Mito.translation	1291	1032	1226	1753	44	50	67	1.43	0.261	0.360532	0	0	3473	2452	374	95	89	68	0.739
Tb927.5.3070	Zinc finger, C3HC4 type (RING finger), putative	Zinc.finger	2443	3861	3827	6242	165	155	238	1.49	0.325	0.118848	0	0	5367	3897	588	147	142	107	0.74
Tb927.3.3720	Golgi vesicular membrane trafficking protein, putative	Vesicular.transport	1441	534	558	869	23	23	33	1.43	0.284	0.417867	0	0	1400	968	148	38	35	27	0.74
Tb927.3.4880	nucleosome assembly protein (NAP), putative	ZUnknown	1872	1466	1542	1284	63	63	49	0.78	-0.559	0.0181867	0	0	6754	4868	736	185	177	134	0.74
Tb927.3.5090	tryparedoxin, putative	Redox	1516	1364	1851	1695	58	75	65	0.98	-0.262	0.371771	0	0	3944	2653	418	108	97	76	0.741
Tb927.10.680	Protein of unknown function (DUF971), putative	ZUnknown	936	682	791	1222	29	32	47	1.54	0.346	0.257355	0	0	2232	1522	236	61	55	43	0.741
Tb927.4.3130	Spef1, flagellar component	Cytoskeleton	946	1122	1333	2002	48	54	76	1.49	0.329	0.216356	0	0	3194	2244	349	88	82	63	0.741
Tb927.1.2580	EAP1 exosome complex PH subunit	RNA.degradation	1834	3352	3267	4300	143	133	164	1.19	0.014	0.96021	0	0	5249	4408	625	144	161	113	0.741
Tb927.8.2650	metallo-beta-lactamase-like protein, putative	Enzyme	1316	1806	2044	3281	77	83	125	1.56	0.393	0.0820683	0	0	5732	4363	643	157	159	117	0.741
Tb927.11.3160	hypothetical protein, conserved	ZUnknown	1259	1695	1656	2398	72	67	91	1.31	0.147	0.594979	0	0	2630	1957	291	72	71	53	0.741
Tb927.11.10140	hypothetical protein, possible component of cytochorome oxidase complex	Mito.e.transport	1245	579	755	1289	25	31	49	1.75	0.55	0.0641586	0	0	5731	4287	639	157	156	116	0.741
Tb927.4.3040	Enriched in surface-labeled proteome protein 11 (ESP11)	ZUnknown	1852	1136	1087	1228	49	44	47	1.01	-0.206	0.508176	0	0	1117	858	125	31	31	23	0.742
Tb927.6.1490	leucine-rich repeat protein (LRRP)	LRRP	1430	1391	1604	2351	59	65	90	1.45	0.278	0.282403	0	0	2973	2151	327	81	78	59	0.742
Tb927.8.4910	hypothetical protein, conserved	ZUnknown	487	1176	1213	1496	50	49	57	1.15	-0.035	0.915123	0	0	2758	2045	307	76	75	56	0.742
Tb927.3.1170	TAP42-like family, putative	ZUnknown	1249	1853	1862	2836	79	76	108	1.39	0.238	0.347551	0	0	3552	2454	383	97	89	69	0.742
Tb927.8.5520	hypothetical protein, conserved	ZUnknown	681	1089	915	1380	47	37	53	1.26	0.089	0.806925	0	0	2389	1845	268	65	67	49	0.742
Tb927.2.2270	hypothetical protein, conserved	ZUnknown	1064	667	660	822	28	27	31	1.13	-0.049	0.89905	0	0	1689	1175	181	46	43	33	0.742
Tb927.11.1280	hypothetical protein, conserved, no clear yeast or human matches	ZUnknown	1353	2050	2133	2415	88	87	92	1.05	-0.147	0.576468	0	0	729	406	74	20	15	13	0.743
Tb927.9.13430	ubiquitin carboxyl-terminal hydrolase, Clan CA cysteine peptidase, family C12, putative	Ubiquitin.proteasome	5162	3372	3528	2815	144	143	107	0.75	-0.631	0.000842657	0	0	772	393	74	21	14	13	0.743
Tb927.10.4460	leucine carboxyl methyltransferase, putative	Amino.acids	971	882	1262	1913	38	51	73	1.64	0.449	0.121029	0	0	3281	2321	358	90	85	65	0.743
Tb927.6.3930	Mitchondrial LSU ribosomal protein	Mito.translation	1646	760	985	1307	32	40	50	1.39	0.211	0.524918	0	0	3760	2404	392	103	88	71	0.743
Tb927.3.770	Mitchondrial SSU ribosomal protein	Mito.translation	840	809	1038	1795	35	42	68	1.77	0.565	0.033821	0	0	4329	3236	484	119	118	88	0.743
Tb927.7.1330	hypothetical protein, conserved	ZUnknown	1302	2159	1675	2562	92	68	98	1.23	0.047	0.892238	0	0	3162	2117	334	87	77	61	0.744
Tb927.3.4400	hypothetical protein, conserved, Golgin-like, SMC domain (chromosome-segregatng ATPase), also matches yeast myosin-like	Cytoskeleton	1230	585	538	828	25	22	32	1.36	0.179	0.633269	0	0	865	510	87	24	19	16	0.744
Tb927.10.1730	hypothetical protein, conserved	ZUnknown	1250	1288	1195	2114	55	49	81	1.56	0.382	0.145806	0	0	3387	2377	372	93	87	67	0.744
Tb927.9.9710	Histidine phosphatase superfamily (branch 1), putative	ZUnknown	1169	1688	2090	3323	72	85	127	1.62	0.437	0.0594722	0	0	7145	4796	762	196	175	138	0.744
Tb927.6.2790	L-threonine 3-dehydrogenase, putative	Mito.pathway	1974	4888	6067	7204	209	246	275	1.21	0.037	0.889338	0	0	56251	37657	5972	1542	1373	1084	0.744
Tb927.11.2810	Protein of unknown function (DUF3773), putative	ZUnknown	813	1055	1161	1718	45	47	66	1.43	0.258	0.361004	0	0	3774	2539	405	103	93	73	0.745
Tb927.10.15230	hypothetical protein, conserved	ZUnknown	1471	1543	1261	1704	66	51	65	1.11	-0.08	0.818476	0	0	4445	3203	492	122	117	89	0.745
Tb927.6.1170	Aph-1 protein, putative	ZUnknown	1663	2415	2916	4452	103	118	170	1.54	0.367	0.0978319	0	0	7109	5197	790	195	189	143	0.745
Tb927.8.1910	acetylornithine deacetylase, putative. metallo-peptidase, Clan MH, Family M18	Protease	1879	1629	2228	2845	70	90	108	1.35	0.195	0.504993	0	0	6502	4025	667	178	147	121	0.745
Tb927.6.1260	proteasome beta-1 subunit, putative (TbPSB1)	Ubiquitin.proteasome	1009	3797	3515	4923	162	143	188	1.23	0.062	0.820928	0	0	9506	6620	1029	261	241	187	0.745
Tb927.4.650	chaperone protein DNAj, putative	Chaperone	1070	555	913	1234	24	37	47	1.54	0.361	0.320772	0	0	3939	2852	434	108	104	79	0.745
Tb927.10.14680	ribosome biogenesis protein, putative	Ribosome	1344	1579	1684	2001	67	68	76	1.13	-0.063	0.835074	0	0	4089	2954	454	112	108	82	0.745
Tb927.9.3000	cytidine deaminase, putative	Nucleotides	1286	508	595	831	22	24	32	1.39	0.213	0.560607	0	0	1770	1227	191	49	45	35	0.745
Tb927.10.7720	hypothetical protein, conserved	ZUnknown	483	993	766	1271	42	31	48	1.32	0.149	0.686784	0	0	2017	1513	224	55	55	41	0.745
Tb927.11.9700	NAC domain protein that matches transcription factor BTF3	ZUnknown	402	6130	9030	12410	262	367	473	1.5	0.342	0.163868	0	0	46269	40135	5605	1268	1463	1017	0.745
Tb927.10.4330	2-oxoisovalerate dehydrogenase beta subunit, mitochondrial precursor, putative	Lipids	1253	739	793	1723	32	32	66	2.06	0.76	0.00188236	0	0	5113	3689	564	140	134	102	0.745
Tb927.5.780	hypothetical protein, conserved	ZUnknown	1983	3217	3377	5125	137	137	195	1.42	0.266	0.221327	0	0	4973	4152	588	136	151	107	0.746
Tb927.2.4420	MIZ/SP-RING zinc finger, putative	ZUnknown	1466	1272	1359	1868	54	55	71	1.3	0.138	0.635561	0	0	4536	3305	501	124	120	91	0.746
Tb927.10.9110	hypothetical protein, conserved	ZUnknown	1094	995	1028	1466	42	42	56	1.33	0.164	0.593972	0	0	3422	2288	366	94	83	66	0.746
Tb927.10.8370	hypothetical protein, conserved	ZUnknown	540	507	487	513	22	20	20	0.95	-0.286	0.460768	0	0	2395	1645	258	66	60	47	0.746
Tb927.10.2610	Domain of unknown function (DUF1935), putative	ZUnknown	2777	2507	2549	3326	107	103	127	1.21	0.032	0.907452	0	0	3187	1947	323	87	71	59	0.747
Tb927.3.2480	Arv1-like family, putative	ZUnknown	782	1444	1671	1899	62	68	72	1.11	-0.069	0.822569	0	0	2685	2090	310	74	76	56	0.747
Tb927.1.2750	hypothetical protein, conserved	ZUnknown	678	3435	2532	3439	147	103	131	1.05	-0.155	0.625134	0	0	3763	3356	465	103	122	84	0.747
Tb927.11.11210	paraflagellar rod protein PFC17	Cytoskeleton	1697	2823	3180	3636	121	129	139	1.11	-0.08	0.761544	0	0	9356	6547	1017	256	239	185	0.747
Tb927.10.9400	branch point binding protein SF1, putative	RNA.processing	977	1737	1772	2587	74	72	99	1.36	0.19	0.476579	0	0	3598	2716	410	99	99	74	0.747
Tb927.10.6650	G10 protein homologue, putative	ZUnknown	2643	889	781	1057	38	32	40	1.14	-0.024	0.951257	0	0	1515	1126	173	42	41	31	0.747
Tb927.7.2520	Uncharacterised protein family UPF0066, putative	ZUnknown	1268	765	950	1435	33	39	55	1.53	0.361	0.221983	0	0	2892	2160	326	79	79	59	0.747
Tb927.8.6280	Putative cyclophilin, copurified with splicing complexes	RNA.processing	764	481	548	856	21	22	33	1.53	0.343	0.320158	0	0	1550	1128	173	42	41	31	0.747
Tb927.10.5120	KREPA6	Mito.RNA	917	666	913	1432	28	37	55	1.69	0.467	0.120874	0	0	2591	2167	311	71	79	56	0.747
Tb927.7.2620	Mitchondrial SSU ribosomal protein	Mito.translation	1067	799	984	1360	34	40	52	1.41	0.236	0.458369	0	0	3125	2182	341	86	80	62	0.747
Tb927.2.6130	ABC transporter, putative	Transporter	3477	3639	4236	4702	155	172	179	1.09	-0.099	0.688728	0	0	5932	3896	629	163	142	114	0.748
Tb927.11.7020	proteasome alpha 7 subunit, putative (PSA4)	Ubiquitin.proteasome	1371	4372	4826	5276	187	196	201	1.05	-0.157	0.497204	0	0	8175	5746	894	224	209	162	0.748
Tb927.11.2220	hypothetical protein, conserved	ZUnknown	1464	864	1015	1408	37	41	54	1.38	0.211	0.499736	0	0	2533	1691	269	69	62	49	0.748
Tb927.8.5430	Snf7, putative	ZUnknown	740	553	614	821	24	25	31	1.27	0.122	0.748697	0	0	2005	1437	222	55	52	40	0.748
Tb927.9.4550	hypothetical protein, conserved	ZUnknown	1317	166	252	346	7	10	13	1.53	0.308	0.542032	0	0	2247	1670	251	62	61	46	0.748
Tb927.8.4970	paraflagellar rod protein PFR2	Cytoskeleton	1977	78141	80407	90232	3337	3264	3440	1.04	-0.171	0.383421	0	0	133170	86451	14042	3650	3152	2548	0.749
Tb927.11.13850	hypothetical protein, conserved	ZUnknown	1026	884	1038	1911	38	42	73	1.83	0.597	0.0157601	0	0	3539	2467	388	97	90	70	0.749
Tb927.10.13110	dynein light chain, putative,dynein light chain 2B, redicted dynein modulator,roadblock/LC7 family member	Cytoskeleton	992	1309	1542	1793	56	63	68	1.14	-0.026	0.936314	0	0	6298	5217	751	173	190	136	0.749
Tb927.11.16360	hypothetical protein, conserved	ZUnknown	3611	1650	2166	1201	70	88	46	0.58	-0.967	1.38429e-05	0	0	1390	926	147	38	34	27	0.75
Tb927.10.14910	Sarcalumenin, putative	ZUnknown	2332	2993	3234	4545	128	131	173	1.34	0.179	0.44995	0	0	2829	2035	316	78	74	57	0.75
Tb927.7.6330	hypothetical protein	ZUnknown	1498	148	150	116	6	6	4	0.67	-0.542	0.306934	0	0	172	91	18	5	3	3	0.75
Tb927.11.8320	hypothetical protein, conserved	ZUnknown	1500	1010	1040	1067	43	42	41	0.96	-0.285	0.339261	0	0	1897	1418	214	52	52	39	0.75
Tb927.10.9820	metallo-peptidase, Clan MA(E) Family M3	Protease	2108	2712	3287	4605	116	133	176	1.41	0.251	0.283678	0	0	12282	7960	1293	337	290	235	0.75
Tb927.1.4140	Protein of unknown function (DUF1448), putative	ZUnknown	1698	1010	1178	1398	43	48	53	1.16	-0.005	0.989598	0	0	3520	2626	398	96	96	72	0.75
Tb927.11.2980	hypothetical protein, conserved	ZUnknown	886	621	705	1142	27	29	44	1.57	0.395	0.197437	0	0	1359	961	148	37	35	27	0.75
Tb927.6.1280	eIF2B GDP-GTP exchange factor	Translation	925	1039	1256	1680	44	51	64	1.35	0.181	0.551328	0	0	4114	3047	464	113	111	84	0.75
Tb927.8.6130	hypothetical protein, conserved	ZUnknown	1245	1655	1688	2413	71	69	92	1.31	0.16	0.557981	0	0	3565	3015	431	98	110	78	0.75
Tb927.6.1250	Mitchondrial SSU ribosomal protein S29	Mito.translation	1524	1278	1445	2170	55	59	83	1.46	0.298	0.252498	0	0	5341	3675	577	146	134	105	0.75
Tb927.8.2510	hypothetical protein, conserved	ZUnknown	748	1259	1353	1968	54	55	75	1.38	0.219	0.429189	0	0	2813	2065	312	77	75	57	0.75
Tb927.9.3280	acidocalcisomal exopolyphosphatase	Acidocalcisome	1241	1689	1950	2544	72	79	97	1.28	0.119	0.667901	0	0	3739	2613	410	102	95	74	0.751
Tb927.11.14390	hypothetical protein, conserved	ZUnknown	1626	1407	1151	1876	60	47	72	1.35	0.173	0.591066	0	0	4518	3087	488	124	113	89	0.751
Tb927.2.5220	hypothetical protein, conserved	ZUnknown	1380	1607	1752	2588	69	71	99	1.41	0.252	0.320015	0	0	4039	3007	459	111	110	83	0.751
Tb927.10.15150	RNA polymerase III C11 subunit, putative,(RPC11)	RNA.synthesis	764	849	807	1529	36	33	58	1.68	0.488	0.0783536	0	0	3316	2469	376	91	90	68	0.751
Tb927.11.6140	40S ribosomal protein S15A	Ribosome	539	10558	11637	17715	451	472	675	1.46	0.306	0.0993338	0	0	47675	37760	5556	1307	1377	1008	0.751
Tb927.11.14030	cyclin 9, CYC9	Cell.cycle	1215	724	796	1210	31	32	46	1.46	0.29	0.351094	0	0	3307	2676	393	91	98	71	0.751
Tb927.10.8140	EVE domain containing protein, putative	ZUnknown	645	755	779	1438	32	32	55	1.72	0.51	0.0633924	0	0	3373	2451	375	92	89	68	0.751
Tb927.6.2830	TBC-D3 likely GAP	Signalling	2314	1572	1867	1864	67	76	71	0.99	-0.23	0.394753	0	0	2111	1396	225	58	51	41	0.752
Tb927.5.3200	hypothetical protein, conserved	ZUnknown	1809	888	1125	974	38	46	37	0.88	-0.377	0.207468	0	0	2707	2051	306	74	75	56	0.752
Tb927.6.4240	hypothetical protein, conserved	ZUnknown	689	836	891	1370	36	36	52	1.44	0.286	0.339192	0	0	3106	2181	341	85	80	62	0.752
Tb927.11.18680	dynein light chain LC8, putative (DYNLL1)	RNA.synthesis	1101	3927	5751	3658	168	233	139	0.69	-0.718	0.00121609	0	0	20761	15533	2353	569	566	427	0.752
Tb927.11.13990	GDP-L-fucose synthetase, putative	Glycans	993	1269	1250	1997	54	51	76	1.45	0.287	0.288849	0	0	4260	2773	452	117	101	82	0.752
Tb927.4.2940	hypothetical protein, conserved	ZUnknown	1042	740	897	1330	32	36	51	1.5	0.32	0.292454	0	0	1839	1397	210	50	51	38	0.752
Tb927.10.7730	Domain of unknown function (DUF4496), putative	ZUnknown	1431	1697	1595	2120	72	65	81	1.18	0.001	0.99806	0	0	2973	2098	324	81	76	59	0.752
Tb927.11.13150	UEV domain/Zinc finger, C3HC4 type (RING finger), putative	ZUnknown	3310	718	793	1138	31	32	43	1.37	0.215	0.514707	0	0	2888	2135	326	79	78	59	0.752
Tb927.11.970	hypothetical protein, conserved	ZUnknown	652	429	578	843	18	23	32	1.56	0.352	0.333319	0	0	2312	1907	275	63	70	50	0.752
Tb927.7.5180	60S ribosomal protein L23a or L25	Ribosome	688	13307	19180	24272	568	779	925	1.37	0.217	0.391798	0	0	69926	50567	7787	1916	1844	1413	0.752
Tb927.9.10890	Regulatory subunit of type II PKA R-subunit, putative	ZUnknown	1333	2365	2611	3255	101	106	124	1.2	0.027	0.923989	0	0	4624	2861	481	127	104	87	0.753
Tb927.7.4790	20S proteasome beta 6 subunit, putative (BETA6)	Ubiquitin.proteasome	942	3078	3936	6053	131	160	231	1.59	0.414	0.0566021	0	0	8811	5846	945	241	213	171	0.753
Tb927.5.1860	hypothetical protein, conserved	ZUnknown	1649	1597	1723	3064	68	70	117	1.7	0.501	0.0220414	0	0	3011	2399	351	83	87	64	0.753
Tb927.11.3200	Histone methylation protein DOT1, putative	ZUnknown	1711	913	938	1056	39	38	40	1.04	-0.16	0.622669	0	0	3548	2219	367	97	81	67	0.753
Tb927.10.8130	hypothetical protein, conserved	ZUnknown	1299	1316	1619	2267	56	66	86	1.41	0.256	0.347098	0	0	3109	2560	367	85	93	67	0.753
Tb927.10.150	hypothetical protein, conserved	ZUnknown	532	449	463	486	19	19	19	1	-0.242	0.546453	0	0	1083	848	128	30	31	23	0.754
Tb927.10.7780	KFR1 protein kinase	Protein.kinase	1070	913	1069	1503	39	43	57	1.39	0.228	0.45352	0	0	2461	1729	271	67	63	49	0.754
Tb927.10.15320	hypothetical protein, conserved	ZUnknown	1108	1481	1375	1165	63	56	44	0.74	-0.62	0.0117871	0	0	2125	1543	236	58	56	43	0.754
Tb927.8.4760	KKT20 Kinetochore protein	Cell.cycle	740	799	859	1073	34	35	41	1.19	0.011	0.978366	0	0	1297	907	143	36	33	26	0.754
Tb927.7.260	hypothetical protein, conserved	ZUnknown	646	476	496	795	20	20	30	1.5	0.318	0.373771	0	0	2013	1615	238	55	59	43	0.754
Tb927.6.4150	hypothetical protein, conserved, tryp specific	ZUnknown	1966	498	588	567	21	24	22	0.98	-0.268	0.477541	0	0	2224	1665	251	61	61	46	0.754
Tb927.4.1070	Mitchondrial LSU ribosomal protein L13, putative	Mito.translation	953	470	570	960	20	23	37	1.72	0.482	0.133836	0	0	2222	1455	239	61	53	43	0.754
Tb927.10.15820	hypothetical protein, conserved	ZUnknown	813	889	886	1542	38	36	59	1.59	0.408	0.13972	0	0	1992	1615	238	55	59	43	0.754
Tb927.9.11820	CRAL/TRIO domain containing protein, putative	ZUnknown	1709	267	440	430	11	18	16	1.1	-0.058	0.909586	0	0	3747	2419	398	103	88	72	0.754
Tb927.10.10610	protein tyrosine phosphatase, putative	Protein.phosphatase	1570	1310	1898	2533	56	77	97	1.46	0.287	0.332297	0	0	7280	5361	822	200	195	149	0.754
Tb927.5.1820	60S acidic ribosomal protein	Ribosome	487	4296	7066	9027	183	287	344	1.46	0.299	0.300094	0	0	42906	31692	4845	1176	1155	879	0.754
Tb927.9.8570	COPI associated protein, putative	ZUnknown	1275	1152	1122	1437	49	46	55	1.16	-0.024	0.944662	0	0	1046	658	108	29	24	20	0.755
Tb927.11.7050	PA domain containing protein, putative (ESP7)	ZUnknown	1182	1295	1260	1928	55	51	74	1.4	0.219	0.444866	0	0	1949	1465	223	53	53	40	0.755
Tb927.8.2300	hypothetical protein, conserved, no known domains	ZUnknown	1204	551	764	1249	24	31	48	1.75	0.525	0.0919482	0	0	2824	1801	296	77	66	54	0.755
Tb927.11.15620	hypothetical protein, conserved	ZUnknown	2121	1364	1439	2488	58	58	95	1.64	0.445	0.0593238	0	0	5999	4355	672	164	159	122	0.755
Tb927.3.2350	hypothetical protein, conserved	ZUnknown	583	917	809	1411	39	33	54	1.5	0.32	0.300798	0	0	1977	1431	222	54	52	40	0.755
Tb927.10.11160	HIRA-interacting protein 5, putative	Mito.pathway	1174	1249	1340	1924	53	54	73	1.36	0.2	0.479445	0	0	4014	2795	441	110	102	80	0.755
Tb927.7.3700	hypothetical protein, conserved	ZUnknown	1758	2456	2643	1655	105	107	63	0.59	-0.943	7.91675e-07	0	0	2519	1377	249	69	50	45	0.756
Tb927.11.11970	hypothetical protein	ZUnknown	2533	275	386	404	12	16	15	1.07	-0.056	0.910252	0	0	851	616	91	23	22	17	0.756
Tb927.8.1140	hypothetical protein, conserved	ZUnknown	1414	1032	1132	1421	44	46	54	1.2	0.031	0.92591	0	0	3477	2679	403	95	98	73	0.756
Tb927.10.8300	U1A small nuclear ribonucleoprotein (RBP14A)	RNA.processing	533	695	746	814	30	30	31	1.03	-0.171	0.625134	0	0	3070	2195	339	84	80	62	0.756
Tb927.4.1770	hypothetical protein, conserved	ZUnknown	679	771	967	1040	33	39	40	1.11	-0.091	0.803843	0	0	1714	1190	186	47	43	34	0.756
Tb927.3.3710	Scavenger mRNA decapping enzyme C-term binding, putative	ZUnknown	851	620	735	1205	26	30	46	1.64	0.439	0.142027	0	0	3131	2142	339	86	78	62	0.756
Tb927.5.580	prefoldin subunit, putative	Chaperone	572	1393	1624	1277	59	66	49	0.78	-0.567	0.0177349	0	0	5398	4134	623	148	151	113	0.756
Tb927.10.8010	hypothetical protein, conserved	ZUnknown	842	967	853	1502	41	35	57	1.5	0.334	0.270991	0	0	3089	2155	340	85	79	62	0.756
Tb927.11.3520	Acyl CoA binding protein, putative	ZUnknown	774	692	729	1100	30	30	42	1.4	0.251	0.445177	0	0	1380	993	154	38	36	28	0.757
Tb927.3.5130	exonuclease, putative	ZUnknown	1593	935	1058	1130	40	43	43	1.04	-0.167	0.597397	0	0	4078	2807	448	112	102	81	0.757
Tb927.9.9170	hypothetical protein, conserved, P-loop NTP hydrolase domain, no yeast or human match	ZUnknown	1414	832	990	1344	36	40	51	1.34	0.19	0.553153	0	0	1989	1317	213	55	48	39	0.757
Tb927.1.2340	alpha tubulin	Cytoskeleton	1565	499249	519765	601520	21321	21102	22935	1.08	-0.119	0.555903	0	0	1552967	1268722	185234	42563	46256	33610	0.757
Tb927.10.3140	leucine-rich repeat protein (LRRP)	LRRP	2275	2035	2256	3740	87	92	143	1.6	0.425	0.0486382	0	0	5721	3722	613	157	136	111	0.758
Tb927.1.4710	hypothetical protein, conserved	ZUnknown	687	461	544	487	20	22	19	0.9	-0.363	0.328351	0	0	518	400	58	14	15	11	0.759
Tb927.11.4250	hypothetical protein, conserved	ZUnknown	743	527	578	818	23	23	31	1.35	0.189	0.60493	0	0	1116	751	123	31	27	22	0.759
Tb927.11.4240	hypothetical protein, conserved	ZUnknown	737	480	581	683	20	24	26	1.18	0.006	0.988412	0	0	1607	1187	180	44	43	33	0.759
Tb927.10.5580	hypothetical protein, conserved	ZUnknown	1958	1148	1224	1544	49	50	59	1.19	0.019	0.955395	0	0	2665	1978	302	73	72	55	0.759
Tb927.6.3810	Possible non-canonical poly(A) polymerase. PAP/OAS1 substrate-binding domain (poly(A) polymerase substrate binding)	RNA.processing	1592	1566	1989	1779	67	81	68	0.92	-0.337	0.198501	0	0	3960	2926	451	109	107	82	0.759
Tb927.10.6100	Protein of unknown function (DUF2419), putative	ZUnknown	1506	1397	1341	2242	60	54	85	1.49	0.331	0.202269	0	0	4348	3225	498	119	118	90	0.759
Tb927.8.7340	trans-sialidase, putative,neuraminidase, putative	Membrane.protein	2788	792	762	744	34	31	28	0.86	-0.394	0.211925	0	0	9447	6543	1044	259	239	189	0.759
Tb927.11.12040	component of cytochrome c oxidase complex	Mito.e.transport	486	603	729	1283	26	30	49	1.75	0.546	0.058367	0	0	12919	10163	1515	354	371	275	0.759
Tb927.7.6440	v-SNARE like protein	Vesicular.transport	824	1430	1937	2194	61	79	84	1.2	0.026	0.939265	0	0	2392	1733	269	66	63	49	0.76
Tb927.9.5220	conserved protein	ZUnknown	706	1091	1062	1230	47	43	47	1.04	-0.16	0.609047	0	0	900	672	104	25	25	19	0.76
Tb927.4.1780	hypothetical protein, conserved	ZUnknown	1532	1274	1389	1976	54	56	75	1.36	0.199	0.480508	0	0	1914	1316	209	52	48	38	0.76
Tb927.6.4120	TBC-E likely GAP	Signalling	1721	718	826	1526	31	34	58	1.78	0.585	0.0278421	0	0	2403	1739	268	66	63	49	0.76
Tb927.10.13670	serine/threonine protein phosphatase 5, PP5, interacts with HSP83	Protein.phosphatase	2713	4673	4888	6213	200	198	237	1.19	0.016	0.950093	0	0	10914	8267	1255	299	301	228	0.76
Tb927.11.3940	hypothetical protein, conserved	Mito.pathway	1312	1370	1547	1813	59	63	69	1.13	-0.043	0.889658	0	0	3370	2169	360	92	79	65	0.76
Tb927.9.15010	NADH-ubiquinone oxidoreductase complex I subunit, putative	Mito.e.transport	642	1201	1603	2157	51	65	82	1.41	0.251	0.390132	0	0	4389	3347	508	120	122	92	0.76
Tb927.8.3940	hypothetical protein, conserved	ZUnknown	3321	1186	1006	1656	51	41	63	1.37	0.214	0.507137	0	0	820	763	103	22	28	19	0.76
Tb927.11.15030	small GTPase (X3)	Vesicular.transport	1993	1028	1368	1475	44	56	56	1.12	-0.052	0.882929	0	0	2814	1787	296	77	65	54	0.761
Tb927.8.8310	chaperone protein DNAj, putative	Chaperone	1470	1982	2220	2691	85	90	103	1.18	-0.002	0.994634	0	0	5950	4244	667	163	155	121	0.761
Tb927.3.4600	hypothetical protein, conserved	ZUnknown	3699	4836	5299	6209	207	215	237	1.12	-0.065	0.792884	0	0	9961	6272	1053	273	229	191	0.761
Tb927.1.1230	chaperone protein DNAj, putative	Chaperone	1480	690	991	1326	29	40	51	1.48	0.281	0.408504	0	0	2103	1509	239	58	55	43	0.761
Tb927.6.2240	hypothetical protein, conserved	ZUnknown	1470	1355	1414	2108	58	57	80	1.39	0.233	0.389051	0	0	2927	2060	327	80	75	59	0.761
Tb927.3.1960	hypothetical protein, conserved	ZUnknown	611	499	633	652	21	26	25	1.06	-0.139	0.727261	0	0	1397	900	147	38	33	27	0.761
Tb927.9.1540	protein phosphatase 2B, putative	Protein.phosphatase	2100	1037	1300	1499	44	53	57	1.18	0.002	0.996061	0	0	3012	1974	325	83	72	59	0.761
Tb927.8.6850	Zinc finger, C3HC4 type (RING finger)/EF-hand domain pair, putative	Zinc.finger	870	1606	1648	2939	69	67	112	1.65	0.47	0.037131	0	0	3918	2696	428	107	98	78	0.761
Tb927.1.860	transmembrane protein, putative	ZUnknown	1420	3550	4013	3720	152	163	142	0.9	-0.37	0.0754803	0	0	7351	5512	845	201	201	153	0.761
Tb927.3.1000	frataxin	Mito.pathway	667	704	718	1073	30	29	41	1.39	0.215	0.522714	0	0	2431	1829	280	67	67	51	0.761
Tb927.8.8120	hypothetical protein, conserved	ZUnknown	1180	2035	1826	2384	87	74	91	1.13	-0.058	0.854487	0	0	2533	2006	296	69	73	54	0.761
Tb927.10.9990	non-canonical purine NTP pyrophosphatase, RdgB/HAM1 family, putative	ZUnknown	1118	893	833	1711	38	34	65	1.81	0.585	0.0262545	0	0	2606	1725	282	71	63	51	0.761
Tb927.8.4470	chaperone protein DNAj, putative	Chaperone	783	788	833	1246	34	34	48	1.41	0.243	0.442183	0	0	2000	1578	238	55	58	43	0.761
Tb927.4.3830	hypothetical protein, conserved	ZUnknown	495	567	604	970	24	25	37	1.51	0.339	0.303231	0	0	1574	1343	194	43	49	35	0.761
Tb927.10.10670	kinetoplastid-specific dual specificity phosphatase, putative	Phosphatase	2630	429	578	815	18	23	31	1.51	0.307	0.410433	0	0	3964	2842	445	109	104	81	0.761
Tb927.8.6540	TFIIH basal transcription factor subunit (p44)	RNA.synthesis	1188	820	795	1317	35	32	50	1.49	0.32	0.290737	0	0	1287	974	148	35	36	27	0.761
Tb927.7.7490	Zinc finger, C3HC4 type (RING finger), putative	Zinc.finger	3431	1617	1440	2067	69	58	79	1.24	0.066	0.838482	0	0	722	595	89	20	22	16	0.762
Tb927.10.12960	ras-related protein rab-5,small GTPase, putative (RAB5A)	Vesicular.transport	1074	4334	3870	4191	185	157	160	0.94	-0.321	0.163913	0	0	6519	4676	733	179	170	133	0.762
Tb927.4.3970	hypothetical protein, conserved, kinetoplastid-specific	ZUnknown	5358	1150	1252	1352	49	51	52	1.04	-0.179	0.551965	0	0	461	215	44	13	8	8	0.762
Tb927.11.3790	hypothetical protein, conserved	ZUnknown	1219	1707	2053	3150	73	83	120	1.54	0.37	0.117202	0	0	4270	3138	483	117	114	88	0.762
Tb927.8.5230	cyclophilin-type peptidyl-prolyl cis-trans isomerase, putative (PPIase)	Chaperone	944	1759	1865	2481	75	76	95	1.26	0.088	0.7566	0	0	2507	2139	309	69	78	56	0.762
Tb927.11.14260	atypical dual specificity phosphatase, putative	Phosphatase	1399	686	731	1183	29	30	45	1.53	0.353	0.247838	0	0	1872	1265	203	51	46	37	0.763
Tb927.5.4500	ras-like small GTPase, putative (TbSAR1)	Vesicular.transport	731	1987	2639	3499	85	107	133	1.39	0.23	0.390427	0	0	7866	5801	898	216	211	163	0.763
Tb927.8.2710	SET domain containing protein, putative	ZUnknown	2198	2212	2137	3240	94	87	124	1.37	0.203	0.426457	0	0	4335	3219	497	119	117	90	0.763
Tb927.6.3460	hypothetical protein, conserved	ZUnknown	1826	1522	1722	2612	65	70	100	1.48	0.313	0.202064	0	0	4138	2948	464	113	107	84	0.764
Tb927.3.4140	hypothetical protein, conserved	ZUnknown	1760	3606	3099	4869	154	126	186	1.33	0.165	0.543407	0	0	5369	3510	580	147	128	105	0.764
Tb927.9.2280	hypothetical protein, conserved	ZUnknown	460	2191	2068	4336	94	84	165	1.85	0.635	0.00187101	0	0	2469	2077	304	68	76	55	0.764
Tb927.9.6720	Putative methyltransferase, putative	ZUnknown	1808	1817	1369	2160	78	56	82	1.22	0.065	0.857942	0	0	1666	1181	188	46	43	34	0.764
Tb927.9.10200	hypothetical protein, conserved	ZUnknown	727	3991	3050	2885	170	124	110	0.75	-0.619	0.0112699	0	0	2248	1675	259	62	61	47	0.764
Tb927.11.2070	hypothetical protein, conserved	ZUnknown	816	470	673	972	20	27	37	1.57	0.374	0.290226	0	0	2332	1621	258	64	59	47	0.764
Tb927.8.3320	Mitochondrial ATP synthase subunit, putative	Mito.pathway	1494	1341	1545	1925	57	63	73	1.22	0.054	0.862433	0	0	3856	2542	418	106	93	76	0.764
Tb927.11.9350	phosphonopyruvate decarboxylase-like protein, putative	Glucose.glycerol	1335	1167	1207	2099	50	49	80	1.62	0.437	0.079354	0	0	2673	1946	303	73	71	55	0.764
Tb927.6.4400	hypothetical protein, conserved	ZUnknown	1922	2778	3146	4276	119	128	163	1.32	0.164	0.502357	0	0	9868	6580	1075	270	240	195	0.765
Tb927.4.2000	ruvB-like DNA helicase, putative,ATP-dependent DNA helicase, putative	DNA	1759	6941	7063	8249	296	287	315	1.08	-0.122	0.587105	0	0	15085	11098	1725	413	405	313	0.765
Tb927.9.7060	hypothetical protein, conserved	ZUnknown	897	1340	1162	2045	57	47	78	1.5	0.323	0.255852	0	0	2923	2240	342	80	82	62	0.765
Tb927.6.1470	hypothetical protein, conserved, Arg-rich repeats	ZUnknown	847	4959	4346	3893	212	176	148	0.76	-0.597	0.00373548	0	0	7933	6184	934	217	225	169	0.765
Tb927.11.10080	Mitchondrial LSU ribosomal protein	Mito.translation	859	1275	1466	2372	54	60	90	1.58	0.412	0.0924733	0	0	2906	2473	360	80	90	65	0.765
Tb927.11.13540	hypothetical protein, conserved	ZUnknown	1529	1340	1283	2011	57	52	77	1.41	0.24	0.392508	0	0	2540	1822	287	70	66	52	0.765
Tb927.8.3510	thymidylate kinase, putative	Nucleotides	2081	834	978	1270	36	40	48	1.26	0.121	0.717085	0	0	4893	3576	554	134	130	101	0.765
Tb927.5.460	hypothetical protein, conserved	ZUnknown	640	202	229	228	9	9	9	1	-0.228	0.656949	0	0	1437	1141	172	39	42	31	0.765
Tb927.7.6960	ubiquitin-conjugating enzyme ,non-canonical, putative	Ubiquitin.proteasome	2448	4521	4523	5100	193	184	194	1.03	-0.183	0.425213	0	0	3080	2263	354	84	83	64	0.766
Tb927.10.650	TAX-2, flagellar protein	Cytoskeleton	1148	947	1238	1546	40	50	59	1.31	0.136	0.679163	0	0	2613	1883	295	72	69	54	0.766
Tb927.6.2440	Mo25-like, putative	ZUnknown	1280	792	913	1618	34	37	62	1.75	0.531	0.0444711	0	0	2831	1738	296	78	63	54	0.766
Tb927.8.5450	amino acid transporter, putative (AAT6)	Amino.acid.transport	1977	3713	5128	9002	159	208	343	1.87	0.643	0.0019104	0	0	12909	9187	1457	354	335	264	0.766
Tb927.7.660	Cupin-like domain containing protein, putative	ZUnknown	1587	1048	1137	1506	45	46	57	1.25	0.097	0.762462	0	0	4106	2771	454	113	101	82	0.766
Tb927.7.1670	eIF4E6	Translation	983	1802	1941	2406	77	79	92	1.18	0.002	0.996724	0	0	4215	3271	497	116	119	90	0.766
Tb927.5.4360	hypothetical protein, conserved	ZUnknown	985	658	684	1176	28	28	45	1.61	0.417	0.164718	0	0	2474	1653	270	68	60	49	0.766
Tb927.11.2240	hypothetical protein, conserved	ZUnknown	1369	3331	3988	2930	142	162	112	0.74	-0.653	0.000716159	0	0	4937	3680	569	135	134	103	0.766
Tb927.7.880	RBP25	RNA.binding	1084	861	1041	1592	37	42	61	1.54	0.362	0.199815	0	0	2913	2399	352	80	87	64	0.766
Tb927.11.7790	Mitchondrial SSU ribosomal protein	Mito.translation	1113	1911	1945	2249	82	79	86	1.07	-0.134	0.623682	0	0	7044	5152	803	193	188	146	0.766
Tb927.10.1740	hypothetical protein, conserved	ZUnknown	1198	1148	1169	2096	49	47	80	1.67	0.468	0.0586512	0	0	2991	2319	353	82	85	64	0.766
Tb927.4.950	hypothetical protein, conserved	ZUnknown	1039	1401	1346	1981	60	55	76	1.32	0.157	0.591066	0	0	3054	2289	353	84	83	64	0.766
Tb927.10.200	vacuolar ATP synthase, putative	Lysosome	879	5159	6111	7377	220	248	281	1.2	0.029	0.908386	0	0	10035	7197	1135	275	262	206	0.767
Tb927.7.5840	hypothetical protein, conserved	ZUnknown	1693	2789	2674	3073	119	109	117	1.03	-0.186	0.466423	0	0	4737	3384	535	130	123	97	0.767
Tb927.10.4610	dolicholphosphate-mannose synthase, putative	Glycans	916	1423	1533	2076	61	62	79	1.28	0.123	0.667077	0	0	4719	3528	547	129	129	99	0.767
Tb927.7.3140	hypothetical protein, conserved	ZUnknown	1228	920	993	1940	39	40	74	1.87	0.624	0.00968417	0	0	4253	3367	505	117	123	92	0.767
Tb927.8.1810	rhomboid-like protein	Protease	1230	2028	1786	2680	87	73	102	1.28	0.119	0.686877	0	0	3082	2422	362	84	88	66	0.767
Tb927.6.1120	hypothetical protein, conserved	ZUnknown	2702	1958	2031	4137	84	82	158	1.9	0.664	0.000694512	0	0	2410	1612	266	66	59	48	0.768
Tb927.3.4730	leucine-rich repeat protein (LRRP)	LRRP	1298	1966	2217	2988	84	90	114	1.31	0.149	0.569238	0	0	3563	2739	421	98	100	76	0.768
Tb927.2.5260	hypothetical protein, conserved	ZUnknown	577	1066	997	1405	46	40	54	1.26	0.077	0.823642	0	0	2058	1549	237	56	56	43	0.768
Tb927.10.1250	MCP3, Ybak homogue, deacylation of misaminoacylated tRNA Pro	Translation.tRNA	1077	1965	1999	2950	84	81	112	1.36	0.203	0.425941	0	0	4106	2678	447	113	98	81	0.768
Tb927.9.13540	hypothetical protein, conserved	ZUnknown	1281	1415	1481	2470	60	60	94	1.57	0.39	0.105999	0	0	3615	2843	431	99	104	78	0.768
Tb927.11.13870	uncharacterized protein, PH0010 family/AmmeMemoRadiSam system protein A, putative	ZUnknown	876	887	1029	2052	38	42	78	1.95	0.699	0.00307525	0	0	3519	2439	391	96	89	71	0.768
Tb927.11.11120	hypothetical protein, conserved	ZUnknown	638	612	643	878	26	26	33	1.27	0.114	0.761112	0	0	2297	1699	262	63	62	48	0.768
Tb927.8.3730	COPI associated protein, putative	ZUnknown	1774	866	1119	894	37	45	34	0.83	-0.471	0.108938	0	0	947	704	108	26	26	20	0.769
Tb927.10.1230	hypothetical protein, conserved	ZUnknown	2367	3809	3311	5019	163	134	191	1.29	0.124	0.645898	0	0	1680	1229	195	46	45	35	0.769
Tb927.8.6910	cyclophilin-type peptidyl-prolyl cis-trans isomerase, putative (PPIase)	Chaperone	647	764	820	1016	33	33	39	1.18	-0.001	0.998127	0	0	1867	1452	221	51	53	40	0.769
Tb927.4.380	WD domain, G-beta repeat, putative	ZUnknown	1621	1158	1218	1350	49	49	51	1.04	-0.167	0.577567	0	0	3341	2460	387	92	90	70	0.769
Tb927.8.6020	hypothetical protein, conserved	ZUnknown	1289	1761	1753	3482	75	71	133	1.82	0.598	0.00430414	0	0	3733	2547	414	102	93	75	0.769
Tb927.10.6840	hypothetical protein, conserved	ZUnknown	1669	2237	2260	3293	96	92	126	1.34	0.181	0.477631	0	0	7038	5035	797	193	184	145	0.769
Tb927.7.4800	hypothetical protein, conserved	ZUnknown	540	288	292	457	12	12	17	1.42	0.256	0.562865	0	0	967	695	111	27	25	20	0.769
Tb927.11.6500	40S ribosomal protein S21	Ribosome	844	22418	28340	42937	957	1151	1637	1.55	0.39	0.0412147	0	0	86591	69978	10438	2373	2551	1894	0.769
Tb927.9.11510	hypothetical protein, conserved	ZUnknown	1272	1214	1199	2037	52	49	78	1.54	0.373	0.149269	0	0	4270	3078	487	117	112	88	0.769
Tb927.5.3820	aspartate carbamoyltransferase, putative	Nucleotides	1634	3087	3070	3535	132	125	135	1.05	-0.157	0.529962	0	0	6253	4141	684	171	151	124	0.77
Tb927.4.1710	rhodanese-like domain containing protein, putative	ZUnknown	1282	1431	1392	1907	61	57	73	1.24	0.067	0.83213	0	0	3081	2099	340	84	77	62	0.77
Tb927.9.8700	hypothetical protein, conserved	ZUnknown	1116	1443	1446	2402	62	59	92	1.52	0.354	0.153129	0	0	4444	3562	535	122	130	97	0.77
Tb927.10.3620	Laminin-like protein, putative	ZUnknown	1506	1889	1907	3182	81	77	121	1.53	0.367	0.111065	0	0	3631	2521	409	100	92	74	0.771
Tb927.5.4280	Zinc finger, C3HC4 type (RING finger), putative	Zinc.finger	1754	2085	2058	2740	89	84	104	1.2	0.039	0.893501	0	0	3098	2219	352	85	81	64	0.771
Tb927.11.15930	Probable TRAPP subunit 4	Vesicular.transport	773	685	744	992	29	30	38	1.29	0.105	0.771496	0	0	2125	1406	232	58	51	42	0.771
Tb927.7.3620	tyrosyl-tRNA synthetase, putative	Translation.tRNA	2802	8214	8092	10280	351	329	392	1.15	-0.028	0.910707	0	0	11466	8039	1289	314	293	234	0.771
Tb927.7.5460	EAP3 exosome-associated protein 3	RNA.degradation	1319	1182	1155	1650	50	47	63	1.3	0.127	0.680818	0	0	3281	2439	383	90	89	69	0.771
Tb927.2.5180	aldo-keto reductase, putative	Enzyme	1107	1597	1743	2521	68	71	96	1.38	0.224	0.389128	0	0	4029	3100	474	110	113	86	0.771
Tb927.7.2440	pyrroline-5-carboxylate reductase, putative (P5CR)	Mito.pathway	1014	1161	1467	1572	50	60	60	1.09	-0.092	0.776282	0	0	7349	5735	873	201	209	158	0.771
Tb927.6.1700	hypothetical protein, conserved	ZUnknown	817	545	597	1239	23	24	47	2	0.702	0.0113572	0	0	3337	2405	381	91	88	69	0.771
Tb927.10.4980	ubiquitin-like protein DSK2, putative (DSK2)	Ubiquitin.proteasome	1089	3332	2946	5242	142	120	200	1.53	0.359	0.120557	0	0	5817	3948	643	159	144	117	0.772
Tb927.10.15370	DNA-directed RNA polymerase, alpha subunit, putative, (RPC40)	RNA.synthesis	1974	1432	1424	1951	61	58	74	1.24	0.083	0.785232	0	0	3622	2476	405	99	90	73	0.772
Tb927.1.3110	soluble N-ethylmaleimide sensitive factor (NSF) attachment protein, putative	Vesicular.transport	1369	2084	2129	2873	89	86	110	1.26	0.082	0.767985	0	0	5906	4083	659	162	149	120	0.772
Tb927.9.6940	DNA topoisomerase type IB small subunit	DNA	1768	1710	1823	2932	73	74	112	1.52	0.354	0.127838	0	0	4919	3748	576	135	137	105	0.772
Tb927.10.4310	prohibitin 2, putative (PHB2)	Cell.cycle	1272	2290	2390	3746	98	97	143	1.47	0.305	0.176662	0	0	13615	9878	1558	373	360	283	0.772
Tb927.8.4490	hypothetical protein	ZUnknown	1275	553	553	595	24	22	23	1	-0.233	0.537782	0	0	1659	1166	188	45	43	34	0.773
Tb927.3.5280	spliceosome-associated protein 49, SF3b(SAP)49 (DRBD1)	RNA.processing	1144	1155	1250	1308	49	51	50	1	-0.226	0.440972	0	0	4023	3156	481	110	115	87	0.773
Tb927.4.1120	hypothetical protein, conserved	ZUnknown	2051	2062	2419	4453	88	98	170	1.83	0.608	0.00227107	0	0	8171	5922	938	224	216	170	0.773
Tb927.11.8790	target SNARE, putative	Vesicular.transport	1326	1108	1341	1997	47	54	76	1.5	0.329	0.220208	0	0	3105	2147	347	85	78	63	0.773
Tb927.7.3410	Centrin4 - basal bodies and bilobe	Cell.cycle	734	5279	5145	6345	225	209	242	1.12	-0.077	0.75922	0	0	5393	3949	625	148	144	113	0.774
Tb927.9.3130	hypothetical protein, conserved	ZUnknown	1715	2787	2710	4157	119	110	158	1.38	0.225	0.347783	0	0	4280	3100	488	117	113	89	0.774
Tb927.10.14940	hypothetical protein	ZUnknown		188	417	466	8	17	18	1.44	0.227	0.669463	0	0	619	389	66	17	14	12	0.774
Tb927.9.11040	mitochondrial carrier protein, MCP3	Mito.transport	1095	631	628	978	27	25	37	1.42	0.252	0.46334	0	0	1962	1413	226	54	52	41	0.774
Tb927.6.4350	ribosomal RNA assembly protein, putative	Ribosome	1296	1214	1427	1448	52	58	55	1	-0.213	0.466261	0	0	2847	2120	328	78	77	60	0.774
Tb927.7.7440	hypothetical protein, conserved	Mito.pathway	2208	2155	2350	3970	92	95	151	1.61	0.44	0.037242	0	0	3794	3458	491	104	126	89	0.774
Tb927.7.4510	Domain of unknown function (DUF4201), putative	ZUnknown	1647	2604	2591	3111	111	105	119	1.1	-0.098	0.710607	0	0	4255	3012	485	117	110	88	0.775
Tb927.10.2300	hypothetical protein, conserved	Mito.pathway	930	619	687	1157	26	28	44	1.63	0.432	0.149493	0	0	1596	979	169	44	36	31	0.775
Tb927.9.5440	actin, putative	Cytoskeleton	1410	1613	1830	2301	69	74	88	1.23	0.057	0.851649	0	0	3831	2852	446	105	104	81	0.775
Tb927.11.9180	ADP-ribosylation factor GTPase activating protein, centaurin beta 5 (Cnt-b5)	Vesicular.transport	2416	1967	2260	2190	84	92	83	0.94	-0.294	0.226123	0	0	3348	2356	378	92	86	69	0.775
Tb927.11.13780	profilin	Cytoskeleton	555	2799	4057	5852	120	165	223	1.56	0.398	0.111676	0	0	7718	6357	950	212	232	172	0.775
Tb927.4.3300	mitochondrial ATP-dependent zinc metallopeptidase, putative	Mito.pathway	2475	3635	3489	5228	155	142	199	1.34	0.183	0.446381	0	0	5737	4334	670	157	158	122	0.775
Tb927.4.2340	hypothetical protein, conserved	ZUnknown	1588	1928	2093	3282	82	85	125	1.5	0.333	0.145584	0	0	4760	3372	539	130	123	98	0.775
Tb927.10.10330	Anaphase-promoting complex, cyclosome, subunit 3/TPR repeat, putative	ZUnknown	1787	1984	2116	2834	85	86	108	1.26	0.102	0.705186	0	0	3994	2734	445	109	100	81	0.775
Tb927.11.8800	hypothetical protein, conserved	Mito.pathway	1316	1010	1169	1848	43	47	70	1.56	0.382	0.148538	0	0	3477	2620	407	95	96	74	0.775
Tb927.4.900	hypothetical protein, conserved	ZUnknown	1386	854	866	1201	36	35	46	1.3	0.112	0.741517	0	0	1360	825	145	37	30	26	0.776
Tb927.7.2510	endoplasmatic reticulum retrieval protein, putative	Vesicular.transport	1272	5165	5033	4808	221	204	183	0.86	-0.433	0.0282719	0	0	5768	4226	668	158	154	121	0.776
Tb927.4.1040	hypothetical protein, conserved	ZUnknown	555	920	961	1266	39	39	48	1.23	0.063	0.855335	0	0	1796	1343	207	49	49	38	0.776
Tb927.11.16160	ATP binding protein-like protein	ZUnknown	616	1912	2318	1882	82	94	72	0.82	-0.502	0.0283473	0	0	6230	4711	731	171	172	133	0.776
Tb927.10.11570	hypothetical protein, conserved	ZUnknown	2631	1743	1985	3028	74	81	115	1.48	0.326	0.166802	0	0	3537	2362	391	97	86	71	0.776
Tb927.11.3550	NPA3/XAB1 homologue, interacts with XPA and with RNA pol II, required for pol II import into the nucleus.	Nuclear.transport	946	1192	1179	2051	51	48	78	1.58	0.406	0.1127	0	0	3142	2169	353	86	79	64	0.776
Tb927.10.14130	SRP19 protein, putative	ZUnknown	461	702	1003	1509	30	41	58	1.63	0.435	0.156762	0	0	2166	1577	248	59	57	45	0.776
Tb927.4.4650	diphthine synthase, putative	Enzyme	849	870	952	1020	37	39	39	1.03	-0.184	0.569359	0	0	4731	3418	543	130	125	99	0.776
Tb927.10.430	peroxidase, putative	Mito.pathway	1395	843	1028	1833	36	42	70	1.79	0.577	0.0245621	0	0	7100	4830	795	195	176	144	0.776
Tb927.9.8680	cytochrome c oxidase assembly factor, putative	Mito.e.transport	1075	1025	1181	1563	44	48	60	1.3	0.136	0.660896	0	0	6191	4381	707	170	160	128	0.776
Tb927.9.2420	hypothetical protein, conserved	ZUnknown	1316	601	525	988	26	21	38	1.62	0.408	0.224539	0	0	2701	1990	312	74	73	57	0.776
Tb927.10.2360	hypothetical protein, tryp specific	ZUnknown	1075	334	395	440	14	16	17	1.13	-0.076	0.869635	0	0	2854	2033	327	78	74	59	0.776
Tb927.3.5010	hypothetical protein, conserved	ZUnknown	1750	3291	3167	3914	141	129	149	1.1	-0.083	0.757481	0	0	4797	3535	558	131	129	101	0.777
Tb927.11.9950	hypothetical protein, conserved	ZUnknown	2406	2741	3001	4510	117	122	172	1.44	0.281	0.201645	0	0	5371	3938	625	147	144	113	0.777
Tb927.10.690	palmitoyl acyltransferase 3, putative	Lipids	1148	759	836	1304	32	34	50	1.52	0.327	0.274402	0	0	3518	2511	401	96	92	73	0.777
Tb927.11.8710	hypothetical protein, conserved	ZUnknown	1691	1711	1416	2169	73	57	83	1.28	0.099	0.763908	0	0	2036	1782	259	56	65	47	0.777
Tb927.10.13130	UTP-glucose-1-phosphate uridylyltransferase 2, putative	Glycans	1534	920	1100	1649	39	45	63	1.5	0.329	0.243855	0	0	5611	3539	608	154	129	110	0.777
Tb927.5.3440	hypothetical protein, conserved	ZUnknown	1285	808	1110	1230	35	45	47	1.18	0.004	0.992201	0	0	3858	2168	399	106	79	72	0.778
Tb927.7.5490	arginine N-methyltransferase, type III (PRMT7)	Arg.methylation	1980	2823	2553	2934	121	104	112	1	-0.228	0.377236	0	0	4555	3002	503	125	109	91	0.778
Tb927.8.640	Dpy-30 motif containing protein, putative	ZUnknown	504	502	474	538	21	19	21	1.05	-0.201	0.613743	0	0	1262	1015	155	35	37	28	0.778
Tb927.11.13240	RNA polymerase subunit, putative (RPC25)	RNA.synthesis	1218	5088	4610	5798	217	187	221	1.09	-0.103	0.688527	0	0	4473	3057	503	123	111	91	0.778
Tb927.5.3190	hypothetical protein, conserved, low homologies, no domains	ZUnknown	891	655	646	841	28	26	32	1.19	0.007	0.985691	0	0	1928	1513	231	53	55	42	0.778
Tb927.9.13310	hypothetical protein, conserved, predicted GPI anchor	Membrane.protein	659	410	369	659	18	15	25	1.52	0.352	0.363638	0	0	958	776	114	26	28	21	0.778
Tb927.9.6710	flavoprotein monooxygenase, putative	Mito.pathway	4511	1929	1985	3374	82	81	129	1.58	0.407	0.0678447	0	0	2152	1830	269	59	67	49	0.778
Tb927.10.8310	Histone acetyltransferase HAT3	Chromatin	936	791	1010	639	34	41	24	0.64	-0.786	0.00439971	0	0	2423	1789	282	66	65	51	0.779
Tb927.6.4270	hypothetical protein, conserved, NADH dehydrogenase?	ZUnknown	1303	504	637	897	22	26	34	1.42	0.271	0.451278	0	0	2500	1690	280	69	62	51	0.779
Tb927.3.4480	hypothetical protein, conserved	ZUnknown	1208	544	736	1039	23	30	40	1.51	0.315	0.361004	0	0	2414	1774	279	66	65	51	0.779
Tb927.11.8990	cation transporter, putative	Ions	2810	828	1007	1183	35	41	45	1.18	0.008	0.983069	0	0	12293	9354	1457	337	341	264	0.779
Tb927.9.8850	actin A	Cytoskeleton	1296	15624	18026	22146	667	732	844	1.21	0.037	0.876133	0	0	31692	20131	3443	869	734	625	0.78
Tb927.4.3000	hypothetical protein, conserved, F-box domains,P-loop Ntd triphosphate hydrolase	ZUnknown	1361	1247	1203	1956	53	49	75	1.47	0.295	0.2802	0	0	2325	1626	265	64	59	48	0.78
Tb927.3.4810	DNA replication complex GINS protein SLD5, putative	DNA	1015	939	985	1746	40	40	67	1.68	0.471	0.0706843	0	0	1579	1064	177	43	39	32	0.78
Tb927.10.11380	hypothetical protein, conserved	ZUnknown	1423	1275	1368	1910	54	56	73	1.33	0.162	0.571017	0	0	2925	2165	343	80	79	62	0.78
Tb927.11.1720	hypothetical protein, conserved	ZUnknown	651	2583	2741	2735	110	111	104	0.94	-0.309	0.171051	0	0	4152	2859	468	114	104	85	0.78
Tb927.9.3350	pseudouridylate synthase, putative	rRNA.tRNA.process	1363	1242	1172	2352	53	48	90	1.78	0.567	0.0177409	0	0	4827	3340	544	132	122	99	0.78
Tb927.7.5100	hypothetical protein, conserved	ZUnknown	1187	1904	2009	2771	81	82	106	1.3	0.135	0.608671	0	0	5662	4101	657	155	150	119	0.78
Tb927.5.3340	Tim10/DDP family zinc finger, putative	Mito.pathway	936	442	507	665	19	21	25	1.25	0.116	0.77806	0	0	1951	1291	213	53	47	39	0.78
Tb927.11.11580	hypothetical protein, conserved	ZUnknown	1544	950	1170	1038	41	48	40	0.9	-0.363	0.214671	0	0	2072	1305	224	57	48	41	0.781
Tb927.7.3470	p22 protein precursor, putative	Mito.pathway	1000	728	733	852	31	30	32	1.05	-0.13	0.717083	0	0	1978	1397	225	54	51	41	0.781
Tb927.9.13100	ankyrin repeat protein, putative	Cytoskeleton	732	1682	1444	2822	72	59	108	1.65	0.46	0.070057	0	0	4182	3087	490	115	113	89	0.781
Tb927.7.1380	hypothetical protein, conserved	ZUnknown	627	556	642	858	24	26	33	1.32	0.147	0.690312	0	0	2610	2021	313	72	74	57	0.781
Tb927.8.1040	protein phosphatase inhibitor, putative	ZUnknown	1244	1214	1224	1459	52	50	56	1.1	-0.097	0.759665	0	0	2357	1718	276	65	63	50	0.781
Tb927.7.1520	hypothetical protein, conserved	ZUnknown	557	448	490	742	19	20	28	1.44	0.274	0.462891	0	0	1163	868	138	32	32	25	0.781
Tb927.10.13960	flagellar protein PF20	Cytoskeleton	2098	2671	2992	4193	114	121	160	1.36	0.199	0.400664	0	0	5033	3499	575	138	128	104	0.782
Tb927.10.15490	GDP-mannose 4,6 dehydratase, putative	Glycans	1885	1908	2271	2674	81	92	102	1.18	-0.002	0.995666	0	0	3600	2678	424	99	98	77	0.782
Tb927.10.3120	cytochrome c oxidase assembly protein, putative	Mito.e.transport	970	411	645	1275	18	26	49	2.23	0.831	0.00774922	0	0	3884	2493	422	106	91	77	0.782
Tb927.8.5290	WW domain containing protein, putative	ZUnknown	2637	1915	2259	3510	82	92	134	1.54	0.376	0.100069	0	0	3569	2484	409	98	91	74	0.783
Tb927.7.2730	leucine-rich repeat protein (LRRP)	LRRP	928	653	782	945	28	32	36	1.2	0.036	0.923989	0	0	1789	1193	201	49	43	36	0.783
Tb927.10.15890	hypothetical protein, conserved	ZUnknown	1416	925	870	1568	40	35	60	1.6	0.414	0.140028	0	0	2183	1634	261	60	60	47	0.783
Tb927.1.3820	ATP synthase subunit, putative	Mito.e.transport	463	1108	1379	1656	47	56	63	1.22	0.053	0.87384	0	0	3625	2480	408	99	90	74	0.783
Tb927.11.13530	hypothetical protein, conserved	ZUnknown	952	719	770	1199	31	31	46	1.48	0.305	0.325995	0	0	1732	1236	196	47	45	36	0.783
Tb927.8.5350	hypothetical protein, conserved	ZUnknown	754	84	80	67	4	3	3	0.86	-0.414	0.512245	0	0	420	313	51	12	11	9	0.783
Tb927.10.11410	hypothetical protein, conserved	ZUnknown	1316	1249	1266	2361	53	51	90	1.73	0.52	0.0273461	0	0	3068	2249	360	84	82	65	0.783
Tb927.11.12300	hypothetical protein, conserved	ZUnknown	715	943	967	1136	40	39	43	1.09	-0.104	0.757745	0	0	1650	1291	198	45	47	36	0.783
Tb927.11.6700	hypothetical protein, conserved	ZUnknown	445	358	525	964	15	21	37	2.06	0.695	0.0380132	0	0	3037	2265	356	83	83	65	0.783
Tb927.10.11180	E1-like ubiquitin-activating enzyme, putative,ATG7/CVT2/APG7, putative (ATG7)	Ubiquitin.proteasome	2395	1712	1980	3243	73	80	124	1.62	0.435	0.0527633	0	0	4619	3237	528	127	118	96	0.784
Tb927.7.800	mitochondrial RNA binding complex 1 subunit (MRB800)	Mito.RNA	1967	1492	1621	2352	64	66	90	1.38	0.224	0.394753	0	0	4603	3267	527	126	119	96	0.784
Tb927.11.7280	DNA-direcetd RNA polymerase II, subunit 9, putative (RPB9)	RNA.synthesis	869	631	835	914	27	34	35	1.15	-0.034	0.932324	0	0	2753	1990	319	75	73	58	0.784
Tb927.4.3010	hypothetical protein, conserved	ZUnknown	1037	1107	1321	1829	47	54	70	1.39	0.221	0.447312	0	0	3181	2430	383	87	89	69	0.784
Tb927.11.4970	predicted WD40 repeat protein	ZUnknown	1412	1390	1577	2494	59	64	95	1.54	0.372	0.125292	0	0	4935	3578	573	135	130	104	0.785
Tb927.2.4800	hypothetical protein, conserved	ZUnknown	1275	2025	2094	3907	86	85	149	1.74	0.54	0.00828689	0	0	6029	4548	715	165	166	130	0.785
Tb927.9.8210	Peptide deformylase 2 (PDF2)	Protease	1251	1106	1197	1821	47	49	69	1.44	0.285	0.297387	0	0	4068	2969	476	111	108	86	0.785
Tb927.1.1310	transmembrane protein, conserved	ZUnknown	1336	1366	1528	2500	58	62	95	1.58	0.409	0.087652	0	0	5605	3953	647	154	144	117	0.785
Tb927.10.9960	hypothetical protein, conserved	ZUnknown	1591	754	733	1320	32	30	50	1.61	0.434	0.13551	0	0	2393	1752	283	66	64	51	0.785
Tb927.4.440	NADH-ubiquinone oxidoreductase complex I subunit, putative	Mito.pathway	951	264	348	303	11	14	12	0.96	-0.316	0.494019	0	0	2509	1809	292	69	66	53	0.785
Tb927.8.6620	hypothetical protein, conserved	ZUnknown	1285	1948	2075	2649	83	84	101	1.21	0.035	0.903644	0	0	2162	1582	254	59	58	46	0.786
Tb927.11.5880	Mitchondrial LSU ribosomal protein	Mito.translation	3233	1189	1182	1754	51	48	67	1.35	0.192	0.51692	0	0	2865	1822	312	79	66	57	0.786
Tb927.11.7030	Rad51, putative	ZUnknown	1484	1390	1713	2652	59	70	101	1.57	0.396	0.108929	0	0	5940	4126	680	163	150	123	0.786
Tb927.7.5520	peptidyl-tRNA hydrolase, putative	ZUnknown	1278	2180	1856	3001	93	75	114	1.36	0.196	0.496576	0	0	3541	2720	426	97	99	77	0.786
Tb927.3.3240	hypothetical protein, conserved	ZUnknown	713	559	683	800	24	28	31	1.19	0.007	0.985858	0	0	3014	2342	362	83	85	66	0.786
Tb927.8.4440	mitochondrial carrier protein, MCP19	Mito.transport	1379	1865	2068	3354	80	84	128	1.56	0.394	0.0784633	0	0	2874	2097	338	79	76	61	0.787
Tb927.5.3500	SET domain containing protein, putative	ZUnknown	2839	2026	2283	2975	87	93	113	1.26	0.102	0.704725	0	0	3790	2306	410	104	84	74	0.787
Tb927.9.15040	DTW domain containing protein, putative	ZUnknown	930	874	865	1505	37	35	57	1.58	0.403	0.150059	0	0	2438	1657	278	67	60	50	0.787
Tb927.11.660	hypothetical protein, conserved. predicted zinc finger protein	Zinc.finger	1774	1267	1520	2310	54	62	88	1.52	0.353	0.166269	0	0	4791	3387	549	131	123	100	0.787
Tb927.11.2670	Nucleoporin (TbNup59)	Nuclear.transport	2823	2620	2996	2210	112	122	84	0.72	-0.676	0.000592142	0	0	7224	4803	808	198	175	147	0.788
Tb927.10.4540	ARP2/3 complex subunit, putative	Cytoskeleton	567	232	304	358	10	12	14	1.27	0.053	0.918468	0	0	631	442	69	17	16	13	0.788
Tb927.11.10240	hslVU complex proteolytic subunit, in mitochondrion	Protease	1797	2776	2778	4095	119	113	156	1.34	0.191	0.431884	0	0	8085	5687	932	222	207	169	0.788
Tb927.8.2360	hypothetical protein, conserved	ZUnknown	772	919	1083	1869	39	44	71	1.71	0.512	0.0452908	0	0	2355	1829	288	65	67	52	0.788
Tb927.8.7810	hypothetical protein, conserved	ZUnknown	1527	561	528	878	24	21	33	1.47	0.298	0.399668	0	0	2389	1845	285	65	67	52	0.788
Tb927.11.850	protein kinase, putative	Protein.kinase	978	1824	1591	2662	78	65	101	1.41	0.261	0.345847	0	0	2951	2316	356	81	84	65	0.788
Tb927.10.160	KPAP2 Kinetoplast poly(A) polymerase	Mito.RNA	1281	674	710	878	29	29	33	1.14	-0.016	0.967604	0	0	4379	3054	503	120	111	91	0.788
Tb927.8.3070	hypothetical protein, conserved	ZUnknown	565	424	425	711	18	17	27	1.54	0.345	0.350921	0	0	1872	1311	216	51	48	39	0.788
Tb927.9.11640	hypothetical protein, conserved, predicted GPI anchor	Membrane.protein	2367	803	1368	1612	34	56	61	1.36	0.202	0.590217	0	0	2809	1787	309	77	65	56	0.789
Tb927.9.13770	proteasome complex subunit Rpn13 ubiquitin receptor, putative	ZUnknown	1188	1207	1203	1919	52	49	73	1.45	0.293	0.281557	0	0	2711	1998	320	74	73	58	0.789
Tb927.10.4450	stress-inducible protein STI1-like, putative	Chaperone	1088	3142	3712	4062	134	151	155	1.09	-0.109	0.668682	0	0	7379	5525	877	202	201	159	0.789
Tb927.11.9500	hypothetical protein, conserved	ZUnknown	922	547	673	865	23	27	33	1.32	0.134	0.721089	0	0	1436	1026	163	39	37	30	0.789
Tb927.6.4360	hypothetical protein, conserved	ZUnknown	501	506	544	810	22	22	31	1.41	0.242	0.50831	0	0	1367	1078	168	37	39	30	0.789
Tb927.10.10440	mitochondrial carrier protein, MCP8	Mito.transport	1147	1057	977	1768	45	40	67	1.58	0.408	0.13607	0	0	2727	1970	317	75	72	58	0.789
Tb927.6.750	kinetoplastid-specific phospho-protein phosphatase, putative	Protein.phosphatase	2702	2952	3211	4225	126	130	161	1.26	0.092	0.717083	0	0	3945	2535	436	108	92	79	0.79
Tb927.9.7210	mitochondrial exoribonuclease DSS-1	Mito.RNA	2374	1673	1897	3178	71	77	121	1.64	0.453	0.0419476	0	0	3631	2608	426	100	95	77	0.79
Tb927.11.14770	hypothetical protein, conserved	ZUnknown	1621	787	959	1324	34	39	50	1.37	0.227	0.477639	0	0	2372	1615	272	65	59	49	0.79
Tb927.11.4220	palmitoyl acyltransferase 6, putative	Lipids	1568	1108	1190	1976	47	48	75	1.58	0.4	0.117202	0	0	3148	2215	363	86	81	66	0.79
Tb927.1.4470	hypothetical protein, conserved	ZUnknown	1897	1706	1625	2752	73	66	105	1.51	0.344	0.162111	0	0	2869	2422	362	79	88	66	0.79
Tb927.9.3550	hypothetical protein, conserved	ZUnknown	742	686	889	1230	29	36	47	1.45	0.267	0.417738	0	0	2882	2263	352	79	83	64	0.79
Tb927.11.9670	glycine synthase, putative (GCVT1)	Amino.acids	1624	1703	1715	3236	73	70	123	1.72	0.535	0.0132798	0	0	4431	3200	519	121	117	94	0.79
Tb927.6.4960	ZC3H47	RNA.binding	1080	998	1055	1362	43	43	52	1.21	0.044	0.895723	0	0	2837	2165	341	78	79	62	0.79
Tb927.10.7990	replication factor C, subunit 5, putative,ATPase, putative	DNA	1172	2441	2387	3197	104	97	122	1.21	0.041	0.886499	0	0	4214	2750	470	115	100	85	0.791
Tb927.10.6450	2OG-Fe(II) oxygenase superfamily, putative	ZUnknown	985	1048	999	1358	45	41	52	1.21	0.042	0.90359	0	0	3454	2512	406	95	92	74	0.791
Tb927.6.3330	hypothetical protein, conserved	ZUnknown	1067	1016	1063	1404	43	43	54	1.26	0.068	0.838963	0	0	2452	1701	280	67	62	51	0.791
Tb927.10.1410	hypothetical protein, conserved	ZUnknown	1100	1561	1165	1691	67	47	64	1.12	-0.054	0.88503	0	0	4272	3090	502	117	113	91	0.791
Tb927.8.3140	NAD dependent deacetylase, putative, SIR2RP2	Mito.pathway	1218	930	948	1478	40	38	56	1.44	0.275	0.350674	0	0	1671	1230	196	46	45	36	0.791
Tb927.5.3040	Cytochrome c Oxidase complex, MIX protein	Mito.e.transport	1420	449	516	831	19	21	32	1.6	0.388	0.259582	0	0	3544	2467	406	97	90	74	0.791
Tb927.11.10430	hypothetical protein, conserved	ZUnknown	2211	2712	2599	3548	116	106	135	1.22	0.052	0.854452	0	0	4045	2621	453	111	96	82	0.792
Tb927.6.2400	Gamma tubulin complex subunit GCP4	Cytoskeleton	3068	1935	2152	3028	83	87	115	1.35	0.199	0.431836	0	0	3732	2603	432	102	95	78	0.792
Tb927.10.4920	hypothetical protein, conserved	ZUnknown	1531	1028	1196	1647	44	49	63	1.35	0.196	0.514138	0	0	2701	1926	316	74	70	57	0.792
Tb927.5.4170	histone H4	Chromatin	469	27230	29160	37336	1163	1184	1424	1.21	0.043	0.849357	0	0	103980	81541	12703	2850	2973	2305	0.792
Tb927.9.9430	hypothetical protein, conserved	ZUnknown	923	894	960	1158	38	39	44	1.14	-0.037	0.915177	0	0	2661	1944	315	73	71	57	0.792
Tb927.9.5650	E2-like ubiquitin-conjugation enzyme, putative	Ubiquitin.proteasome	888	1224	1470	1728	52	60	66	1.18	0.001	0.997614	0	0	5262	3948	627	144	144	114	0.792
Tb927.7.1020	hypothetical protein, conserved, Opoid receptor conserved region.	ZUnknown	997	952	1046	1750	41	42	67	1.61	0.424	0.108034	0	0	2970	2015	335	81	73	61	0.792
Tb927.3.1690	Mitochondrial ATP synthase subunit, putative	Mito.pathway	1169	916	1265	1555	39	51	59	1.31	0.147	0.661832	0	0	13510	9802	1585	370	357	288	0.792
Tb927.11.16000	exonuclease, putative	RNA.degradation	1195	996	1069	1866	43	43	71	1.65	0.466	0.0673754	0	0	2369	1538	263	65	56	48	0.793
Tb927.9.11720	iron-sulfur cluster assembly protein ISCU	Mito.pathway	1760	1912	2592	3089	82	105	118	1.26	0.096	0.752614	0	0	6782	4997	805	186	182	146	0.793
Tb927.6.680	hypothetical protein, conserved	ZUnknown	1354	1026	1227	1278	44	50	49	1.04	-0.166	0.593927	0	0	2261	1478	255	62	54	46	0.793
Tb927.10.4750	hypothetical protein, conserved	ZUnknown	1326	1962	2228	2490	84	90	95	1.09	-0.105	0.698747	0	0	4475	2992	506	123	109	92	0.793
Tb927.7.5870	hypothetical protein, conserved	ZUnknown	808	1007	965	1440	43	39	55	1.34	0.172	0.58525	0	0	3992	3097	486	109	113	88	0.793
Tb927.7.3390	hypothetical protein, conserved	ZUnknown	1102	1283	1283	2098	55	52	80	1.5	0.33	0.204519	0	0	3327	2267	379	91	83	69	0.793
Tb927.11.13890	RNA ligase asociated with SSU	Mito.pathway	948	440	594	1008	19	24	38	1.77	0.554	0.0895602	0	0	3273	2454	392	90	89	71	0.793
Tb927.9.9840	lipoic acid containing carrier protein, putative	Mito.pathway	615	2737	3027	3679	117	123	140	1.17	-0.007	0.979746	0	0	8542	6997	1067	234	255	194	0.793
Tb927.3.2420	Microsomal signal peptidase 12 kDa subunit (SPC12), putative	ZUnknown	827	2054	2465	3054	88	100	116	1.23	0.074	0.797389	0	0	3538	2810	436	97	102	79	0.794
Tb927.8.6190	BolA-like protein, putative	ZUnknown	818	220	270	465	9	11	18	1.8	0.488	0.244155	0	0	1137	1022	148	31	37	27	0.794
Tb927.6.2810	ABC transporter, putative	Transporter	1845	981	1125	1182	42	46	45	1.02	-0.181	0.563997	0	0	2835	1875	322	78	68	58	0.795
Tb927.9.5710	general transcription factor IIB (28G16.400)	RNA.synthesis	1152	936	1411	1829	40	57	70	1.44	0.267	0.416259	0	0	4159	3004	488	114	110	89	0.795
Tb927.6.1270	PITH domain-containing protein	ZUnknown	672	1199	1005	1395	51	41	53	1.15	-0.025	0.947209	0	0	2972	2068	340	81	75	62	0.795
Tb927.6.1990	hypothetical protein, conserved, no yeast or human match	ZUnknown	1157	2354	2190	2051	101	89	78	0.82	-0.488	0.0337463	0	0	7432	5387	879	204	196	159	0.795
Tb927.11.3900	glycosyltransferase family-like protein, putative	Glycans	1100	1293	1483	2430	55	60	93	1.62	0.428	0.0769145	0	0	4486	3036	510	123	111	93	0.795
Tb927.11.1000	kinetoplastid kinetochore protein 16	Cytoskeleton	658	858	782	822	37	32	31	0.9	-0.334	0.302804	0	0	2599	2185	332	71	80	60	0.795
Tb927.10.600	Mitchondrial LSU ribosomal protein	Mito.translation	1668	1373	1561	2702	59	63	103	1.69	0.498	0.0293032	0	0	6588	4543	758	181	166	138	0.795
Tb927.10.8630	Sucrase/ferredoxin-like, putative	Mito.pathway	1015	1630	1847	1920	70	75	73	1.01	-0.206	0.445733	0	0	6924	4929	810	190	180	147	0.795
Tb927.9.10830	HD domain containing protein, putative	ZUnknown	598	1057	1099	1883	45	45	72	1.6	0.42	0.104902	0	0	2920	2225	354	80	81	64	0.795
Tb927.3.670	hypothetical protein	ZUnknown	1529	604	748	948	26	30	36	1.29	0.12	0.745626	0	0	1914	1116	205	52	41	37	0.796
Tb927.8.5600	transaldolase, putative	Glucose.glycerol	1770	1869	2787	3254	80	113	124	1.28	0.123	0.697758	0	0	5792	3833	656	159	140	119	0.796
Tb927.11.12160	hypothetical protein, conserved	Mito.pathway	665	460	540	700	20	22	27	1.29	0.115	0.776282	0	0	1958	1493	239	54	54	43	0.796
Tb927.9.10660	hypothetical protein, conserved	ZUnknown	856	318	365	576	14	15	22	1.52	0.351	0.379802	0	0	1728	1411	214	47	51	39	0.796
Tb927.10.1940	serine/threonine-protein kinase, putative	Protein.kinase	1308	756	950	1070	32	39	41	1.15	-0.028	0.94118	0	0	1797	1340	217	49	49	39	0.796
Tb927.8.2460	hypothetical protein, conserved	ZUnknown	1566	4389	5078	4298	187	206	164	0.83	-0.481	0.0121098	0	0	8149	5921	967	223	216	175	0.797
Tb927.11.16320	hypothetical protein, conserved	ZUnknown	1043	602	603	1053	26	24	40	1.6	0.409	0.192666	0	0	2101	1653	259	58	60	47	0.797
Tb927.11.7600	hypothetical protein, conserved	ZUnknown	2174	2161	2479	1890	92	101	72	0.75	-0.627	0.00262939	0	0	7423	5640	897	203	206	163	0.797
Tb927.10.2070	hypothetical protein, conserved	ZUnknown	824	419	564	801	18	23	31	1.51	0.316	0.398043	0	0	2725	1999	325	75	73	59	0.797
Tb927.11.10040	hypothetical protein, conserved, no known domains	ZUnknown	865	303	326	475	13	13	18	1.38	0.205	0.639116	0	0	2377	1723	281	65	63	51	0.797
Tb927.2.4410	Eukaryotic protein of unknown function (DUF846), putative	ZUnknown	896	2344	2753	2396	100	112	91	0.86	-0.429	0.0530502	0	0	3233	2450	394	89	89	71	0.798
[truncated: 4,834 more rows]

## Sheet: 2. All Reads 12h
geneID	CDS_size	reads WT_Total1	reads_WT_ Free1	reads_WT_Polysomes1	reads WT_Total2	reads_WT_ Free2	reads_WT_Polysomes2	reads WT_Total3	reads_WT_ Free3	reads_WT_Polysomes3	reads_iKO_Total1	reads__iKO_Free1	reads__iKO_Polysomes1	reads_iKO_Total2	reads__iKO_Free2	reads__iKO_Polysomes2
Tb927.11.7220	9129	3052	355	115	3044	59	146	5452	18	97	2556	138	157	2775	92	70
Tb927.8.2310	330	719	252	226	757	31	183	1297	37	111	614	34	78	648	37	39
Tb927.11.15150	816	525	246	133	670	30	136	1150	32	117	494	47	52	622	22	28
Tb927.6.1500	1842	1282	161	163	1021	26	171	1820	19	113	869	71	97	1011	23	54
Tb927.11.1560	996	857	188	120	830	17	145	1291	17	72	675	43	42	696	27	25
Tb927.4.360	843	967	205	280	1001	47	279	1481	24	144	809	49	102	945	13	61
Tb927.7.1320	303	1685	728	778	1973	246	951	2478	224	461	1662	631	833	1831	367	532
Tb927.11.6870	759	2017	56	180	2104	15	225	2768	8	96	1927	22	72	2224	11	54
Tb927.11.9530	789	2356	36	215	2040	20	194	2839	13	92	1780	28	73	1585	16	37
Tb927.11.16430	462	199	1130	49	170	108	33	229	90	12	192	513	20	180	171	17
Tb927.8.6060	1215	945	47	42	685	12	28	1329	5	25	690	24	11	595	9	15
Tb927.6.1570	903	589	195	145	611	31	107	1191	23	87	417	55	43	571	31	43
Tb927.11.1450	3027	2785	124	106	2645	28	133	5741	12	121	2425	55	62	2452	13	56
Tb927.11.9980	3018	2173	151	148	1579	17	108	3807	24	118	1724	54	85	1784	39	58
Tb927.11.11680	1152	1416	50	46	1113	15	72	2559	4	40	1241	10	25	1184	5	21
Tb927.10.660	1251	438	320	90	328	21	65	578	27	44	252	77	50	284	32	28
Tb927.10.4330	1107	318	198	34	184	14	65	320	25	35	191	99	48	163	26	26
Tb927.10.7930	1656	2991	87	189	2588	31	232	3837	11	138	1998	53	104	2193	33	61
Tb927.11.11490	2103	582	136	44	497	23	56	709	12	20	438	46	36	399	28	25
Tb927.7.5540	2181	465	239	40	412	33	62	720	17	37	328	117	36	369	52	34
Tb927.7.4790	777	1220	161	187	1086	23	169	1848	13	103	822	40	70	843	27	48
Tb927.10.6030	801	876	93	89	643	11	79	1104	7	57	595	21	52	598	10	40
Tb927.9.9670	753	813	81	68	613	11	81	987	8	47	502	45	38	450	15	30
Tb927.3.5520	2736	2713	176	198	2584	41	328	4571	19	181	2194	101	134	2257	33	74
Tb927.11.14150	645	228	308	41	151	32	71	240	41	40	110	169	55	111	71	22
Tb927.9.6060	822	376	154	60	353	22	56	567	14	28	270	62	26	307	31	11
Tb927.9.10580	867	397	360	82	243	28	83	438	34	50	187	99	47	193	31	24
Tb927.10.4040	1047	501	172	86	447	19	84	853	18	72	353	85	80	392	27	49
Tb927.11.6630	1839	457	191	79	372	28	74	726	13	64	305	64	57	352	47	40
Tb927.8.2480	1008	299	83	30	230	7	15	427	1	8	244	28	9	242	5	5
Tb927.3.1840	897	1655	76	147	1817	33	226	3289	15	150	1461	37	52	1633	11	51
Tb927.2.5210	726	377	495	76	358	67	93	602	44	60	258	250	49	315	90	31
Tb927.3.5630	936	268	761	67	202	72	77	340	53	42	195	198	50	181	60	28
Tb927.3.3070	2730	768	105	38	752	14	49	1149	5	21	546	28	20	607	13	8
Tb927.3.3340	2031	526	124	45	507	5	35	868	7	32	317	37	9	390	27	8
Tb927.11.10870	729	206	47	13	147	3	8	277	4	9	152	8	6	135	6	7
Tb927.10.11800	1122	505	101	46	384	13	50	663	6	30	286	32	30	322	19	31
Tb927.10.5360	519	3789	18368	939	3370	1777	1307	5391	1669	696	3651	7335	991	2966	2763	624
Tb927.10.8430	429	3006	9731	887	2479	1097	978	3560	805	453	2613	3852	662	2143	1481	441
Tb927.11.4290	435	1604	702	49	1206	57	42	1879	41	25	1812	233	27	1255	115	21
Tb927.6.4980	435	3754	8403	916	3440	930	1150	5007	903	526	3229	4033	817	2965	1621	473
Tb927.7.2340	459	3607	11763	1054	2928	1972	1601	4539	1773	782	3274	6336	1013	2498	2347	660
Tb927.11.6140	393	1810	6499	632	1725	765	586	2817	814	368	1334	2152	307	1303	958	232
Tb927.7.1040	450	4033	10830	1250	3462	1469	1533	5173	1426	881	3723	5405	1262	3042	2222	714
Tb927.11.11820	429	3282	7653	1010	3397	1037	782	5343	956	452	3127	2864	603	3060	1076	336
Tb927.10.5340	462	2616	12429	1047	2443	1686	1506	3947	1483	790	2523	8114	1322	2339	2957	685
Tb927.4.1860	504	3673	1352	521	3584	164	387	4815	145	208	3521	361	199	3537	178	162
Tb927.10.14710	801	6644	6616	873	5642	551	1033	8278	594	468	5840	2991	823	4657	1214	554
Tb927.11.6500	591	5328	13722	1072	5408	1670	1422	8378	1536	797	4369	5270	700	4654	1670	439
Tb927.10.1090	432	4019	18985	1652	3473	2290	1779	5454	1906	993	3794	8629	1340	3791	2644	980
Tb927.10.7340	414	3739	20628	1641	3747	3040	1940	5439	3698	916	3618	13383	1389	3657	4171	755
Tb927.11.8200	336	2863	1822	414	2888	272	366	3534	150	194	2678	780	303	2666	371	210
Tb927.7.230	312	2099	40704	1281	1901	4312	1546	2668	4407	817	1783	18224	1207	1445	6661	692
Tb927.10.3940	771	5807	7022	1033	5158	786	1615	8315	684	780	5100	3405	937	4520	977	502
Tb927.11.3590	822	6769	13381	2027	5975	1539	3025	8568	1467	1319	5932	7058	1889	5486	2374	1387
Tb927.11.6300	573	3225	10362	1258	2719	1421	1727	3929	1465	882	2950	7822	1473	2477	2609	885
Tb927.9.3920	609	6471	9145	1087	5862	1742	1402	7915	1283	632	5664	4520	869	5208	1761	511
Tb927.10.7710	783	679	248	145	620	39	147	1009	21	78	509	55	83	601	25	47
Tb927.8.6150	663	5437	12140	1729	4480	1430	2062	7209	1386	1312	5421	6409	1867	4204	2226	1244
Tb927.11.10910	735	7590	10349	1089	7012	1093	1717	8931	741	881	7051	5767	1025	6703	2170	761
Tb927.9.11050	1638	1307	117	57	1425	14	73	2699	6	52	1045	29	34	1239	9	10
Tb927.3.4940	2250	658	129	34	487	18	35	836	4	21	405	40	18	381	21	9
Tb927.8.2610	2346	534	144	35	529	16	26	882	10	16	419	50	17	457	28	11
Tb927.4.750	438	529	196	277	532	34	252	848	46	147	409	71	105	489	35	55
Tb927.7.1610	1947	726	205	58	536	33	44	939	13	31	453	66	32	514	32	19
Tb927.8.1020	2109	627	113	53	450	10	40	886	12	24	361	42	29	398	12	12
Tb927.3.2710	3072	919	142	38	633	26	40	1362	14	29	560	38	22	582	21	12
Tb927.11.6330	801	185	250	51	172	23	47	225	7	18	132	97	26	113	33	24
Tb927.9.12110	1440	1581	140	120	1498	16	191	2581	15	121	1195	46	86	1531	27	66
Tb927.5.1820	324	898	7754	463	738	842	655	1044	905	312	824	5305	650	617	1836	397
Tb927.9.5690	342	1454	3341	279	1067	383	428	1545	285	234	1420	1852	410	936	795	280
Tb927.10.3380	345	2166	10738	996	2247	1376	1469	3416	1670	652	2029	6857	1052	1962	2254	533
Tb927.6.5120	324	1034	4636	469	828	646	460	1493	494	264	994	2251	342	842	934	211
Tb927.10.10010	681	444	265	145	449	31	135	598	30	78	395	84	111	390	46	86
Tb927.11.2060	975	9049	4231	962	7757	519	1464	10841	410	668	7772	2032	1003	6374	826	736
Tb927.10.8200	810	564	274	107	468	29	106	804	32	58	399	113	73	430	44	42
Tb927.9.8070	642	5451	5924	1258	5047	920	1711	8047	991	820	4777	3284	1088	4614	1054	601
Tb927.10.13500	645	5322	4828	1072	4817	590	1473	7475	572	737	5382	2302	699	4657	694	467
Tb927.9.7590	585	4463	13312	1103	3819	1700	1522	6330	1651	693	4256	7922	1083	3491	2517	757
Tb927.3.3310	657	5677	15505	1690	5000	2487	2698	7560	2218	1307	4895	8706	1794	4577	3397	1126
Tb927.7.5000	783	4726	6603	963	3946	849	1549	6640	867	717	4055	3783	1142	3171	1316	703
Tb927.11.16280	783	5946	5364	826	5433	425	598	8293	310	326	5275	2025	722	5070	858	578
Tb927.9.11380	420	3483	4195	1431	3365	672	1422	5397	773	731	3434	3371	1528	3206	1610	860
Tb927.7.5180	495	3769	3440	716	3367	521	640	4294	384	306	3549	1911	483	3183	711	318
Tb927.10.5480	378	3193	7280	661	3213	888	682	4614	905	381	3062	4424	602	2861	1698	401
Tb927.11.6360	576	566	167	129	511	22	130	849	11	85	460	41	73	465	34	38
Tb927.11.15880	402	2959	8525	1090	3222	1389	1185	4806	1572	663	2729	5399	1000	2733	2039	555
Tb927.9.11490	438	4196	13878	1788	4398	1501	1226	6290	1349	648	4123	7745	1344	4003	2879	902
Tb927.11.6180	441	4101	22864	1950	4128	3280	2171	6065	3025	1032	3588	8371	1238	3298	2984	731
Tb927.4.1790	1290	11385	7700	1505	9908	744	2292	13634	831	1033	9162	3428	1533	8203	985	1039
Tb927.10.4120	318	3723	7448	1130	3829	1165	1006	5643	1042	570	3382	4180	901	3479	1520	434
Tb927.9.12200	567	4099	9335	1439	3906	1245	1590	6111	1337	899	3980	4746	908	3490	1648	608
Tb927.9.1810	384	3529	14932	1781	3372	2217	1665	5657	1925	951	3529	6233	968	3414	2279	586
Tb927.4.2180	450	3019	3722	659	2794	480	548	3870	360	319	2819	1308	406	2473	632	298
Tb927.10.1590	330	1083	3446	337	1065	574	522	1575	673	319	900	2110	408	840	868	231
Tb927.11.3000	255	1770	781	166	1439	135	117	2074	105	55	1432	481	63	1142	179	48
Tb927.10.3280	249	2512	5218	927	2792	744	738	4202	753	465	2278	1647	423	2646	729	261
Tb927.8.5260	156	1373	2271	504	1510	567	387	2012	426	197	1538	955	269	1408	300	120
Tb927.3.5050	1125	9017	3515	1315	8548	420	2004	11764	449	860	7488	2237	1351	7567	479	751
Tb927.11.3230	321	2147	5453	1446	1975	845	1346	2602	971	627	2011	4147	1089	1789	1425	573
Tb927.9.15150	927	6660	3768	897	5684	453	1402	7873	448	670	5253	2409	986	4385	759	661
Tb927.10.11390	579	4790	7331	1110	4932	964	1162	6184	688	512	4478	3492	1003	4552	1244	603
Tb927.7.1740	774	4658	7888	873	3518	990	1102	5486	813	520	4238	4775	820	3281	1857	606
Tb927.4.5170	504	160	317	53	133	25	40	224	27	25	115	116	44	145	42	38
Tb927.8.1330	831	9052	14052	1541	8122	1722	2427	11881	1578	1055	8077	7343	1800	7562	3069	1305
Tb927.11.1470	1314	745	411	235	662	34	258	1425	50	169	546	130	133	560	56	74
Tb927.4.2480	1503	286	76	22	249	4	10	464	3	20	262	22	16	258	8	12
Tb927.11.11440	1533	384	178	69	296	25	61	523	22	30	264	68	27	330	38	26
Tb927.11.13360	3846	2524	194	168	2579	33	233	3923	28	105	1915	120	99	2244	61	75
Tb927.11.4940	1572	569	130	62	458	14	54	777	4	36	376	48	24	423	26	17
Tb927.11.6350	3816	2260	325	208	2024	54	176	3490	23	118	1626	149	136	1783	69	80
Tb927.3.1440	2445	756	208	67	706	20	77	1325	18	36	566	55	49	709	44	26
Tb927.9.6650	1407	584	211	79	351	21	77	628	18	47	342	85	34	336	30	24
Tb927.1.1700	1482	609	232	77	456	27	76	699	15	29	359	60	46	425	33	29
Tb927.10.15530	1809	1082	103	71	969	13	92	1552	6	56	805	44	31	882	15	25
Tb927.1.4420	2838	544	165	19	468	22	42	826	8	23	347	42	13	342	35	14
Tb927.10.10880	2055	1596	383	226	1487	58	367	2427	47	214	1094	129	153	1280	57	107
Tb927.10.3170	2172	1140	234	150	1017	27	147	1664	19	125	696	111	80	852	46	53
Tb927.10.7700	2007	698	151	55	585	20	67	933	7	35	437	37	26	475	23	10
Tb927.11.16930	2160	469	180	33	402	17	47	677	7	23	342	46	21	372	24	15
Tb927.11.540	2076	641	251	71	597	20	72	1001	14	61	397	90	36	479	40	36
Tb927.11.6120	5217	1644	220	43	1262	25	53	2602	7	34	1152	67	27	1129	48	28
Tb927.2.5410	3846	856	238	55	799	36	65	1290	10	19	655	92	46	611	70	40
Tb927.2.6130	3021	1040	324	105	934	35	109	1693	15	54	828	109	46	863	39	34
Tb927.3.3730	5538	852	212	35	751	27	54	1181	17	17	640	84	21	651	49	14
Tb927.6.2810	1575	334	99	36	286	12	26	493	10	15	221	24	21	241	12	8
Tb927.8.2380	3477	1457	163	74	1559	26	118	2922	9	79	1153	69	60	1461	40	32
Tb927.9.6310	1941	917	104	49	579	4	28	1139	4	19	481	18	13	476	29	8
Tb927.10.11940	1965	467	207	58	368	15	56	749	7	31	320	53	30	326	39	17
Tb927.10.9900	1695	679	145	49	565	22	70	1043	15	35	504	49	30	545	31	19
Tb927.8.2540	1317	1077	91	74	1358	13	98	2131	10	72	847	19	58	1101	17	39
Tb927.8.7100	6546	6662	339	224	6295	82	351	10539	32	240	5500	142	315	5590	106	179
Tb927.8.2520	2022	1680	126	60	1509	22	78	2455	7	65	1198	54	38	1354	23	38
Tb927.8.1910	1185	534	120	53	535	23	75	697	3	31	407	66	16	427	13	16
Tb927.1.4490	519	574	198	156	639	18	100	1076	13	57	552	45	39	752	18	27
Tb927.10.12830	921	250	149	24	243	14	15	378	6	10	213	61	9	188	28	10
Tb927.5.2280	1305	592	320	78	540	29	75	774	17	32	445	117	56	488	40	30
Tb927.8.3310	2001	944	295	157	891	32	137	1400	19	86	637	106	60	835	60	48
Tb927.10.7020	1308	426	175	69	543	33	72	835	9	31	390	48	48	594	26	20
Tb927.5.610	1287	1588	319	212	1595	62	310	3615	32	254	1561	92	169	1631	52	88
Tb927.5.630	1206	3145	807	1062	3269	145	1167	7666	84	983	3068	264	648	3668	130	396
Tb927.9.3280	1152	460	308	122	522	56	168	913	55	103	450	155	113	494	63	72
Tb927.11.7060	1245	2367	483	432	2016	76	401	3497	54	306	1625	179	231	1625	91	148
Tb927.10.14000	2694	726	104	34	584	16	40	1019	6	23	406	30	17	480	13	18
Tb927.10.13040	3630	1238	185	44	851	33	46	1093	11	17	714	57	26	756	38	12
Tb927.11.13740	3645	1206	230	59	851	35	57	1376	14	30	869	62	46	839	52	31
Tb927.9.15660	3729	408	180	23	426	16	19	706	6	9	297	31	16	361	24	6
Tb927.9.8850	1131	3794	425	479	3043	104	570	5693	81	506	3076	313	334	2680	111	256
Tb927.10.15800	1203	327	387	60	283	51	68	467	47	31	261	129	73	262	68	38
Tb927.9.5350	1251	445	115	54	459	18	47	642	7	19	329	53	31	366	30	43
Tb927.10.2000	1677	536	259	59	434	19	87	715	24	41	374	100	44	312	40	35
Tb927.11.10110	1185	625	171	52	489	28	59	811	11	39	391	60	35	401	25	32
Tb927.3.3020	981	228	115	18	171	14	20	280	16	14	140	58	18	150	28	6
Tb927.4.980	1119	409	187	39	352	23	38	576	9	19	320	65	34	331	42	20
Tb927.9.5440	1266	451	115	45	356	18	44	624	13	41	309	51	28	317	21	20
Tb927.11.3880	1302	474	96	60	416	10	36	720	7	23	347	25	28	377	9	17
Tb927.3.860	447	703	220	221	639	55	197	1153	42	145	598	93	110	566	47	68
Tb927.9.11900	1653	417	160	31	303	34	52	518	28	23	268	83	32	269	25	22
Tb927.4.2010	282	300	177	61	253	15	39	427	18	23	180	44	27	288	18	15
Tb927.11.12830	2337	744	253	71	577	40	104	1019	26	51	542	118	96	526	62	59
Tb927.8.1420	1560	683	244	118	582	37	108	858	10	50	429	96	75	465	55	44
Tb927.11.11780	1824	744	101	67	484	21	50	719	5	23	371	34	26	414	20	16
Tb927.2.5020	2187	1078	279	128	989	38	193	1773	33	92	847	127	69	926	52	53
Tb927.3.2030	333	111	95	10	59	18	15	148	10	7	60	45	10	64	15	9
Tb927.3.3360	1401	589	79	35	459	17	24	938	4	18	416	40	16	440	10	4
Tb927.3.4820	918	435	50	33	384	10	31	523	7	14	339	27	19	348	13	12
Tb927.10.8040	2088	1965	149	114	1814	25	151	3342	9	127	1374	63	67	1611	31	54
Tb927.4.760	2406	1810	112	60	1590	25	90	3128	14	76	1406	36	44	1330	20	40
Tb927.7.3180	1299	1437	119	133	1144	23	99	2245	7	72	1058	23	67	1060	28	55
Tb927.3.4000	480	411	230	219	492	44	167	1124	39	127	412	69	67	580	27	53
Tb927.11.10650	2757	1006	168	76	932	27	86	1619	12	57	656	62	43	796	32	38
Tb927.5.3610	3384	1422	151	116	1286	33	111	2320	16	55	992	60	55	1088	34	44
Tb927.4.2020	1281	459	151	41	334	20	40	583	11	18	317	54	39	343	36	17
Tb927.8.6680	495	197	71	27	117	8	19	201	10	10	143	21	12	99	8	3
Tb927.10.9230	2310	543	145	35	462	21	51	862	9	20	386	41	6	459	14	14
Tb927.6.2960	3078	638	158	50	465	14	40	939	12	37	406	59	30	447	26	18
Tb927.8.7050	1365	371	122	37	237	28	25	479	12	21	252	49	11	233	23	17
Tb927.10.14260	534	269	491	72	247	53	49	416	46	26	207	134	28	247	69	18
Tb927.7.1780	708	621	69	111	547	11	92	1077	13	50	544	22	44	612	13	45
Tb927.7.1790	693	119	29	9	130	1	8	221	3	7	89	3	7	121	5	2
Tb927.7.4480	426	548	158	137	597	34	116	1330	23	73	433	76	60	492	24	52
Tb927.10.10810	1857	451	67	25	315	15	27	576	7	17	259	24	18	289	23	17
Tb927.6.2300	1038	2128	322	325	2149	50	298	3549	29	169	1632	114	137	1722	48	86
Tb927.9.7180	5073	2533	301	148	2249	49	179	3764	20	81	1883	98	136	2063	53	63
Tb927.5.286b	1392	358	123	14	308	15	19	561	7	10	265	25	2	306	11	6
Tb927.3.590	1389	141	68	8	87	7	14	129	2	2	67	8	5	73	10	2
Tb927.9.8450	603	380	554	115	366	52	118	814	69	89	315	166	66	340	61	41
Tb927.10.2530	669	648	39	67	602	9	41	880	4	25	482	17	43	522	6	33
Tb927.10.2540	690	273	175	55	235	20	49	359	12	29	204	77	30	193	31	23
Tb927.10.5760	648	319	111	60	325	19	40	573	7	23	231	28	25	294	15	20
Tb927.10.830	783	608	82	97	543	14	70	1093	6	50	487	17	37	606	8	24
Tb927.2.5660	783	478	30	28	421	10	38	775	3	28	411	29	27	355	6	16
Tb927.5.3970	783	405	109	53	380	19	73	706	15	57	312	52	59	353	21	31
Tb927.10.16140	801	296	133	23	291	15	41	466	12	19	247	59	9	244	22	6
Tb927.9.7550	1416	648	64	46	576	8	38	922	8	26	463	16	17	457	4	10
Tb927.11.3650	1809	3413	68	78	3067	16	128	4622	7	87	2615	23	53	2601	20	46
Tb927.10.9300	924	388	146	46	357	16	38	714	15	33	334	44	15	396	22	10
Tb927.10.8580	573	258	169	59	222	25	41	378	21	36	174	86	30	197	29	27
Tb927.11.14460	924	598	64	88	421	11	63	780	15	62	345	34	44	352	8	43
Tb927.11.9180	876	461	78	36	435	6	31	952	4	26	421	22	13	457	13	11
Tb927.3.5330	828	391	333	114	349	43	106	592	28	62	264	96	61	325	46	37
Tb927.11.9470	1062	363	176	56	356	14	57	721	16	34	235	50	50	350	12	27
Tb927.9.15490	1242	483	323	135	425	49	159	809	26	111	372	101	89	402	31	52
Tb927.10.4250	561	263	560	50	171	65	64	306	59	47	170	190	68	144	69	28
Tb927.3.3450	537	2041	696	1270	2636	177	1287	4266	131	687	1667	265	475	2267	112	301
Tb927.9.7230	582	288	123	40	249	16	45	470	17	53	231	40	38	206	21	22
Tb927.10.5230	813	466	266	107	411	19	80	857	12	47	389	72	61	390	43	21
Tb927.6.3650	552	804	117	160	780	17	155	1283	10	67	686	30	73	770	14	50
Tb927.9.13650	549	2715	3222	1231	2554	461	1356	5282	438	1082	2446	1143	894	2416	505	559
Tb927.9.7650	570	352	81	50	224	16	38	472	17	33	248	41	18	231	19	10
Tb927.7.6230	573	251	331	92	241	42	81	403	38	52	191	171	72	189	99	63
Tb927.10.2230	1803	608	257	78	484	35	69	791	13	42	386	88	48	389	48	36
Tb927.8.2020	996	488	354	76	419	36	67	705	41	42	359	125	41	383	54	24
Tb927.10.10850	2712	2402	214	152	2526	47	257	3588	18	154	1863	145	193	2164	48	143
Tb927.11.17000	3000	6606	194	191	7773	71	472	12369	31	254	5774	115	160	6016	30	111
Tb927.5.1280	774	317	50	16	192	3	7	428	3	8	207	5	9	161	10	6
Tb927.6.700	2901	2985	136	168	2843	35	207	4024	10	70	2353	66	105	2495	31	57
Tb927.11.4460	378	1346	247	858	1690	85	894	3189	60	485	1197	66	243	1552	22	153
Tb927.11.4450	354	882	232	360	1099	28	277	2248	38	186	775	54	134	1176	23	90
Tb927.6.3050	1632	844	260	128	781	27	160	1394	20	88	608	82	75	667	40	55
Tb927.10.6190	1512	610	256	74	425	16	76	642	12	37	416	95	45	303	50	34
Tb927.6.4210	1788	1084	215	123	916	39	156	1668	13	92	663	68	58	763	46	61
Tb927.2.5180	1020	390	362	102	420	48	118	616	37	56	309	133	53	330	57	36
Tb927.11.5360	939	360	93	39	253	8	31	486	12	24	250	28	12	244	16	12
Tb927.4.1360	882	261	96	60	194	10	43	400	12	23	165	40	11	144	14	20
Tb927.4.460	972	293	273	49	209	22	31	395	19	23	175	102	27	201	39	17
Tb927.1.2340	1356	62971	9100	3929	62714	2279	16852	93338	2047	8578	48209	14343	11155	50324	3602	8748
Tb927.9.9200	1413	456	117	51	397	16	48	778	9	26	381	66	36	382	15	30
Tb927.3.1400	1005	336	84	26	211	18	16	493	4	14	191	22	24	233	14	10
Tb927.9.3970	615	345	154	22	299	12	26	486	9	6	277	34	14	300	21	19
Tb927.10.9760	1056	294	80	20	217	4	18	291	5	5	164	18	22	169	13	7
Tb927.10.7090	990	1979	79	118	2239	13	104	4414	11	98	1911	25	38	2135	7	21
Tb927.11.8460	1371	519	220	60	336	33	47	718	13	28	313	81	40	397	46	20
Tb927.4.3500	531	172	123	36	126	8	16	248	10	13	114	22	11	93	9	2
Tb927.8.2410	714	216	100	21	200	10	28	319	3	11	163	42	25	163	22	14
Tb927.4.1300	1125	4690	87	329	4560	51	453	6589	41	267	3760	61	173	3864	15	116
Tb927.10.5780	1731	419	67	22	268	4	28	589	6	15	282	27	3	264	9	10
Tb927.10.9850	1689	449	117	29	420	11	33	675	12	15	322	36	16	401	24	16
Tb927.4.3930	1362	724	62	19	558	9	30	1012	9	23	553	14	22	491	13	10
Tb927.8.5450	1467	1411	133	169	1094	22	158	1908	20	130	1040	65	141	1051	59	76
Tb927.8.4700	1377	1271	428	72	1057	40	67	2074	16	43	974	125	33	950	78	29
Tb927.10.6500	1362	460	105	25	331	12	18	654	2	7	336	17	9	349	6	6
Tb927.1.3000	1209	588	86	47	468	10	21	866	7	23	435	47	28	462	11	23
Tb927.9.13490	1470	752	76	50	546	14	50	884	6	18	412	33	56	409	14	20
Tb927.3.2090	1848	823	85	53	639	8	46	1064	6	33	555	17	28	516	15	18
Tb927.8.7520	1956	748	163	71	609	21	37	1009	6	25	512	35	25	555	34	23
Tb927.11.3570	2616	2414	189	200	1981	37	281	3941	19	187	1681	85	173	1834	67	96
Tb927.3.4750	2616	3088	352	172	2405	45	233	3708	23	132	1921	141	226	1921	76	144
Tb927.11.2470	1698	1403	90	70	1181	16	101	1960	8	66	977	19	29	984	12	19
Tb927.11.6590	1566	2338	94	92	1880	23	175	3445	8	115	1502	58	67	1448	37	41
Tb927.10.14790	1149	2710	256	429	2340	48	489	3294	31	270	1984	116	226	2009	41	138
Tb927.11.15750	4254	1399	248	122	1358	57	184	2427	24	87	1055	174	125	1343	80	60
Tb927.11.3850	4677	2265	225	103	2298	33	107	3675	13	82	1819	61	91	2017	53	48
Tb927.9.9740	4254	1717	232	99	1546	35	138	2741	20	71	1174	102	91	1355	52	55
Tb927.8.2450	933	506	131	76	440	18	47	784	8	41	364	36	27	435	10	8
Tb927.10.3700	1509	554	88	42	409	11	33	780	4	28	329	28	18	389	10	16
Tb927.10.15690	708	221	66	27	191	6	17	340	3	11	172	11	10	149	9	8
Tb927.11.12360	480	160	139	26	102	13	31	202	20	17	110	71	21	99	15	14
Tb927.9.13100	540	206	252	41	226	29	55	501	53	42	254	147	49	255	59	29
Tb927.4.1170	1020	450	237	104	435	25	85	664	22	50	349	124	65	302	55	43
Tb927.8.5890	675	230	333	63	193	41	54	357	39	35	174	137	37	206	60	27
Tb927.1.630	516	264	96	28	182	15	32	315	6	22	150	18	19	185	9	8
Tb927.8.5510	1191	616	272	144	585	32	114	835	15	56	365	94	75	515	63	43
Tb927.6.1520	966	674	113	75	557	30	89	1921	10	80	925	46	44	979	15	46
Tb927.9.9660	1056	721	68	46	570	11	49	818	4	26	445	9	35	458	14	16
Tb927.10.13650	384	251	327	53	187	31	41	340	36	29	205	85	39	174	47	35
Tb927.9.6170	1215	5787	241	312	5406	41	426	11811	29	373	4764	82	140	4917	40	138
Tb927.1.4690	1038	662	155	117	667	23	120	1160	13	64	477	52	34	587	30	36
Tb927.10.3560	1170	928	156	157	820	21	142	1230	19	78	774	42	58	776	23	54
Tb927.5.3960	1107	357	246	40	300	42	76	540	37	46	313	105	37	290	42	24
Tb927.10.640	2355	807	150	65	637	21	73	1109	11	40	546	68	37	605	32	32
Tb927.7.5490	1173	749	135	102	575	33	113	773	20	48	488	51	58	549	24	29
Tb927.11.1990	2079	1920	188	125	1801	32	191	2563	10	100	1287	78	90	1438	30	58
Tb927.8.5060	570	220	73	30	228	11	21	393	5	14	181	21	15	220	9	9
Tb927.4.2470	4035	1077	158	45	973	16	61	1651	16	32	738	70	43	919	31	34
Tb927.10.10600	336	91	407	79	143	65	100	208	62	40	80	106	29	148	31	23
Tb927.10.13190	1158	367	140	39	299	20	45	510	12	19	276	55	29	249	27	16
Tb927.10.4540	552	138	148	13	86	19	20	140	8	4	71	68	16	95	9	7
Tb927.2.2900	543	164	332	109	150	61	79	383	35	51	148	139	60	178	45	38
Tb927.8.4410	1011	226	87	30	183	5	13	319	6	4	170	28	13	146	14	9
Tb927.7.1110	1056	2196	153	169	2090	17	176	2679	11	96	1686	46	73	1614	20	68
Tb927.4.2310	2004	2889	215	291	2691	76	671	3596	50	391	2418	158	434	2700	66	300
Tb927.10.3660	1212	1439	60	55	1105	10	75	2990	8	87	930	25	25	986	9	22
Tb927.11.5090	1254	293	66	21	211	5	10	312	2	3	138	13	6	151	6	1
Tb927.5.3820	984	841	86	107	697	12	104	1198	13	62	575	32	43	631	9	26
Tb927.3.3410	1356	1289	103	120	1134	15	97	2220	12	95	961	39	50	1101	18	22
Tb927.10.1260	1626	497	185	47	417	19	34	733	13	25	345	79	15	374	48	19
Tb927.6.1880	1683	772	172	80	793	30	111	1046	15	66	648	81	67	706	26	51
Tb927.7.3320	405	133	39	16	103	1	9	201	3	2	79	9	5	82	8	4
Tb927.11.6960	1626	742	166	75	589	18	56	1055	9	39	449	65	44	549	48	34
Tb927.2.2260	12834	3187	383	72	3545	47	119	5761	14	48	2847	114	46	3438	42	46
Tb927.11.16160	570	534	598	311	497	120	364	844	76	183	456	286	218	454	112	131
Tb927.4.2720	2220	824	238	117	708	38	97	1239	15	59	539	59	42	655	29	28
Tb927.10.180	918	636	353	128	521	47	187	860	32	80	433	137	94	439	44	53
Tb927.3.1380	1560	1908	56	68	1331	8	94	1928	8	49	1093	26	50	1043	11	22
Tb927.7.7420	1755	2236	238	200	1756	43	233	2814	31	150	1431	136	131	1304	56	96
Tb927.1.3820	402	341	754	239	336	152	264	687	140	181	301	337	231	293	191	117
Tb927.6.4990	549	555	251	170	405	37	124	784	38	85	323	83	60	358	42	46
Tb927.10.730	1407	783	123	66	516	13	57	1028	11	48	421	36	52	463	26	23
Tb927.11.9420	651	755	91	135	562	10	127	1155	9	82	543	31	43	532	22	36
Tb927.10.7360	1941	544	102	34	404	12	24	717	5	21	391	31	32	369	26	17
Tb927.11.360	1800	504	256	41	363	29	46	505	17	27	409	109	48	326	31	21
Tb927.2.5980	2613	592	147	48	673	21	49	1773	12	54	679	58	42	848	41	43
Tb927.2.3030	2439	997	110	44	1123	18	68	1873	5	43	960	27	32	951	20	21
Tb927.6.3580	2742	519	244	51	543	17	52	932	11	35	500	68	27	463	49	22
Tb927.8.6690	4647	1791	328	151	1567	65	170	2879	40	114	1135	136	105	1364	84	48
Tb927.10.6630	1707	1216	247	142	1213	40	192	1827	21	87	1022	78	65	1108	32	49
Tb927.8.1510	485	336	17	3	257	3	14	294	0	5	207	10	7	185	6	3
Tb927.8.1510	1225	1276	139	71	968	15	103	1228	10	36	909	63	7	862	33	34
Tb927.10.10380	1563	859	227	121	696	29	154	1310	37	119	543	102	78	644	28	58
Tb927.11.4980	1806	753	214	61	610	18	68	842	6	21	444	53	52	456	27	30
Tb927.11.13810	1671	788	319	112	796	44	146	1212	26	79	603	102	70	664	43	46
Tb927.10.540	1311	2903	141	198	2500	34	196	3762	22	138	2229	49	84	2305	17	46
Tb927.4.2630	2532	1027	339	133	894	47	183	1293	27	86	788	129	104	906	60	79
Tb927.3.620	2427	844	682	158	741	79	175	1180	66	75	626	164	72	726	62	41
Tb927.10.6260	1815	922	202	88	949	24	100	1419	19	58	801	59	56	815	22	51
Tb927.5.4270	2487	1130	444	221	1047	82	334	1454	57	148	786	163	111	909	60	64
Tb927.10.9780	2637	1029	445	125	1140	65	188	1547	29	89	928	168	117	1132	75	87
Tb927.7.2970	2475	1162	168	108	960	30	158	1871	13	78	725	55	42	902	54	26
Tb927.5.3600	2847	928	155	62	814	9	48	1480	10	38	651	52	44	728	28	12
Tb927.10.6290	1539	1021	509	199	958	45	260	1264	38	140	664	204	146	712	117	81
Tb927.10.7080	1653	574	188	48	460	31	59	859	13	29	435	66	23	459	39	24
Tb927.1.1620	2220	934	203	82	862	30	118	1292	24	65	692	62	65	831	49	52
Tb927.10.1720	1791	589	277	77	609	28	99	777	16	58	493	95	76	606	43	49
Tb927.11.12930	2262	706	192	52	625	21	55	1004	9	35	500	58	27	548	38	21
Tb927.11.14630	4227	882	257	57	975	46	91	1522	14	51	841	132	53	989	64	27
Tb927.11.15460	2178	862	213	106	798	32	104	1275	20	54	606	60	77	776	41	45
Tb927.11.16570	1710	425	423	40	355	30	31	587	20	26	318	108	22	342	58	20
Tb927.11.7070	1653	1008	174	87	728	18	65	1191	19	30	603	85	33	674	36	16
Tb927.3.2600	6513	8743	339	196	8203	72	359	12983	29	240	6980	146	350	7930	71	159
Tb927.5.1560	2262	792	199	124	836	62	173	1188	31	86	622	157	133	769	64	103
Tb927.7.7300	3051	1057	215	82	803	23	63	1310	15	54	548	74	52	631	40	38
Tb927.9.10960	2106	817	210	67	679	29	85	1035	21	56	570	91	47	584	36	34
Tb927.6.740	3756	1625	270	123	1581	61	156	2749	32	80	1261	123	72	1503	56	34
Tb927.4.2390	2229	711	222	84	645	46	66	1095	24	34	613	99	37	621	49	23
Tb927.8.3830	2238	592	109	21	451	11	18	741	2	14	379	18	16	431	4	15
Tb927.4.3890	3282	1988	168	80	2159	31	138	3648	21	100	1570	48	70	1791	37	35
Tb927.4.3020	4323	1039	176	61	1006	21	57	1747	7	46	779	84	54	860	29	26
Tb927.11.12600	2532	1040	207	94	1160	29	125	2242	6	88	923	71	61	995	30	45
Tb927.3.3270	1464	7696	107	271	7241	58	565	21531	32	769	6140	102	339	7412	37	236
Tb927.5.1150	2208	841	221	70	796	27	96	1055	11	47	699	111	80	770	38	56
Tb927.11.4380	6591	1773	299	77	1936	27	114	3056	13	63	1598	104	69	1855	52	27
Tb927.10.16150	1734	680	244	75	575	29	107	979	38	54	479	175	89	522	74	71
Tb927.4.4210	2634	1063	260	91	944	27	78	1666	14	64	839	71	32	862	20	31
Tb927.7.5080	2172	673	103	27	539	11	19	936	8	23	451	45	24	460	17	12
Tb927.11.9160	1368	157	64	18	136	8	12	244	6	5	112	28	4	98	19	4
Tb927.10.8070	1479	554	254	68	456	30	51	829	16	24	383	77	36	409	45	20
Tb927.7.6930	1473	302	82	18	284	25	35	474	5	10	219	46	5	224	13	12
Tb927.11.960	1974	474	250	37	382	13	40	592	7	22	298	62	31	360	25	17
Tb927.11.8730	1959	503	183	30	409	19	36	694	13	16	383	64	49	406	26	14
Tb927.11.14680	8583	3431	327	139	3712	38	211	5938	20	99	3408	120	85	3943	77	54
Tb927.11.14260	1086	256	72	25	193	7	17	405	7	4	161	22	9	157	6	9
Tb927.9.8250	1446	425	437	49	416	54	63	610	57	59	342	261	88	284	96	34
Tb927.11.8220	930	532	100	72	496	10	54	793	7	58	355	27	31	412	6	16
Tb927.3.3920	1143	329	52	15	240	5	10	432	5	11	234	10	10	196	6	12
Tb927.9.1670	1953	353	115	36	304	7	21	374	4	10	239	39	8	248	17	10
Tb927.11.16290	1047	384	215	45	307	23	41	507	21	21	265	84	28	302	35	13
Tb927.6.1690	984	244	115	41	193	16	14	353	10	9	156	23	9	148	12	6
Tb927.8.3200	4218	1321	154	70	1101	20	62	2103	6	39	886	42	57	962	39	24
Tb927.10.14440	861	318	130	32	225	17	28	431	11	18	207	36	19	191	19	5
Tb927.11.380	555	220	128	60	175	22	39	307	20	32	136	37	25	148	23	23
Tb927.9.10670	1836	463	95	39	479	16	35	807	6	21	369	43	9	355	25	16
Tb927.10.6830	1401	357	119	24	267	15	18	510	10	17	249	43	10	234	21	5
Tb927.8.6070	4239	1467	406	140	1485	47	175	2551	22	99	1188	108	61	1471	40	49
Tb927.4.3440	1353	433	135	38	332	17	30	577	14	21	326	42	17	312	15	9
Tb927.9.10970	1113	283	48	13	229	8	13	417	0	9	180	13	5	159	3	4
Tb927.9.12870	423	147	98	47	117	7	26	185	18	21	117	27	15	95	24	19
Tb927.1.2330	1329	79404	2332	3353	81006	741	6176	116080	392	3691	64753	1737	3508	64286	680	2556
Tb927.10.11930	783	390	79	48	297	18	39	604	4	27	246	23	21	271	8	15
Tb927.2.3910	1503	399	146	30	336	7	25	520	6	15	300	33	18	315	11	11
Tb927.8.6420	1497	388	149	36	370	17	45	701	16	34	344	66	25	324	37	16
Tb927.10.12890	2427	3071	278	219	2796	42	308	4903	26	197	2334	108	135	2426	45	84
Tb927.11.10060	744	569	196	112	551	15	93	846	16	73	353	61	50	344	29	36
Tb927.11.7460	1962	13524	258	525	12186	109	1170	14099	57	549	13095	203	625	11239	88	446
Tb927.8.2980	1251	371	146	44	265	13	40	448	12	14	264	54	23	220	18	17
Tb927.11.6790	2346	1416	183	94	1414	37	157	2164	19	77	1067	46	82	1182	13	29
Tb927.10.9400	816	475	265	95	453	41	113	725	34	47	383	119	72	353	43	34
Tb927.2.4590	1104	3137	143	251	3314	37	376	4283	29	201	2700	81	201	2892	42	168
Tb927.10.7420	675	515	159	116	472	22	118	742	13	58	359	48	69	404	28	60
Tb927.7.1600	897	356	172	30	309	12	20	438	12	16	257	48	8	256	17	11
Tb927.11.15530	1377	294	39	12	136	3	4	263	2	4	127	12	3	136	3	2
Tb927.4.4080	741	95	38	15	88	5	11	183	2	7	84	10	7	92	7	6
Tb927.3.4650	666	244	70	26	195	8	12	343	11	7	173	10	7	124	2	2
Tb927.10.14890	2463	9471	191	266	9740	89	720	16774	41	562	8065	113	322	8606	47	210
Tb927.11.9110	2010	997	169	132	780	25	99	1288	20	48	672	51	46	710	35	29
Tb927.9.8950	1284	2601	156	288	2493	39	308	3926	15	228	2282	59	149	2421	20	100
Tb927.3.1540	909	160	99	26	137	10	14	256	13	14	110	40	9	128	22	9
Tb927.6.600	1056	584	44	28	460	5	41	922	3	19	430	15	25	383	8	20
Tb927.4.410	951	813	114	98	767	23	109	1865	16	109	669	42	59	784	20	46
Tb927.10.370	540	161	48	27	116	8	10	230	1	11	114	17	8	97	7	10
Tb927.10.2880	8082	4278	272	134	4084	34	137	7340	11	97	3853	78	88	4269	45	51
Tb927.9.15460	3126	2959	182	115	2477	44	195	3691	7	92	1980	76	71	2179	34	34
Tb927.11.1350	924	374	186	68	313	16	47	710	10	44	270	60	46	312	26	36
Tb927.6.2720	1080	553	144	72	499	33	116	887	25	64	423	68	48	477	30	28
Tb927.10.13740	1785	787	129	67	632	12	68	1301	4	50	553	24	28	611	12	18
Tb927.5.3400	3036	4049	156	144	3921	26	192	4852	10	86	3337	60	110	3418	26	50
Tb927.10.11620	3303	776	215	65	618	29	44	1030	19	19	546	92	29	529	41	22
Tb927.9.4820	2637	671	149	41	584	14	51	938	12	35	499	59	34	483	28	15
Tb927.11.13020	450	4978	698	1714	5141	196	1595	8432	159	1010	4401	322	791	4381	145	558
Tb927.9.11230	426	487	504	257	552	46	172	966	69	126	456	136	123	559	69	78
Tb927.11.3680	471	259	54	62	175	9	40	425	12	34	177	28	21	194	8	17
Tb927.11.7940	465	243	1178	115	276	147	141	437	159	91	203	480	134	212	199	82
Tb927.11.9790	492	380	702	236	412	104	221	794	124	188	333	267	144	462	74	78
Tb927.6.4710	2022	1018	229	105	897	22	125	1576	9	74	742	88	59	774	30	57
Tb927.9.6130	474	478	31	91	475	13	53	1008	6	48	328	22	40	398	7	23
Tb927.1.2100	3441	10938	489	785	10277	132	767	20108	54	855	8878	217	392	11306	98	266
Tb927.1.2110	2049	461	144	24	305	20	35	513	3	13	251	52	10	253	25	8
Tb927.10.13030	2037	552	362	92	588	73	84	1047	45	54	450	183	70	569	70	43
Tb927.6.3310	3033	954	238	118	823	34	102	1575	15	53	641	70	48	747	55	39
Tb927.9.7540	2571	767	219	79	783	45	81	1673	29	42	560	80	23	712	35	15
Tb927.4.3940	2379	584	173	42	396	11	37	1043	10	33	314	36	22	336	26	8
Tb927.1.2160	393	104	151	47	101	12	24	240	13	17	68	19	5	107	16	10
Tb927.1.2150	423	91	57	18	95	3	13	213	5	7	61	10	4	77	3	7
Tb927.11.4640	3156	493	127	20	517	9	32	961	6	20	416	48	16	460	22	7
Tb927.1.2120	2199	1382	198	88	1343	29	116	2395	11	57	977	80	38	1191	34	31
Tb927.10.1890	4785	2469	231	146	2093	29	193	3558	23	95	1493	95	121	1846	49	68
Tb927.4.5010	1188	8414	542	1066	10008	261	2644	13910	136	1368	8239	409	1059	10389	132	756
Tb927.10.6980	555	247	190	64	228	21	39	413	29	39	198	60	51	216	34	41
Tb927.10.5240	5109	2265	229	89	2009	33	120	3564	15	53	1672	109	55	1692	46	33
Tb927.10.13000	1863	723	429	156	643	65	157	1100	29	71	569	139	75	559	42	42
Tb927.9.6880	1956	611	178	61	458	23	52	887	12	37	408	66	36	418	34	21
Tb927.11.6720	3174	1132	281	100	945	48	125	1709	26	72	775	118	70	782	60	30
Tb927.10.2130	2730	846	270	70	622	43	114	1282	24	78	577	170	87	555	49	59
Tb927.11.14240	2961	716	147	37	479	18	34	835	13	15	477	46	21	403	22	14
Tb927.10.720	3252	1409	148	90	1128	32	82	2048	9	40	906	51	62	902	33	29
Tb927.9.8620	3336	1277	490	147	1191	64	186	1971	32	95	866	181	93	1043	89	53
Tb927.7.3930	4359	1123	246	77	951	25	74	1820	10	49	897	126	70	876	55	54
Tb927.11.6920	4998	1816	211	73	1651	38	72	2851	15	63	1284	73	72	1448	31	26
Tb927.10.4170	7620	2859	425	143	2910	72	208	5216	28	116	2273	139	104	2685	52	63
Tb927.9.15400	9147	2252	307	53	2092	49	121	3533	18	33	1745	104	57	1875	98	37
Tb927.7.4960	1380	447	423	91	386	60	147	664	56	57	341	205	82	324	110	60
Tb927.5.2660	2583	1214	406	198	1219	62	274	1727	31	130	979	169	81	1225	56	79
Tb927.11.8260	1269	674	95	31	544	11	39	930	11	22	505	30	39	485	13	27
Tb927.11.2500	1512	1330	150	124	1145	18	181	1957	10	118	961	73	89	1073	21	70
Tb927.4.2560	1920	536	115	28	437	11	30	775	5	13	364	36	18	362	24	5
Tb927.11.2230	2214	1129	158	53	901	17	60	1725	3	37	729	31	31	816	23	15
Tb927.7.2250	2007	868	119	47	601	11	43	1132	8	19	487	39	16	544	18	12
Tb927.3.3900	1866	998	102	52	832	24	43	1629	5	34	701	27	30	746	11	24
Tb927.8.590	2037	552	86	31	435	6	22	795	3	15	414	13	8	419	14	13
Tb927.11.16210	2118	713	146	79	603	20	75	1091	11	45	457	59	34	560	20	24
Tb927.7.5340	1497	1131	137	61	1129	16	73	1826	3	35	930	27	24	1143	13	20
Tb927.11.12220	2382	756	112	41	647	11	28	1024	2	20	462	23	15	516	15	9
Tb927.11.1910	969	412	181	76	350	26	49	635	23	18	273	79	29	328	37	22
Tb927.10.15940	1101	420	115	38	345	12	43	500	19	19	277	49	23	270	24	17
Tb927.11.8990	1176	352	94	22	246	8	22	299	5	7	214	23	13	209	16	7
Tb927.9.5490	2025	882	170	85	614	20	77	1240	9	33	482	57	29	573	22	14
Tb927.8.650	3786	3242	165	125	3075	17	173	4404	20	105	2807	80	96	2883	35	65
Tb927.6.4660	1620	352	135	27	312	12	21	480	3	17	255	42	13	292	36	12
Tb927.4.2080	2721	2990	430	322	3282	86	686	6123	50	437	2577	108	204	3179	46	154
Tb927.3.1930	1440	430	168	31	346	11	19	595	10	19	288	17	33	320	25	17
Tb927.7.220	1221	678	326	180	760	46	141	1330	30	108	645	173	127	889	66	107
Tb927.9.1610	654	345	74	34	274	5	22	533	2	15	224	20	16	245	12	6
Tb927.7.5580	678	325	176	31	234	20	27	454	13	12	234	50	22	220	22	20
Tb927.1.1060	918	304	102	22	229	7	28	391	2	14	202	33	13	184	11	7
Tb927.5.760	2223	1673	155	72	1567	25	103	2973	10	67	1129	39	38	1216	27	21
Tb927.11.7140	942	697	107	40	521	9	49	869	8	26	412	35	30	431	12	25
Tb927.7.7360	1038	534	81	29	370	5	32	712	3	21	294	15	22	243	14	14
Tb927.5.2060	2184	1114	207	91	871	28	83	1295	9	52	740	53	48	719	36	41
Tb927.11.2710	2058	569	98	31	460	14	23	676	4	11	325	28	14	378	11	5
Tb927.11.12430	2457	815	117	37	653	10	35	1152	1	28	553	29	14	536	13	10
Tb927.6.2150	1644	510	163	69	570	28	77	798	14	34	418	93	60	468	31	34
Tb927.1.3230	2148	652	230	50	459	21	47	860	12	24	449	64	40	435	42	16
Tb927.8.6500	1620	765	120	54	701	10	45	1288	9	22	573	37	23	643	12	20
Tb927.4.2260	549	342	121	69	320	5	65	647	13	47	221	37	46	309	20	25
Tb927.8.1080	591	383	103	68	354	12	37	584	14	37	257	40	55	321	27	31
Tb927.10.8710	498	261	95	37	240	15	37	401	3	19	158	26	14	215	6	21
Tb927.7.3410	450	797	351	266	746	59	393	1366	82	262	684	141	201	638	60	94
Tb927.11.13900	561	255	367	123	274	67	148	522	54	87	245	142	114	257	85	69
Tb927.7.1500	870	349	121	47	317	18	35	486	5	17	262	42	20	217	16	10
Tb927.7.2080	3153	1067	247	123	857	32	115	1584	26	76	729	102	80	808	48	49
Tb927.6.2480	1038	401	319	65	331	31	64	576	22	39	337	149	48	326	49	37
Tb927.10.2290	1251	806	175	104	706	33	98	1277	13	61	528	37	55	627	32	32
Tb927.9.12730	1356	732	86	45	549	15	36	870	7	29	454	19	21	445	10	12
Tb927.1.1230	1443	354	122	21	258	12	23	429	3	16	234	33	23	274	27	7
Tb927.1.1960	1977	1307	466	264	1291	66	376	2212	45	209	895	132	143	1176	42	86
Tb927.1.4300	1476	435	177	60	431	32	73	860	17	52	328	60	20	409	27	19
Tb927.10.12380	1743	637	364	75	511	41	90	845	53	47	439	163	49	462	84	37
Tb927.10.12530	501	222	628	93	228	133	142	422	73	32	183	504	85	222	148	45
Tb927.10.12640	1893	782	341	135	652	33	145	1158	24	87	460	83	66	595	33	38
Tb927.10.13830	723	567	89	88	510	11	72	734	7	30	412	26	36	407	18	30
Tb927.10.14730	1332	1217	687	225	994	71	200	1748	52	147	779	166	101	924	64	49
Tb927.10.5040	873	564	164	69	481	18	44	798	11	24	385	29	45	400	11	22
Tb927.10.6610	825	693	196	137	576	21	168	916	26	119	474	95	87	457	32	45
Tb927.10.8540	1011	848	257	123	761	27	104	1303	22	90	680	87	145	708	34	79
Tb927.10.9840	789	710	342	268	598	39	260	1062	42	162	470	102	107	538	37	61
Tb927.11.1010	1116	470	161	68	368	15	39	619	16	24	265	53	34	315	25	14
Tb927.11.15130	960	661	109	100	496	10	54	823	10	53	436	35	40	442	14	36
Tb927.11.16740	1155	946	118	103	739	25	115	1474	7	79	737	61	96	751	35	77
Tb927.11.16980	927	593	95	70	517	10	89	873	11	57	411	27	58	474	21	39
Tb927.11.5220	2301	1023	127	87	761	14	78	1322	8	50	643	32	51	678	26	35
Tb927.11.5710	1272	324	89	51	223	7	35	465	9	16	222	42	5	258	9	11
Tb927.2.3960	693	343	961	179	244	98	148	477	101	101	210	300	98	220	121	71
Tb927.2.5160	1203	3771	253	603	4438	80	651	4901	44	259	3840	128	372	4088	62	207
Tb927.3.1430	1152	438	124	64	375	15	60	636	13	33	293	64	29	303	24	22
Tb927.3.1760	783	409	303	67	330	48	80	561	47	52	260	148	41	278	58	34
Tb927.3.2290	1122	450	480	149	498	76	156	744	56	87	380	193	88	420	91	68
Tb927.4.2970	1008	306	246	52	348	25	45	587	18	20	276	52	19	281	35	18
Tb927.4.3980	1488	1033	176	69	845	15	81	1464	8	47	790	49	52	878	25	33
Tb927.4.650	738	324	114	30	228	14	30	450	14	13	225	28	25	173	32	6
Tb927.5.2880	567	325	236	48	265	9	26	487	11	30	205	44	14	204	15	12
Tb927.6.3120	891	621	118	106	742	15	96	1367	16	62	489	26	32	639	15	25
Tb927.6.3730	921	255	402	95	218	42	74	340	63	56	204	192	48	148	73	52
Tb927.6.3850	870	198	213	28	164	14	11	298	5	10	96	28	2	118	5	3
Tb927.7.4590	1641	492	405	84	378	43	109	618	47	43	413	170	53	351	64	48
Tb927.7.540	1374	481	251	65	396	17	55	692	6	33	339	40	22	420	23	21
Tb927.7.6200	855	213	134	30	146	8	22	327	9	13	120	32	16	117	20	4
Tb927.7.6660	774	210	127	26	133	15	18	203	6	9	125	36	10	112	7	3
Tb927.7.680	2325	901	226	91	784	35	86	1300	14	52	647	75	51	757	27	25
Tb927.7.740	1644	703	234	82	579	29	92	918	14	43	467	82	59	503	42	54
Tb927.7.990	2337	810	136	100	602	22	95	1075	15	57	451	58	52	558	36	29
Tb927.8.1010	1473	539	104	36	346	14	37	622	5	19	269	26	26	276	16	14
Tb927.8.1030	882	338	193	43	250	19	34	417	12	35	177	39	47	182	31	23
Tb927.8.4470	714	262	367	38	206	28	40	343	21	26	185	132	25	203	26	20
Tb927.8.7010	609	356	414	85	333	36	90	520	48	46	230	146	84	262	67	47
Tb927.8.8310	1446	588	227	72	437	40	74	944	36	83	496	101	76	400	46	36
Tb927.9.10950	864	412	80	60	322	20	55	548	5	28	266	37	36	267	16	25
Tb927.9.14180	969	493	228	98	423	25	94	770	19	57	376	88	61	342	46	49
Tb927.9.8160	1293	779	140	75	583	17	94	1000	10	75	579	42	43	584	18	27
Tb927.9.8410	1005	836	111	68	561	19	66	981	5	36	459	24	36	526	25	23
Tb927.10.6510	1689	16014	544	896	15657	205	1809	20390	88	1092	12797	547	955	13652	189	709
Tb927.11.15040	1785	1020	210	143	900	26	124	1624	11	91	785	87	85	783	55	58
Tb927.6.4090	1626	840	123	66	594	25	60	1086	11	51	464	48	49	466	19	30
Tb927.8.2230	1023	302	103	29	232	6	25	471	5	18	179	35	9	154	16	12
Tb927.10.11680	2826	1123	151	59	891	16	72	1696	9	65	764	79	65	758	26	48
Tb927.11.16690	2757	843	135	37	767	23	65	1410	13	39	741	63	59	842	45	31
Tb927.9.8540	2817	821	184	53	610	17	53	1009	7	16	516	53	20	530	40	20
Tb927.10.470	1578	388	65	22	273	3	23	490	3	11	202	12	16	216	2	9
Tb927.11.2090	1296	889	123	108	759	23	80	1174	10	44	588	37	51	626	22	28
Tb927.10.8900	1299	1277	49	37	1111	13	36	1691	9	29	991	12	18	907	5	10
Tb927.10.12810	1521	971	154	104	894	11	95	1506	14	50	851	69	72	834	21	39
Tb927.10.7050	1653	375	164	44	289	28	53	504	25	45	261	66	31	221	30	15
Tb927.10.7510	1470	443	174	59	422	33	51	578	20	53	318	102	55	356	24	40
Tb927.8.3860	1275	509	442	63	336	53	71	517	27	50	287	131	65	282	64	37
Tb927.7.5880	1260	499	363	74	389	48	80	830	47	45	422	174	54	448	44	31
Tb927.10.13430	1455	326	50	15	266	9	18	504	1	13	195	9	6	187	3	3
Tb927.3.1630	1203	419	54	29	461	11	34	1202	7	27	367	16	15	405	4	8
Tb927.9.14430	1050	828	289	174	757	33	170	1334	30	86	621	88	109	746	33	68
Tb927.2.2430	1119	398	81	31	335	12	31	674	4	23	246	22	14	328	9	6
Tb927.6.2200	594	489	59	68	448	20	73	812	15	43	482	40	46	445	9	32
Tb927.10.15970	1695	337	83	13	341	15	25	650	6	6	274	28	7	295	15	7
Tb927.11.1390	1398	500	274	128	431	23	77	813	18	66	370	76	65	453	30	33
Tb927.9.12450	1266	656	241	105	536	28	62	908	14	48	419	31	37	492	27	30
Tb927.11.1410	1251	494	220	70	483	17	79	702	16	40	373	70	49	490	34	28
Tb927.11.8310	1167	768	225	184	879	30	158	1550	35	106	711	47	68	801	32	42
Tb927.5.970	573	313	511	135	321	90	148	535	76	65	287	254	121	333	93	80
Tb927.7.2600	411	279	87	27	231	12	16	426	2	17	195	28	14	214	9	11
Tb927.11.4800	1479	736	103	58	661	11	53	1295	7	32	542	33	28	625	17	23
Tb927.10.6050	5112	12590	172	114	10436	55	149	22493	21	187	8882	58	96	9442	31	54
Tb927.4.1340	2313	1329	171	125	1103	20	121	2009	13	76	944	61	72	1117	30	40
Tb927.11.12750	834	350	179	57	266	11	56	519	8	47	247	97	61	276	40	28
Tb927.11.14560	4359	1842	183	87	1446	23	110	2499	10	65	1279	112	99	1375	37	61
Tb927.11.230	2457	1459	331	170	1224	53	218	2320	30	165	966	121	115	1117	46	94
Tb927.10.16110	1161	489	163	51	448	28	62	804	12	35	336	53	38	394	25	26
Tb927.7.2790	2106	909	152	102	857	35	92	1337	15	58	642	58	60	651	31	47
Tb927.10.9870	798	502	96	78	482	16	50	891	7	38	439	20	47	447	17	20
Tb927.10.10090	3261	1011	238	94	938	40	144	1615	21	50	809	89	66	878	31	25
Tb927.11.7560	1890	1690	92	67	1560	13	139	2343	6	70	1080	22	78	1350	16	39
Tb927.11.1430	2259	2467	119	112	2483	32	203	4632	15	174	1731	54	93	2360	47	72
Tb927.5.2950	2340	1234	144	97	1132	27	135	1947	13	80	889	47	83	994	25	26
Tb927.3.4230	4167	2879	229	167	2778	33	236	5193	22	165	2293	103	103	2469	40	52
Tb927.10.7690	2175	1394	176	157	1227	31	136	2154	21	98	1024	73	75	1180	29	55
Tb927.2.4810	4023	2388	394	198	2070	72	205	3738	49	171	1592	127	110	1973	59	62
Tb927.7.3560	5283	3465	330	236	3166	62	311	5642	13	224	2452	102	172	3054	52	85
Tb927.10.3310	2841	1442	332	184	1321	51	224	2389	16	124	902	75	74	1177	35	52
Tb927.11.10900	2547	1447	507	303	1475	64	322	2622	50	175	1039	148	88	1294	60	81
Tb927.11.16560	1326	545	117	70	541	15	51	1135	10	41	442	52	37	527	28	26
Tb927.6.2170	669	777	409	333	684	97	319	1038	76	167	648	144	124	625	76	75
Tb927.2.6050	2556	2261	236	258	1923	58	345	3638	36	247	1489	91	166	1664	36	119
Tb927.4.450	3579	2088	190	126	2234	26	156	4103	12	121	1753	64	102	1986	35	49
Tb927.1.2570	2949	2779	235	136	2365	32	218	4709	14	119	2161	75	93	2394	36	51
Tb927.8.5250	1596	1531	212	177	1277	25	188	2066	15	102	955	78	99	1130	38	77
Tb927.11.14900	975	824	319	157	667	30	144	1246	33	98	554	38	76	661	36	29
Tb927.11.11900	2637	2191	114	161	1720	33	190	3033	15	128	1665	55	106	1702	18	55
Tb927.10.4270	552	265	97	48	187	11	30	320	23	24	177	44	27	147	27	16
Tb927.3.5180	411	1300	237	429	1457	42	356	2547	20	202	1108	42	100	1430	28	62
Tb927.7.3590	456	291	39	36	192	3	21	464	6	20	180	7	4	216	8	7
Tb927.8.1490	312	191	50	11	156	5	9	263	3	7	91	5	5	114	0	1
Tb927.10.3040	408	266	82	21	231	17	17	365	9	10	180	24	21	195	15	13
Tb927.11.12040	324	226	662	125	199	95	154	363	117	90	162	397	179	177	202	96
Tb927.11.7218	2841	914	326	113	906	54	130	1524	28	79	757	126	69	814	45	46
Tb927.5.1340	2463	806	323	97	629	38	103	1152	19	73	528	108	75	545	72	53
Tb927.9.4900	3777	1780	293	129	1647	40	138	2547	14	63	1341	120	52	1483	71	41
Tb927.10.6640	762	910	392	248	783	54	254	1142	19	155	734	109	151	715	61	80
Tb927.3.2320	1323	426	319	60	278	32	59	482	37	39	254	151	50	221	49	33
Tb927.10.7800	1341	447	113	36	308	12	30	588	6	20	341	74	23	313	23	16
Tb927.11.1260	2886	1704	171	119	1356	31	117	2268	16	67	1344	76	59	1272	27	34
Tb927.8.3100	1572	1365	106	62	1081	14	96	1706	4	31	890	26	37	882	15	24
Tb927.6.4820	792	327	177	85	291	23	65	495	29	43	217	68	52	265	25	26
Tb927.11.14840	753	849	1054	213	1091	83	273	1707	71	137	800	239	112	1069	55	92
Tb927.10.1070	906	473	62	31	382	11	27	549	5	14	252	15	20	278	7	11
Tb927.3.4670	1287	673	268	116	579	31	94	1057	16	60	423	51	37	509	14	20
Tb927.6.3110	1320	399	127	61	331	21	57	582	5	31	316	57	34	311	29	20
Tb927.11.12310	2310	961	141	59	883	29	72	1557	14	47	656	48	35	800	28	31
Tb927.10.4990	936	500	138	112	572	19	90	922	21	51	376	48	70	548	31	59
Tb927.8.5390	1395	178	86	14	123	13	23	262	5	4	118	40	5	129	6	2
Tb927.11.1180	978	526	122	77	419	17	57	802	4	23	317	52	31	376	15	27
Tb927.7.1900	879	201	65	14	128	6	3	251	4	5	159	18	11	137	11	1
Tb927.11.7160	1197	456	113	47	379	27	41	659	7	24	286	42	21	340	29	14
Tb927.2.4510	2325	908	257	86	707	19	61	1424	11	41	637	49	22	773	27	21
Tb927.10.9660	2331	945	229	93	720	30	95	1385	15	46	605	98	49	695	51	39
Tb927.5.1200	930	462	97	67	320	11	35	502	7	18	274	11	31	238	8	22
Tb927.1.1240	1770	1251	136	146	1156	19	110	1990	12	66	1078	57	67	1147	25	33
Tb927.11.11430	2418	952	139	87	857	17	89	1560	8	68	684	62	55	761	35	28
Tb927.3.1290	2844	1263	232	123	1036	46	119	1628	23	82	781	92	104	891	38	61
Tb927.10.7490	2130	732	409	121	636	42	169	1170	57	79	525	110	47	603	50	41
Tb927.8.5210	3486	772	160	25	680	27	42	1055	5	29	620	62	30	616	22	15
Tb927.8.5970	2229	913	247	96	753	35	84	1195	13	59	603	80	66	646	38	27
Tb927.8.6340	1011	291	47	16	258	10	13	591	3	8	206	15	9	219	5	2
Tb927.8.6350	2364	383	72	12	328	13	17	543	1	9	230	15	5	291	26	7
Tb927.7.7170	2175	1089	342	141	931	65	145	1551	26	85	658	80	45	824	36	32
Tb927.10.11440	2700	1207	113	30	1223	16	47	2091	7	40	983	50	13	1098	18	11
Tb927.11.12610	1005	402	203	54	311	23	65	529	23	31	245	78	46	270	30	27
Tb927.11.14080	636	411	135	96	409	26	93	801	18	58	276	31	27	358	4	12
Tb927.6.1460	1245	641	394	150	585	25	94	1074	33	79	473	113	55	579	20	41
Tb927.11.16720	1281	687	67	36	709	13	33	1101	6	28	521	20	7	614	5	4
Tb927.6.5020	642	106	89	13	81	17	8	158	0	5	64	17	6	86	22	3
Tb927.11.14030	846	266	73	17	127	6	14	344	8	15	175	17	7	113	13	12
Tb927.11.11500	1695	649	112	42	684	16	66	1158	7	31	488	43	21	598	27	15
Tb927.11.16390	297	189	45	35	160	8	34	275	8	17	132	12	20	123	4	4
Tb927.1.4540	1584	2730	484	89	2982	54	116	5328	19	45	2480	100	48	2359	55	35
Tb927.1.4650	1431	3010	212	74	2901	34	84	5505	9	47	3050	46	34	2816	17	18
Tb927.1.1720	1227	535	189	57	386	16	66	687	19	53	327	42	33	325	20	24
Tb927.11.880	534	6301	297	1455	6052	182	1463	8246	113	732	5290	187	495	5502	85	420
Tb927.8.2090	585	218	664	54	168	73	79	329	84	45	148	229	76	137	105	47
Tb927.10.13220	2742	667	177	47	614	18	54	1108	11	28	513	89	25	536	41	25
Tb927.2.1560	591	1282	567	431	1154	105	418	2066	76	267	1055	169	204	1032	69	127
Tb927.9.11740	552	258	191	56	228	23	59	410	11	27	163	96	34	272	26	12
Tb927.9.14420	1155	382	127	39	293	8	31	476	4	23	221	48	20	238	27	15
Tb927.9.3440	957	726	211	108	620	35	107	1164	16	60	516	57	60	599	20	49
Tb927.5.1370	714	240	139	34	186	20	38	336	13	18	122	58	9	168	21	14
Tb927.7.280	678	341	345	78	243	30	75	430	29	37	213	130	56	209	61	33
Tb927.7.4770	522	1533	752	455	1651	175	726	3202	158	453	1426	492	385	1434	210	204
Tb927.8.5230	732	405	162	59	289	19	64	576	16	53	285	66	74	288	41	51
Tb927.8.6910	588	257	394	76	239	53	99	402	83	45	189	186	88	206	84	50
Tb927.8.2000	789	965	436	373	992	73	392	1234	68	184	843	162	278	931	116	179
Tb927.6.3280	5514	1333	200	64	1114	27	59	2029	17	40	878	83	44	954	42	22
Tb927.9.12320	1233	982	117	81	800	15	71	1498	8	62	782	34	30	830	8	23
Tb11.02.5400	1089	541	274	133	407	34	97	765	21	62	283	107	71	366	37	26
Tb927.6.560	1023	1815	214	239	1571	48	301	2940	31	223	1728	105	232	1583	68	138
Tb927.6.1010	1353	16851	2176	1088	16161	291	1216	38306	197	1292	17177	1044	1333	15842	498	835
Tb927.10.12820	3042	4101	107	109	3849	26	173	6643	11	133	3292	41	88	3410	21	44
Tb927.6.950	2358	2229	235	389	2349	53	462	4064	33	363	1797	117	183	2175	52	145
Tb927.9.3000	549	212	27	12	145	5	7	270	0	7	161	5	2	164	1	4
Tb927.11.16510	441	324	30	36	247	5	23	518	9	10	242	14	15	240	0	7
Tb927.11.13650	360	137	129	35	153	19	19	235	20	11	90	34	15	117	11	5
Tb927.11.6640	402	122	78	22	76	5	16	146	2	9	82	19	12	88	3	4
Tb927.3.3470	543	169	72	21	125	8	11	233	7	14	128	32	9	70	11	4
Tb927.8.5120	345	540	108	255	559	39	197	719	14	88	431	23	76	492	5	40
Tb927.9.8680	816	322	194	45	252	22	51	418	27	21	231	91	27	209	27	26
Tb927.1.1580	906	223	198	42	213	4	26	303	16	17	143	62	22	207	26	10
Tb927.10.3120	699	292	191	61	218	18	42	418	17	29	159	49	17	213	18	10
Tb927.3.1890	855	265	113	55	197	6	33	347	15	13	169	39	18	160	16	8
Tb927.5.3040	597	189	99	23	165	12	18	223	5	12	146	34	11	128	10	12
Tb927.3.2650	222	181	155	19	137	37	25	309	31	19	180	79	15	173	36	9
Tb927.8.1890	777	587	94	67	476	5	39	700	10	21	441	35	30	374	21	12
Tb927.11.11950	1182	136	82	13	109	9	11	201	3	5	98	23	6	98	14	5
Tb927.1.4100	1062	524	79	33	342	10	22	603	3	33	270	24	17	277	11	11
Tb927.10.8320	375	291	155	72	242	18	47	468	22	40	204	55	29	213	36	25
Tb927.9.3170	591	256	144	42	171	27	35	288	23	26	158	71	27	139	47	9
Tb927.10.280	477	289	322	56	235	36	63	543	72	60	236	123	56	257	49	31
Tb927.3.1410	498	360	307	127	245	31	68	483	33	53	244	118	77	325	61	57
Tb927.4.4620	474	110	52	15	91	7	8	137	5	10	85	10	2	94	15	2
Tb927.3.680	1755	322	147	27	305	6	27	389	8	15	211	46	8	225	19	4
Tb927.4.560	12699	5513	493	165	7747	79	280	14188	20	135	6411	158	86	7502	74	67
Tb927.3.1360	1866	461	343	39	351	42	50	589	37	30	340	162	37	336	66	21
Tb927.11.15230	687	616	290	243	571	43	222	1133	43	151	484	107	142	598	50	84
Tb927.9.15090	660	869	170	73	714	20	81	1267	15	48	820	51	85	715	27	57
Tb927.8.3060	2016	1609	185	173	1502	37	214	2648	13	156	1247	86	110	1289	52	67
Tb927.11.11250	987	1342	323	343	1525	72	359	2266	38	242	1090	153	283	1348	94	206
Tb927.10.12260	1428	952	100	65	592	14	53	865	7	48	526	19	37	462	18	27
Tb927.1.3950	1515	1901	65	46	1617	19	99	3006	7	78	1295	23	53	1138	5	24
Tb927.10.7190	456	297	160	42	298	31	43	514	15	30	227	46	40	245	43	29
Tb927.3.1700	1473	317	121	13	295	14	24	485	8	8	239	31	19	264	31	7
Tb927.8.5140	1728	1149	230	196	1077	28	192	1822	20	125	794	108	123	974	55	64
Tb927.6.5110	3813	1398	191	89	1058	35	101	1717	22	72	877	91	83	965	70	45
Tb927.8.2370	4947	1658	278	90	1479	44	105	2766	15	51	1150	106	37	1355	36	30
Tb927.10.14550	1983	2099	331	68	1861	45	83	3436	51	32	1508	118	45	1813	39	25
Tb927.9.12510	2208	3110	187	163	3105	61	366	5504	38	207	2420	54	86	2682	27	62
Tb927.11.10930	1470	539	78	20	458	9	26	783	5	18	425	31	26	383	21	14
Tb927.10.3210	1686	2403	121	182	1965	23	198	4102	17	152	1659	47	70	1607	12	70
Tb927.10.7100	1266	310	79	26	241	4	24	386	2	13	194	18	16	234	18	10
Tb927.6.2900	2208	768	149	93	704	21	91	1323	15	48	570	43	30	640	31	22
Tb927.9.2580	954	538	78	31	475	11	21	592	2	6	427	16	16	343	9	6
Tb927.10.2750	1386	481	226	56	488	21	45	709	9	23	405	74	38	410	37	29
Tb927.1.870	1029	486	251	70	425	22	77	667	29	51	390	97	45	364	64	18
Tb927.10.11100	1707	577	160	56	557	15	61	839	8	28	435	44	26	520	18	23
Tb927.7.5680	843	196	103	13	166	8	16	399	9	12	123	33	4	146	19	4
Tb927.7.5160	864	766	185	117	721	25	113	943	20	66	567	62	74	617	30	43
Tb927.6.710	726	246	202	21	191	24	18	281	16	11	154	71	14	150	16	4
Tb927.1.1000	1263	534	275	75	423	37	56	719	20	33	349	105	31	372	51	24
Tb927.10.3990	1221	4294	54	166	4126	30	225	6494	8	93	3827	33	58	3653	18	39
Tb927.11.2210	4575	2041	182	82	1815	24	74	2994	10	46	1626	66	52	1527	25	25
Tb927.8.4870	3615	2460	268	245	2414	52	325	4017	27	214	1789	160	133	2257	55	106
Tb927.8.7730	1194	381	179	41	230	19	24	362	6	15	156	55	9	202	22	6
Tb927.7.5480	1584	512	76	31	502	10	44	745	4	21	382	53	28	460	6	10
Tb927.10.7570	1356	1536	179	145	1433	21	153	2863	23	122	1325	48	92	1294	21	55
Tb927.5.4330	1320	460	200	70	394	21	48	602	14	27	322	50	30	344	32	21
Tb927.8.7380	1641	1186	377	139	988	36	89	1586	16	45	771	112	40	837	36	15
Tb927.4.5040	1818	654	164	39	603	16	31	1050	12	22	475	33	14	440	27	9
Tb927.3.4390	1518	433	153	52	420	16	56	666	14	28	310	49	23	311	28	15
Tb927.11.16730	1434	1700	170	71	1215	19	88	2450	9	61	1712	38	46	1555	15	37
Tb927.8.5630	1173	493	92	64	423	19	73	654	4	38	300	35	54	335	33	28
Tb927.5.3830	942	1020	93	144	888	25	119	1520	6	83	996	34	73	888	18	34
Tb927.4.3160	3729	983	154	58	942	20	60	1689	10	48	729	50	58	851	32	30
Tb927.3.4340	1074	435	226	54	407	30	54	578	18	46	351	71	44	322	14	18
Tb927.4.4650	810	237	217	62	204	41	58	254	17	20	153	94	44	149	47	23
Tb927.11.8290	2688	946	210	114	950	18	116	1505	23	74	655	72	53	840	31	35
Tb927.5.1020	1770	747	165	77	601	23	98	913	11	61	574	69	64	474	34	30
Tb927.4.4320	351	113	50	21	91	11	26	165	14	19	89	21	10	89	6	7
Tb927.9.4930	1230	393	235	23	338	36	33	508	15	18	311	118	23	323	43	12
Tb927.10.4480	1842	738	222	64	459	36	55	838	16	43	483	52	27	445	31	28
Tb927.7.4080	3381	1212	175	75	1028	30	81	1757	14	51	765	73	44	819	28	24
Tb927.6.4780	2241	1167	216	83	931	21	89	1661	12	52	854	75	43	841	36	24
Tb927.11.6750	1728	341	95	27	293	8	27	450	5	10	268	29	15	234	15	23
Tb927.7.600	1542	486	215	79	451	24	51	688	12	32	350	66	21	347	30	18
Tb927.7.610	1449	1468	554	155	1884	43	173	2801	30	95	1487	132	75	1725	38	30
Tb927.10.11020	2856	999	150	70	960	12	81	1557	8	27	726	76	41	832	25	32
Tb927.11.12350	2547	384	146	25	428	27	32	615	13	13	323	42	27	347	19	18
Tb927.8.4880	4023	1708	276	103	1586	28	137	2599	29	82	1149	93	76	1345	60	43
Tb927.2.1800	3081	1528	116	108	1298	15	91	2587	12	62	1118	42	70	1176	20	52
Tb927.3.1130	1701	617	125	48	531	7	27	743	6	16	426	29	29	383	21	13
Tb927.9.10440	6741	2323	363	162	2097	51	183	3616	27	98	1874	132	75	2013	67	64
Tb927.9.15030	1608	422	175	47	390	29	49	549	13	28	305	103	38	275	39	26
Tb927.10.1710	1578	452	334	62	472	31	53	711	19	35	369	124	39	400	45	24
Tb927.8.3350	3174	1043	130	39	823	14	42	1300	4	28	610	46	33	652	23	22
Tb927.11.5550	2691	846	145	73	776	21	70	1446	5	41	622	42	29	651	19	16
Tb927.8.3290	5877	1777	301	122	1551	50	125	2976	23	74	1390	141	96	1468	51	51
Tb927.10.3110	1734	423	121	31	401	13	23	678	7	16	304	51	12	381	36	16
Tb927.7.2310	1266	431	267	81	459	29	59	745	26	41	330	86	46	404	45	38
Tb927.11.6890	2790	879	115	26	1052	17	26	1449	6	12	913	26	8	889	14	7
Tb927.11.6900	3147	788	134	54	856	22	55	1363	9	31	683	71	27	791	46	17
Tb927.11.11800	2256	541	180	65	418	22	39	737	12	22	428	82	25	449	17	20
Tb927.11.14790	2460	372	238	28	351	21	34	636	13	14	264	72	16	291	40	14
Tb927.8.3560	2787	1137	285	126	1129	40	155	1862	31	83	891	97	97	981	61	63
Tb927.10.910	2391	730	367	74	583	40	89	990	32	36	450	102	38	492	40	35
Tb927.8.700	2979	779	218	102	704	23	96	1317	10	46	562	93	47	646	36	30
Tb927.7.1000	2082	702	128	61	748	16	47	1227	6	37	519	66	25	635	36	30
Tb927.11.5430	3114	798	151	65	787	21	63	1600	13	38	634	59	30	818	23	28
Tb927.10.3550	3171	775	112	42	676	9	46	1091	15	18	580	37	26	587	26	18
Tb927.7.2060	801	271	93	21	258	12	22	402	8	21	204	32	30	227	10	14
Tb927.5.3670	3729	1133	256	78	1230	21	64	2164	13	49	1088	85	47	1230	35	30
Tb927.9.11760	2241	314	259	44	361	30	46	629	26	30	283	162	25	305	66	30
Tb927.11.750	2955	1510	411	225	1559	55	238	2804	44	157	1218	221	123	1466	122	67
Tb927.11.8010	2289	519	312	90	541	30	81	882	37	35	359	112	25	545	42	25
Tb927.3.5230	1434	533	67	33	321	6	21	467	3	15	255	31	9	227	26	8
Tb927.8.6740	1845	703	433	98	557	57	152	1020	48	118	533	195	83	539	97	55
Tb927.3.4810	852	314	171	39	232	13	18	358	9	11	194	39	13	203	34	14
Tb927.11.7860	2847	871	212	86	954	30	80	1476	15	33	670	54	42	761	34	30
Tb927.2.3930	2439	777	125	64	599	12	59	964	16	38	496	33	34	548	33	32
Tb927.11.12250	2511	562	179	46	510	22	42	750	10	37	386	83	41	389	39	37
Tb927.11.5570	2313	452	168	39	418	26	37	749	8	15	347	60	21	398	13	17
Tb927.11.11640	2607	689	153	40	567	25	49	998	12	26	508	54	27	497	18	15
Tb927.11.16140	2196	773	168	69	745	19	51	1313	22	47	604	60	24	645	33	30
Tb927.10.10410	2136	710	159	36	436	16	29	908	5	27	435	46	27	427	30	22
Tb927.9.9600	2322	573	99	22	515	13	24	943	8	18	426	42	10	458	40	5
Tb927.10.1900	2421	636	217	59	630	15	84	936	6	29	497	84	43	531	41	29
Tb927.4.1330	2091	2592	454	452	2565	89	667	4410	52	385	1934	154	272	2478	80	170
Tb927.9.5590	3666	1410	235	99	1498	35	118	2898	16	85	1213	66	62	1418	32	26
Tb927.11.11540	4275	1855	395	101	1845	47	159	3430	28	92	1364	108	52	1702	56	39
Tb927.11.9170	2526	1002	287	127	959	43	170	1624	18	75	809	156	99	909	77	62
Tb927.11.9520	2757	857	197	66	890	25	86	1423	16	48	690	109	54	742	40	33
Tb927.9.6940	822	509	162	99	504	17	103	944	23	47	471	71	61	581	37	58
Tb927.11.10640	1719	618	123	52	515	12	51	755	5	24	430	39	35	469	21	19
Tb927.9.4390	1137	734	253	221	668	34	160	1150	30	98	462	107	122	608	63	67
Tb927.11.8890	405	269	168	54	280	21	34	413	13	18	258	36	24	244	24	18
Tb927.11.7280	402	253	86	26	198	6	27	364	6	14	193	27	9	186	9	6
Tb927.8.5090	5346	3132	253	182	3058	47	226	4264	20	107	3133	109	177	3247	57	90
Tb927.4.3810	3573	2205	227	163	1940	36	264	3473	33	161	1564	116	166	1773	33	100
Tb927.3.5500	1014	398	203	116	342	22	114	703	26	79	348	108	92	361	40	54
Tb927.11.2200	399	186	79	43	154	9	21	254	12	22	144	35	23	159	21	16
Tb927.10.13310	900	391	173	42	309	22	54	476	17	33	321	46	23	294	32	22
Tb927.10.2780	4593	1632	230	113	1504	34	154	2418	17	93	1217	94	113	1385	32	42
Tb927.1.1170	249	139	114	40	120	19	14	168	19	23	120	41	31	87	22	13
Tb927.3.1250	255	121	32	8	113	2	6	179	1	3	134	10	5	100	4	5
Tb927.4.3490	435	448	1760	224	375	212	215	613	212	153	292	606	159	306	252	115
Tb927.11.200	396	167	673	101	139	64	100	206	66	50	134	268	95	131	75	43
Tb927.10.15370	1014	539	111	65	440	20	53	676	13	34	377	23	46	437	26	36
Tb927.11.10420	456	242	260	39	190	23	48	279	29	17	200	117	58	167	59	22
Tb927.3.5270	489	240	326	113	243	43	86	406	31	75	193	135	89	231	62	53
Tb927.10.13320	660	295	398	89	293	45	96	479	34	79	227	98	103	221	39	50
Tb927.9.11930	2307	480	288	49	463	34	64	791	31	30	385	75	23	408	46	21
Tb927.11.16270	2334	645	187	55	619	14	67	1103	9	28	519	45	25	517	27	25
Tb927.9.12790	1674	545	131	37	533	17	59	925	13	34	445	50	38	530	30	14
Tb927.10.4610	780	427	184	120	337	31	111	653	27	93	266	107	64	292	57	43
Tb927.10.4700	705	277	219	63	249	29	39	456	16	27	191	86	43	171	34	20
Tb927.4.2230	1530	536	251	105	537	63	136	820	25	78	449	141	87	483	58	69
Tb927.6.1140	2025	818	153	58	727	12	54	1187	9	50	620	67	44	662	40	33
Tb927.11.11670	1797	578	231	71	500	31	91	776	9	45	471	109	67	459	60	38
Tb927.10.6530	1215	585	157	57	482	16	65	724	20	26	398	57	59	369	34	41
Tb927.2.4720	2277	424	177	39	384	18	42	562	15	20	313	71	31	374	40	24
Tb927.10.13210	1833	706	194	54	536	29	71	905	16	47	478	85	39	441	30	26
Tb927.7.1710	1218	453	208	65	326	13	71	587	19	41	309	67	33	314	40	42
Tb927.8.1920	888	292	302	65	314	42	76	483	28	41	251	88	44	239	45	20
Tb927.11.16020	1302	577	219	85	701	39	137	958	27	70	551	73	88	674	40	68
Tb927.3.3940	1782	1351	97	43	1230	10	43	2570	6	19	1065	26	9	1072	15	6
Tb927.7.5380	1800	228	83	12	268	8	31	468	2	10	179	12	4	249	16	7
Tb927.8.6650	2001	397	131	18	377	18	46	543	3	9	234	30	4	329	18	2
Tb927.11.950	1416	989	155	146	868	64	293	1553	31	192	730	99	143	827	28	114
Tb927.8.710	4134	4177	178	112	4584	35	151	7964	14	84	3928	58	71	4239	26	32
Tb927.9.13990	918	1618	276	477	1599	87	402	2621	40	274	1244	107	260	1556	59	154
Tb927.9.8740	984	2171	133	200	1997	31	249	3340	12	129	1811	29	74	2194	13	39
Tb927.11.14100	1518	1042	72	33	1061	13	57	1427	7	38	909	16	36	883	12	17
Tb927.6.3480	1044	772	79	63	928	22	60	2180	7	43	669	13	19	913	7	10
Tb927.3.3960	1134	527	136	23	409	11	27	868	6	23	331	36	11	348	19	7
Tb927.4.400	1155	595	161	68	588	13	54	1146	11	37	529	53	24	657	19	13
Tb927.9.13280	1290	680	322	123	529	43	113	779	28	51	461	74	97	481	45	48
Tb927.6.2540	960	301	133	41	221	13	28	456	9	20	214	46	20	227	19	12
Tb927.11.7320	1245	357	121	70	265	22	54	452	6	18	194	43	18	229	15	7
Tb927.3.4720	1983	3592	242	246	3235	53	337	6248	16	260	2776	92	153	3112	48	107
Tb927.10.1130	825	416	156	49	377	13	52	666	11	28	294	45	42	292	20	37
Tb927.7.820	921	493	121	76	430	9	63	741	14	32	310	34	30	349	24	19
Tb927.11.11220	12729	7320	555	312	8431	79	365	14557	23	217	7140	204	280	8453	79	123
Tb927.11.3250	13977	8390	596	267	12503	117	455	19114	43	168	9901	168	117	10981	108	80
Tb927.11.8160	12459	8098	573	251	8421	73	344	13962	33	175	7268	185	173	8349	78	87
Tb927.11.2430	12924	6243	488	138	8886	72	261	15018	25	102	7235	124	83	8242	77	72
Tb927.4.870	13800	6689	577	185	9166	94	292	13823	31	131	7822	147	158	8934	102	80
Tb927.7.3160	15873	4678	591	182	4884	67	260	7196	19	82	4095	182	131	4782	77	70
Tb927.8.7840	2397	628	164	40	546	14	39	952	16	29	350	45	15	463	23	11
Tb927.2.4060	2595	1044	143	67	995	18	84	1647	14	68	774	37	25	811	21	21
Tb927.11.2270	2430	1360	200	124	1143	27	105	1883	7	78	810	52	58	965	28	41
Tb927.11.14300	1809	1940	185	196	1840	34	240	3315	30	169	1413	63	91	1615	25	68
Tb927.11.5000	1968	1026	88	54	1042	11	90	1761	5	54	802	31	40	805	19	25
Tb927.11.18680	273	1309	97	178	1198	25	101	2103	25	75	1241	26	64	1218	31	45
Tb927.11.5510	708	438	53	49	310	7	31	528	4	28	298	10	24	257	10	11
Tb927.10.15580	393	150	226	65	143	34	77	240	54	43	99	177	42	130	42	19
Tb927.10.4690	339	291	156	64	308	24	66	498	25	42	232	49	30	254	19	22
Tb927.10.6670	378	465	231	133	426	54	180	695	53	98	417	148	99	364	57	66
Tb927.11.5680	633	517	150	177	519	30	144	1028	20	96	401	39	55	582	22	40
Tb927.5.4440	273	220	732	220	289	90	193	456	107	142	269	379	165	319	231	167
Tb927.10.13110	357	286	82	47	256	8	55	611	8	57	263	11	31	280	8	16
Tb927.10.10320	330	210	113	43	186	9	50	388	8	31	173	35	27	156	21	16
Tb927.10.13370	600	404	302	106	396	37	102	582	21	85	293	94	100	320	62	76
Tb927.11.3660	351	331	126	67	309	21	56	482	16	33	237	39	48	260	18	19
Tb927.11.7740	348	387	247	70	346	33	54	645	24	35	263	82	43	310	31	24
Tb927.9.12820	375	217	107	39	191	11	27	341	8	8	182	17	17	190	7	8
Tb927.11.16810	1257	983	124	113	1004	16	96	1562	7	73	669	34	62	768	19	40
Tb927.11.7240	1524	1118	355	196	1094	51	210	1895	21	110	908	102	84	964	41	56
Tb927.9.14480	297	269	146	143	296	40	194	492	54	99	252	118	76	285	33	43
Tb927.11.3140	1368	725	131	67	635	18	41	1125	13	36	501	15	35	555	12	9
Tb927.11.16790	1974	954	138	83	978	46	126	1689	14	59	757	73	31	895	26	38
Tb927.9.6040	1164	636	143	78	541	23	81	984	12	72	432	70	36	437	24	25
Tb927.8.7000	564	172	728	61	158	56	73	255	55	27	138	310	43	131	108	18
Tb927.10.11180	2265	789	201	67	593	27	59	1033	21	31	462	97	59	550	50	30
Tb927.2.1890	879	376	127	93	336	17	66	739	16	65	260	39	29	326	12	18
Tb927.9.5650	498	385	220	87	402	34	69	715	27	56	350	69	22	387	44	20
Tb927.1.1010	2160	635	251	68	530	20	68	871	12	36	420	104	48	433	41	41
Tb927.1.2580	1194	837	486	115	743	60	174	980	74	102	559	216	144	600	118	86
Tb927.11.16600	885	366	239	73	270	26	64	469	20	59	253	74	54	192	37	45
Tb927.7.5460	609	396	163	92	343	20	78	710	27	43	287	53	41	323	23	30
Tb927.11.11030	684	260	141	31	234	15	40	406	26	22	256	43	26	201	33	19
Tb927.4.2740	453	1174	86	394	1585	26	343	3125	21	238	1091	27	104	1653	18	76
Tb927.3.2900	1257	1645	394	323	1647	56	377	2636	29	193	1570	93	144	1761	49	88
Tb927.10.5010	2241	1631	350	300	1861	60	326	2773	41	189	1369	183	118	1491	97	84
Tb927.3.3630	825	225	86	10	182	12	24	273	4	11	139	32	15	134	23	5
Tb927.10.13360	1413	1153	165	136	1027	22	143	1516	14	78	786	34	46	820	15	22
Tb927.9.10710	1914	720	207	77	550	26	58	887	7	35	417	46	56	462	29	34
Tb927.11.13190	1215	7698	502	829	7289	136	1229	8485	78	568	6014	235	658	5928	101	459
Tb927.10.2110	1350	56408	2304	3863	55255	809	9477	74071	473	5292	43176	1484	4751	44743	664	3384
Tb927.10.4570	2541	34149	500	521	26612	134	1603	29128	76	775	24962	230	866	22148	103	600
Tb927.3.2170	2673	1228	411	215	994	54	230	1540	36	125	782	211	156	871	98	110
Tb927.11.8980	2454	592	125	56	487	20	48	861	9	22	429	43	30	458	34	21
Tb927.11.13250	1434	2336	224	357	2263	46	364	3425	29	220	1836	111	180	2042	43	121
Tb927.8.4390	1428	743	278	100	574	26	80	1014	15	36	452	45	57	471	32	40
Tb927.10.4640	1467	1680	181	118	1388	35	156	2080	13	107	1290	77	108	1295	34	76
Tb927.10.5300	747	528	349	125	392	50	134	624	55	86	397	224	134	313	88	108
Tb927.8.5880	519	863	701	326	846	85	368	1497	77	214	767	165	242	889	65	179
Tb927.5.3120	942	938	278	253	919	27	203	1594	34	162	747	46	103	835	27	93
Tb927.11.1820	1887	883	128	49	669	15	52	1222	8	42	596	39	31	556	24	23
Tb927.6.1280	900	428	226	60	370	11	59	561	27	37	296	104	44	304	25	31
Tb927.11.11570	2403	1119	302	147	985	31	156	1499	18	98	730	103	85	823	67	65
Tb927.11.7210	3711	1317	318	127	1259	58	126	2164	25	82	960	138	80	1088	63	55
Tb927.4.2500	3027	1428	147	52	1184	10	54	2329	5	50	861	36	32	843	37	23
Tb927.6.2980	3078	696	248	64	597	41	90	1117	14	64	492	104	40	505	47	27
Tb927.7.6090	2289	3842	568	379	3691	132	699	5976	67	391	3137	193	264	3486	68	199
Tb927.5.2570	2091	2571	64	104	2179	13	228	3376	10	103	2099	50	134	2032	10	71
Tb927.10.8290	2223	3299	378	317	3244	78	549	4607	41	280	2321	159	262	2736	58	161
Tb927.7.2720	1992	880	591	298	813	75	298	1513	58	175	632	214	128	859	84	75
Tb927.6.4370	1521	1937	317	262	1870	47	281	2874	24	213	1476	93	217	1800	58	133
Tb927.11.11590	1242	1928	98	95	1427	15	134	2072	1	73	1393	34	80	1150	22	48
Tb927.3.1680	957	1374	195	308	1391	40	291	2193	12	180	1106	63	117	1277	27	62
Tb927.4.1930	819	1267	232	319	1092	33	298	1507	23	137	914	72	158	945	42	86
Tb927.8.1170	996	1350	258	154	1160	38	157	1664	23	86	1095	93	64	975	45	69
Tb927.11.9610	1029	1248	229	414	1052	43	372	1533	50	226	897	102	226	1022	47	141
Tb927.3.2220	663	365	426	88	348	90	150	573	80	80	358	267	112	317	85	64
Tb927.11.15420	618	758	93	186	631	22	171	945	29	86	674	44	119	528	26	67
Tb927.9.4680	1215	4873	105	144	3637	23	215	4779	3	114	3622	31	89	3033	21	64
Tb927.11.8770	1206	835	159	128	773	23	130	1500	10	97	651	50	53	783	16	37
Tb927.11.2260	702	559	114	79	524	14	65	891	14	44	377	27	26	478	11	23
Tb927.10.16070	756	188	80	29	177	6	24	227	7	11	150	22	19	153	15	9
Tb927.11.11770	1329	1039	63	41	843	12	40	1445	4	22	717	20	25	759	14	8
Tb927.6.1870	1284	1011	69	66	833	21	56	1273	6	37	735	18	33	759	14	26
Tb927.10.5020	588	360	168	97	332	18	63	594	13	48	273	41	47	334	21	24
Tb927.7.1670	561	486	102	101	371	16	56	614	15	43	343	40	44	331	17	23
Tb927.5.1490	3357	1612	123	48	1431	20	60	2673	4	47	950	44	39	1139	28	18
Tb927.9.5460	2997	1480	201	123	1254	30	108	2103	10	70	936	57	28	1024	37	24
Tb927.8.4820	1869	2016	152	184	1742	37	186	2601	12	126	1451	74	91	1599	19	65
Tb927.11.10560	2094	1817	134	185	1693	26	240	3019	19	138	1414	58	102	1646	36	74
Tb927.8.4500	2250	1517	103	30	1358	10	62	2761	6	34	1012	18	16	1217	10	19
Tb927.10.2770	1149	1544	163	188	1413	31	171	2276	7	94	1105	60	76	1306	23	44
Tb927.11.740	501	3365	9066	1419	3219	1265	2578	3986	1111	1020	2886	3371	1463	2457	1258	748
Tb927.8.1240	1695	557	95	29	386	15	32	659	2	19	296	30	13	326	15	13
Tb927.11.180	810	299	105	43	206	13	27	493	9	16	147	19	7	201	19	6
Tb927.10.12540	912	409	373	66	355	45	78	625	49	54	268	153	40	363	56	21
Tb927.8.3380	729	459	120	101	422	16	70	948	7	56	349	22	30	408	13	28
Tb927.9.2450	1161	260	118	35	210	10	29	345	8	12	163	27	18	200	15	6
Tb927.11.7540	975	462	111	54	320	14	42	482	7	23	261	29	19	247	8	10
Tb927.7.4160	906	1189	68	89	1288	11	89	2078	8	73	1283	33	45	1270	14	29
Tb927.7.4170	816	867	136	177	1119	32	202	2360	19	194	998	45	155	1227	22	71
Tb927.7.4180	918	918	65	52	962	8	61	1910	4	56	960	17	31	915	14	36
Tb927.5.4530	759	631	800	260	609	94	275	943	121	147	501	401	210	581	170	105
Tb927.11.190	1962	876	222	106	786	24	80	1407	13	61	598	52	35	676	33	19
Tb927.8.5770	2040	594	135	47	442	18	40	833	15	38	406	43	23	413	37	20
Tb927.8.8030	618	597	172	80	465	16	93	796	22	35	495	60	40	490	16	30
Tb927.9.3400	3156	1282	214	108	1192	27	116	2225	20	91	878	92	68	1080	51	36
Tb927.2.4390	2259	814	116	56	706	20	58	1220	4	34	605	30	28	669	30	19
Tb927.11.12090	780	201	252	38	192	20	40	334	17	18	160	101	28	155	43	26
Tb927.10.6860	951	245	80	25	227	11	18	451	7	8	245	31	20	229	19	5
Tb927.10.5510	1695	566	135	65	506	22	67	965	8	40	455	52	31	465	26	24
Tb927.11.7820	1644	747	81	34	814	10	36	1345	9	26	611	30	18	743	19	11
Tb927.7.2510	549	705	57	104	665	21	88	1070	10	79	610	26	42	572	13	34
Tb927.8.4890	1329	1281	238	195	1584	36	287	2604	25	152	1338	108	132	1435	57	69
Tb927.11.3470	1824	643	91	64	512	4	54	903	6	26	426	33	21	410	12	25
Tb927.3.4190	1938	1376	126	92	1371	29	96	2158	19	74	1093	35	76	1215	32	36
Tb927.4.1090	1905	732	134	54	561	19	38	1005	9	26	476	30	24	509	24	25
Tb927.8.1940	1887	948	114	96	996	22	133	1608	14	91	898	58	100	902	38	82
Tb927.10.5960	1380	625	133	77	520	15	63	1028	7	56	373	40	44	464	32	26
Tb927.1.990	1125	619	327	186	708	62	250	1148	47	161	470	112	153	616	47	73
Tb927.10.2890	1290	15006	215	440	14381	107	1298	19677	53	769	12070	170	869	11482	79	569
Tb927.11.16410	1524	577	240	59	485	26	74	884	18	43	427	120	53	458	27	38
Tb927.3.4850	804	338	287	111	417	38	82	624	37	59	289	143	79	362	82	49
Tb927.2.4130	2412	974	335	174	957	40	182	1628	12	115	720	120	128	915	61	108
Tb927.11.16480	1089	285	76	28	220	10	33	369	9	24	171	37	16	158	9	7
Tb927.10.10250	390	4610	5484	892	2745	305	225	2632	92	92	4306	2065	269	3699	588	173
Tb927.10.1140	1464	417	159	40	369	27	56	742	12	34	295	68	30	324	38	27
Tb927.11.670	1518	1487	261	150	1369	29	173	2949	20	168	963	100	102	1245	35	70
Tb927.10.13630	2424	2842	418	455	3063	119	794	5061	43	456	2618	195	365	3153	81	225
Tb927.11.8140	660	527	64	53	513	20	52	909	3	38	454	27	30	494	12	24
Tb927.4.4740	1179	812	111	86	797	18	61	1604	6	62	663	39	24	715	20	30
Tb927.11.2300	1359	1351	260	277	1324	42	314	1991	17	137	1046	103	147	1246	36	83
Tb927.11.15290	825	273	212	34	212	23	26	407	7	10	208	53	15	212	19	10
Tb927.11.6160	2097	1711	214	116	1334	20	151	2251	9	102	1117	59	93	1274	39	57
Tb927.11.4200	1638	1933	365	254	1879	55	466	3117	51	291	1342	83	160	1672	47	105
Tb927.11.7213	1176	835	494	305	987	92	339	1919	62	248	842	160	142	1137	79	85
Tb927.4.3290	1281	9	75	4	10	1	4	9	2	1	8	29	3	9	7	4
Tb927.11.14620	1377	2395	901	1024	2958	167	2068	6189	131	1219	2777	491	879	3573	201	449
Tb927.4.3280	1233	5	73	0	9	5	3	10	2	2	9	9	1	5	6	2
Tb927.10.4370	1353	123	249	27	176	43	60	269	13	11	112	89	11	174	50	14
Tb927.10.9500	1236	564	129	63	552	20	108	1094	9	60	498	41	39	571	26	15
Tb927.2.2020	1152	501	321	113	393	28	85	649	13	33	328	92	62	378	30	34
Tb927.5.340	1464	490	78	43	366	14	34	742	9	9	388	20	13	312	20	4
Tb927.2.1920	1467	851	101	74	933	14	162	1764	26	84	744	65	73	831	42	51
Tb927.4.810	1452	733	116	70	606	14	63	1354	17	58	591	40	46	545	9	32
Tb927.9.15890	1458	1211	163	114	1442	25	141	2354	15	78	1174	45	41	1305	19	33
Tb927.6.2850	1683	585	108	42	567	18	51	793	3	24	459	32	9	519	11	9
Tb927.1.3670	2142	576	180	66	529	38	92	1003	27	53	386	71	48	497	33	23
Tb927.1.5080	780	255	93	31	198	2	28	284	10	18	185	26	10	201	9	2
Tb927.1.5220	894	0	1	0	0	0	4	0	0	0	0	0	0	0	0	0
Tb927.5.120	774	391	107	94	528	23	150	759	11	79	495	40	53	540	10	21
Tb927.5.4620	891	213	282	40	193	38	47	263	19	20	124	49	13	164	16	3
Tb927.7.170	783	788	223	137	768	47	185	1037	19	68	911	73	54	875	31	40
Tb927.9.7340	789	44	42	4	61	5	15	159	1	11	50	13	4	63	5	3
Tb927.9.7370	777	188	170	25	177	17	30	337	8	19	181	17	7	208	4	5
Tb927.9.7420	786	0	7	0	0	0	1	0	0	0	0	4	0	0	2	0
Tb927.1.1660	888	287	443	38	191	46	43	264	52	29	185	235	27	156	74	27
Tb927.2.4930	738	240	36	14	186	7	10	325	4	5	178	4	4	172	2	2
Tb927.5.1140	1977	1019	196	94	810	18	77	1397	6	66	626	59	40	679	36	36
Tb927.10.13290	1239	665	107	51	643	20	43	995	10	24	509	36	22	645	14	17
Tb927.11.5070	2517	935	151	60	777	12	81	1271	7	25	603	54	17	743	14	10
Tb927.11.14140	1155	920	93	92	795	24	81	1369	10	64	742	21	41	736	18	22
Tb927.11.16000	1101	343	254	53	285	20	46	487	20	28	270	100	28	301	32	25
Tb927.3.5150	876	424	153	117	340	12	87	534	25	52	260	53	53	301	14	35
Tb927.8.3220	2394	946	182	49	759	12	55	1400	7	49	657	63	34	678	24	23
Tb927.11.14340	3102	1249	158	102	1135	20	72	1933	7	50	849	55	54	1052	39	31
Tb927.3.5620	3039	2137	242	244	1915	56	320	3849	25	241	1563	127	161	1851	63	112
Tb927.3.2580	756	12	103	0	18	3	2	46	2	3	12	17	1	27	18	4
Tb927.9.2840	1182	1576	905	150	1274	84	111	2432	41	63	964	153	22	1126	67	26
Tb927.3.5540	1605	694	87	77	663	16	75	1106	7	38	473	44	27	613	24	36
Tb927.7.3360	1104	546	133	53	411	10	37	628	6	24	290	41	27	335	23	15
Tb927.8.6000	1296	2099	75	163	2276	18	200	4191	21	225	1842	71	150	2166	29	98
Tb927.2.3080	1227	1346	124	109	1176	22	121	2405	8	115	1135	33	55	1199	20	29
Tb927.6.3000	1047	739	53	25	541	4	28	1105	4	24	566	13	9	483	8	3
Tb927.9.4190	2097	1769	178	167	2132	39	222	2469	13	105	1446	64	127	1717	44	92
Tb927.8.5080	1788	831	179	76	619	34	88	960	7	70	563	59	39	497	26	29
Tb927.7.890	537	176	221	49	152	30	46	245	36	20	131	109	23	138	33	21
Tb927.4.4980	504	329	616	72	275	48	65	501	80	45	279	202	40	278	71	27
Tb927.10.2710	195	81	31	29	102	5	40	151	10	34	66	26	34	91	17	29
Tb927.6.3320	720	207	69	23	129	4	15	336	2	6	158	18	8	155	3	9
Tb927.11.4430	2340	765	121	54	763	22	54	1308	10	34	566	60	13	645	46	14
Tb927.1.1340	2229	658	274	93	488	46	112	835	33	61	373	143	85	426	86	70
Tb927.11.11720	1869	712	385	122	622	54	136	1301	28	89	626	213	95	690	93	87
Tb927.11.16110	2112	1488	362	175	1497	49	201	2298	36	126	1103	145	127	1220	71	74
Tb927.3.3640	2256	494	161	40	371	27	55	730	10	32	311	66	28	320	30	22
Tb927.6.2020	2211	673	312	91	531	49	94	944	26	58	412	125	38	489	55	20
Tb927.7.6460	2538	1345	177	118	1413	23	143	2219	10	94	1230	90	98	1239	40	51
Tb927.10.7500	903	1225	276	320	1201	49	347	1812	58	191	993	112	195	959	54	141
Tb927.10.14750	915	1429	442	239	1219	43	195	1705	35	128	1095	113	118	1049	77	96
Tb927.9.1750	13440	10699	526	340	11359	98	499	18661	35	286	9554	191	314	10920	104	173
Tb927.10.16100	1278	2560	673	533	4190	201	1419	4331	118	517	2931	660	696	3557	211	445
Tb927.10.15590	591	575	186	98	549	28	123	944	25	86	460	80	102	467	51	68
Tb927.10.15600	1002	265	84	30	203	3	22	339	3	13	147	29	7	161	16	11
Tb927.7.3420	339	273	129	122	249	27	103	426	21	79	254	84	83	207	35	46
Tb927.11.2410	669	279	112	56	164	12	35	355	13	13	120	21	5	144	9	3
Tb927.3.2310	903	932	188	198	885	37	211	1409	21	127	693	75	81	768	24	79
Tb927.8.4050	2253	951	230	74	724	28	63	1180	17	19	607	64	26	652	43	22
Tb927.11.12150	1764	1160	229	154	1085	36	175	1858	17	134	791	68	82	1010	48	83
Tb927.1.2670	1542	1443	126	123	1438	20	122	2810	16	100	1086	30	58	1361	14	52
Tb927.10.13960	1770	855	222	124	777	31	140	1368	15	104	605	71	88	643	49	68
Tb927.8.4640	1158	1149	271	299	1282	42	341	1847	38	184	838	122	135	1187	44	112
Tb927.3.3690	1647	1417	153	136	1413	23	103	2631	12	85	1083	29	57	1253	17	24
Tb927.3.1110	1434	1166	229	199	1076	59	284	2084	26	217	877	126	140	1005	64	73
Tb927.3.5490	2028	1633	160	158	1425	41	217	2909	17	151	1217	46	75	1562	15	49
Tb927.3.3000	1701	1430	79	91	1162	22	103	2292	8	79	959	27	51	1131	12	24
Tb927.10.8940	1236	6559	102	216	7031	48	640	12173	15	354	5095	39	192	6114	15	110
Tb927.2.2720	4506	1268	237	61	1118	40	83	2014	23	44	844	90	34	954	54	28
Tb927.3.830	1182	578	272	97	522	35	117	808	31	48	403	104	83	481	50	34
Tb927.9.6710	1788	488	102	37	416	9	44	748	11	25	433	47	29	416	29	10
Tb927.8.3620	1899	2950	464	197	1805	44	124	3080	16	91	2151	210	106	1876	68	65
Tb927.10.7520	1503	351	219	37	298	28	59	500	28	30	267	110	46	212	38	30
Tb927.11.3090	456	247	1187	147	284	115	141	378	143	68	162	395	102	183	187	68
Tb927.7.5220	5037	1480	309	97	1333	45	85	2449	22	65	1081	124	85	1230	81	56
Tb927.11.5740	3015	799	197	69	778	17	82	1291	7	53	714	39	23	754	23	18
Tb927.5.2300	2832	715	126	35	601	15	50	1072	10	13	515	41	15	526	12	10
Tb927.9.9730	1200	465	131	66	388	21	39	696	9	28	355	37	30	400	14	13
Tb927.3.1000	543	316	201	73	226	26	57	395	15	43	157	70	45	209	44	32
Tb927.10.4520	1437	481	167	52	371	17	40	672	10	26	356	57	35	330	24	30
Tb927.9.8720	1053	1224	190	110	1138	42	141	1861	24	114	1050	104	101	1157	31	78
Tb927.10.5620	1119	20057	324	1390	19596	233	2816	45372	153	2788	15752	321	1305	18656	171	1017
Tb927.3.4500	1698	481	86	38	351	10	16	529	2	8	291	19	7	268	16	5
Tb927.11.5050	1668	686	183	71	492	28	58	956	8	34	420	36	9	445	22	12
Tb927.10.9250	810	816	72	127	662	7	88	1411	10	61	593	25	69	578	7	42
Tb927.4.2350	963	413	154	93	273	27	69	419	8	34	211	55	32	232	18	22
Tb927.10.6650	726	289	644	91	256	62	109	404	72	59	195	287	71	274	93	54
Tb927.11.14590	1890	1580	262	332	1409	70	554	2650	36	348	990	166	203	1224	60	163
Tb927.10.12370	2040	710	183	81	654	17	72	1138	5	35	525	48	46	609	21	23
Tb927.11.11340	2400	785	152	57	550	14	56	984	1	27	510	60	48	510	37	24
Tb927.10.9770	2355	760	233	67	713	26	62	1196	18	47	634	94	46	620	21	53
Tb927.3.910	1344	603	171	71	487	15	59	776	14	41	404	45	33	412	22	30
Tb927.2.2570	501	99	35	12	107	6	7	193	3	10	69	12	6	85	8	3
Tb927.10.13280	7821	4499	370	172	4704	46	236	6326	24	103	4093	117	176	4491	72	100
Tb927.11.13990	1077	260	408	24	200	35	33	263	13	16	206	138	15	167	49	12
Tb927.8.2050	1110	857	129	123	660	21	122	1119	9	65	595	66	97	588	29	55
Tb927.10.15490	1089	502	146	42	533	12	27	660	4	15	456	38	14	416	12	12
Tb927.8.560	1734	568	191	56	461	16	54	846	7	29	374	73	33	444	31	20
Tb927.9.5710	1038	412	100	70	366	23	41	574	15	36	253	47	32	324	26	28
Tb927.10.10770	1857	749	234	55	746	15	58	1441	11	48	567	60	30	597	25	27
Tb927.4.690	999	326	113	27	317	10	20	529	4	17	200	23	21	239	12	17
Tb927.4.4680	537	148	304	32	132	28	27	214	21	15	108	105	17	135	30	10
Tb927.11.16770	843	280	201	46	296	29	51	644	11	30	230	60	28	286	9	14
Tb927.7.5560	1980	719	129	64	612	14	70	1106	8	42	486	31	27	499	9	24
Tb927.4.2290	1659	597	136	48	570	14	47	867	8	27	462	25	42	466	19	10
Tb927.10.2490	1677	1043	103	81	977	24	80	1833	7	58	796	17	37	823	14	21
Tb927.1.3830	1824	4231	235	337	4422	81	699	8373	39	533	3292	138	286	4099	56	207
Tb927.9.5900	2979	1240	144	64	1027	19	58	2221	11	40	733	41	18	807	25	20
Tb927.5.3800	5502	6708	245	133	5981	55	190	8231	17	95	5660	79	97	5662	44	53
Tb927.7.4970	1146	436	332	87	384	27	99	1012	43	60	274	94	19	362	29	18
Tb927.7.6940	2244	785	291	101	721	45	118	1294	27	63	521	102	66	624	63	40
Tb927.9.5210	1734	1651	388	236	1443	50	246	2637	50	210	1206	187	173	1310	65	101
Tb927.6.4590	1824	2219	424	346	2381	84	528	3843	46	301	1719	108	157	2150	50	122
Tb927.1.1770	324	166	74	31	129	17	16	263	11	10	109	24	11	140	18	8
Tb927.11.1370	288	235	177	131	243	25	109	483	23	79	219	56	66	264	35	35
Tb927.11.15920	471	108	247	41	118	30	32	211	25	11	106	66	20	123	52	12
Tb927.7.4000	1668	674	204	78	532	35	70	819	18	28	497	43	53	500	27	33
Tb927.7.3500	939	629	155	55	507	17	52	883	22	29	460	50	18	404	11	19
Tb927.11.8820	825	543	135	62	379	23	46	748	10	23	355	35	16	333	29	7
Tb927.10.6880	996	2060	134	389	2418	48	431	3664	20	247	1843	64	134	2114	28	97
Tb927.6.4280	1080	22740	348	1799	23020	183	1918	43260	81	1602	19074	310	1277	19465	139	934
Tb927.9.9820	1068	605	241	102	530	31	133	924	27	73	479	119	118	475	49	72
Tb927.9.12550	1539	9315	513	431	7833	109	709	20752	60	801	6744	253	430	7292	131	321
Tb927.10.15910	1830	1165	162	77	1023	26	90	1821	10	56	1128	74	47	1142	20	25
Tb927.10.3100	2097	685	82	45	537	18	38	968	10	32	412	21	29	494	18	7
Tb927.11.7380	1812	2774	125	169	3460	35	228	4649	7	154	3041	46	113	2938	17	79
Tb927.1.1130	1854	491	115	27	347	12	33	596	8	12	350	44	10	377	22	10
Tb927.8.3530	1065	6506	80	332	5791	41	405	12283	28	423	5175	78	282	5424	30	202
Tb927.11.2920	876	351	266	66	210	22	64	374	34	36	195	124	42	169	49	34
Tb927.11.20730	1047	410	107	59	277	18	80	574	18	46	324	48	49	277	18	17
Tb927.11.9670	1128	548	90	30	397	16	22	642	9	13	305	37	13	291	20	11
Tb927.10.15410	972	379	54	19	272	5	12	495	2	6	226	12	3	196	8	0
Tb927.2.4210	1578	1557	72	63	1512	10	86	2361	11	86	1150	13	45	1284	7	40
Tb927.4.4050	2052	1523	233	126	1265	24	141	1920	19	53	1270	97	94	1234	31	47
Tb927.11.3130	1926	813	96	49	755	3	50	1037	13	30	673	46	34	635	17	15
Tb927.11.1070	2055	1446	125	117	1292	24	124	1863	15	76	1296	48	102	1338	35	67
Tb927.11.10370	3168	1294	166	70	1245	15	114	2058	8	58	1095	72	60	1211	23	31
Tb927.11.10670	3600	959	162	54	714	14	60	1304	5	32	550	40	11	563	21	18
Tb927.11.9990	924	278	264	52	224	43	63	382	33	34	210	165	39	205	52	30
Tb927.6.1960	1245	439	137	36	343	18	24	602	10	18	346	59	22	336	26	10
Tb927.11.3900	828	412	174	51	312	21	36	547	13	32	273	52	38	252	32	16
Tb927.11.9640	1875	2288	118	115	1869	29	217	2998	16	112	1521	75	114	1576	34	83
Tb927.4.1350	1434	516	168	54	454	11	76	710	19	29	333	77	40	384	29	21
Tb927.6.1080	891	340	56	76	311	8	50	461	7	19	198	21	15	223	7	14
Tb927.7.2100	1977	928	156	77	879	34	95	1402	20	54	660	62	41	755	29	32
Tb927.11.2660	1500	719	241	114	665	27	106	1211	21	63	503	62	87	661	38	42
Tb927.11.10270	798	223	50	9	138	5	8	311	3	10	118	9	9	121	8	4
Tb927.3.3720	360	115	162	30	119	17	36	204	13	15	95	93	31	106	34	10
Tb927.8.1870	1851	4998	142	267	4435	67	760	8826	44	509	3724	110	239	3989	45	176
Tb927.11.6840	1635	669	163	49	570	34	71	906	11	35	414	51	34	473	33	20
Tb927.10.12620	3363	1230	164	65	984	31	45	1663	9	33	692	42	36	766	32	23
Tb927.6.510	345	911	1167	209	500	87	55	607	65	29	831	494	90	648	146	28
Tb927.6.3300	1293	405	148	46	283	23	57	548	19	25	327	91	32	322	26	16
Tb927.10.5560	1677	462	139	40	407	13	33	750	8	23	354	35	16	349	15	9
Tb927.3.2610	2346	746	87	29	708	8	38	1568	5	23	650	30	34	690	7	13
Tb927.10.4780	1677	1065	95	57	1004	9	80	1744	9	60	844	27	31	769	23	28
Tb927.2.6000	1077	1680	270	317	1998	73	391	3450	41	239	1448	68	131	1754	31	82
Tb927.10.210	1386	949	308	120	876	53	200	1453	34	93	828	119	122	855	47	95
Tb927.11.15760	1134	694	161	99	549	23	130	1095	21	135	534	86	107	502	51	75
Tb927.10.5080	1233	798	62	50	743	9	44	1111	2	21	684	17	42	641	17	16
Tb927.4.1920	2061	1435	152	90	1173	36	176	2155	17	125	1082	74	120	999	40	104
Tb927.10.13860	960	793	69	89	794	14	77	1130	14	48	571	29	41	658	12	39
Tb927.10.6140	1029	303	77	28	230	7	15	428	6	8	232	23	12	201	6	5
Tb927.10.2430	3729	1032	290	71	804	38	61	1341	12	27	601	87	30	671	38	17
Tb927.11.1480	3717	1321	297	57	1068	34	74	1937	17	31	937	83	30	1059	51	29
Tb927.11.5940	3735	1077	178	49	1009	36	65	1398	5	33	773	77	45	873	62	23
Tb927.5.1450	3750	720	213	33	589	12	41	1013	10	11	428	53	19	475	32	11
Tb927.5.4540	3732	1898	430	101	1421	58	97	2184	17	39	1163	160	42	1201	108	39
Tb927.5.650	3750	583	135	33	481	9	26	842	4	15	382	47	10	417	54	3
Tb927.8.8360	1509	348	84	11	270	7	22	461	3	8	221	33	11	227	23	4
Tb927.9.9860	2163	2446	703	841	2958	219	1595	5697	144	913	2813	415	514	3339	143	376
Tb927.7.2420	1506	447	130	39	446	15	39	968	7	31	315	34	14	390	28	10
Tb927.10.13780	1059	1124	75	54	1138	11	69	1942	5	53	881	22	33	1001	6	17
Tb927.3.5660	1167	347	131	84	437	20	64	1034	8	61	366	24	37	489	16	37
Tb927.2.4240	1104	239	258	87	216	33	63	344	15	38	139	79	21	190	23	14
Tb927.2.5060	1185	1447	702	599	1466	120	713	2537	84	385	1375	267	335	1441	108	198
Tb927.2.3620	2418	866	145	72	633	20	51	1333	3	34	611	40	31	682	11	29
Tb927.3.1120	654	2394	95	397	2449	33	465	3694	18	237	1813	42	107	2239	20	79
Tb927.10.7430	1419	623	328	84	529	23	85	971	24	55	445	98	53	478	40	40
Tb927.4.2190	1776	618	172	34	581	26	40	870	18	18	477	56	20	457	29	17
Tb927.5.4310	2445	1016	432	167	852	79	209	1267	45	117	660	264	147	707	117	113
Tb927.7.580	2049	979	264	128	808	36	149	1274	21	75	612	78	39	704	33	27
Tb927.7.7450	1806	874	411	173	969	65	234	1579	45	159	744	174	139	853	56	82
Tb927.9.9150	1356	384	271	44	276	33	42	489	35	19	285	116	33	278	53	16
Tb927.10.2960	2307	688	115	44	537	17	52	952	8	29	508	53	26	525	36	19
Tb927.1.3220	1602	497	208	41	415	20	54	792	24	35	333	70	31	364	24	12
Tb927.6.2830	1347	478	97	35	385	15	25	781	4	26	380	23	22	322	8	22
Tb927.10.7680	1593	1561	249	227	1753	50	272	2512	51	164	1033	144	140	1509	59	120
Tb927.10.8750	1023	254	85	23	227	9	15	394	8	8	198	38	19	208	32	9
Tb927.6.4120	1182	282	145	24	225	9	20	398	7	10	193	50	15	205	13	11
Tb927.7.2470	2157	895	141	100	600	15	81	1103	10	37	530	35	37	549	49	29
Tb927.9.4370	4194	1531	172	74	1238	36	91	2246	14	55	1003	44	57	996	34	42
Tb927.10.8770	1257	546	108	64	471	12	44	789	10	34	348	48	44	407	17	26
Tb927.5.4560	1551	1327	159	79	1364	16	94	1694	3	33	975	46	34	928	26	19
Tb927.11.4900	1683	1511	157	117	1380	33	104	2478	10	102	1146	44	71	1124	16	42
Tb927.11.11360	957	8850	5937	798	7631	404	854	9717	209	504	8573	2830	819	6873	964	578
Tb927.5.2080	1476	915	123	49	715	12	57	1204	2	48	554	27	18	521	14	22
Tb927.10.11700	537	694	197	246	649	31	194	1053	13	113	496	44	129	701	46	88
Tb927.10.6810	795	423	358	131	388	30	107	700	27	62	279	129	70	400	37	48
Tb927.7.2570	1422	998	132	125	877	23	120	1450	7	56	676	30	48	704	14	28
Tb927.11.7370	939	365	105	30	305	6	36	510	3	18	232	40	21	273	16	11
Tb927.11.8440	864	595	83	63	585	13	60	1126	4	38	568	20	25	637	9	19
Tb927.6.440	1212	1115	357	329	1133	58	421	1908	33	228	1080	165	189	1185	116	120
Tb927.11.11510	882	395	160	44	364	33	77	681	15	36	320	82	24	366	20	14
Tb927.6.3740	1974	12871	579	1107	13639	125	1396	21167	88	891	12883	342	730	12718	140	476
Tb927.7.710	1920	3942	143	367	3765	58	641	5465	15	309	2931	89	200	3335	37	113
Tb927.7.1030	2514	1177	339	141	1165	47	139	1955	27	78	883	138	70	1044	66	40
Tb927.3.3330	426	368	54	61	293	12	46	604	14	29	296	19	23	259	6	11
Tb927.11.11330	1986	32772	2476	2540	38236	842	7137	45133	498	4035	30853	2342	5722	34714	1011	4328
Tb927.10.10980	2115	28247	3118	2565	40515	747	6238	47355	383	2986	32952	1546	3148	39673	591	2250
Tb927.11.2650	2262	3545	225	298	4546	47	606	6778	27	354	3675	121	369	4165	70	212
Tb927.7.2070	987	592	215	83	617	35	74	1099	8	63	451	57	77	462	39	34
Tb927.5.1520	1428	1233	175	106	1085	21	98	1678	10	62	798	51	59	922	28	41
Tb927.11.12230	1491	910	148	88	781	13	105	1210	12	51	562	54	40	586	29	31
Tb927.10.12710	2436	9208	314	612	10512	137	1685	12722	52	714	8053	205	673	9952	92	440
Tb927.10.5660	1008	392	299	105	303	28	72	508	21	36	280	80	45	321	21	19
Tb927.10.12310	2769	747	423	62	835	31	72	1197	33	29	811	260	61	838	78	38
Tb927.11.9330	3030	591	134	32	555	14	36	1132	11	15	560	59	19	517	32	14
Tb927.3.3090	2892	970	227	105	789	41	85	1316	16	53	614	93	64	666	60	36
Tb927.5.3940	2016	813	222	79	687	28	74	1133	17	41	626	60	60	682	17	30
Tb927.6.920	2967	602	143	23	521	24	35	958	10	9	453	46	10	500	32	14
Tb927.9.13610	3993	2351	219	120	2551	30	146	4333	11	110	1918	56	66	2246	22	26
Tb927.8.6010	501	129	78	5	95	10	2	169	6	7	61	13	1	81	7	1
Tb927.10.2020	1416	6581	119	147	5149	37	296	19664	37	402	4950	48	97	4837	19	64
Tb927.3.3490	816	2032	293	529	2175	74	573	3377	46	338	1425	131	240	1781	68	132
Tb927.10.11160	732	337	417	39	269	49	72	401	32	53	255	206	38	235	51	24
Tb927.7.1720	843	229	48	16	179	3	9	273	1	6	152	14	5	122	10	4
Tb927.10.5290	786	229	139	31	163	15	39	321	11	16	183	56	21	151	22	7
Tb927.6.2060	1434	827	247	109	698	28	114	978	23	78	536	114	120	584	26	54
Tb927.7.4560	1401	644	291	67	576	33	66	945	20	41	403	60	42	465	20	24
Tb927.11.11530	1815	686	304	81	690	54	88	1098	32	49	562	144	72	551	84	40
Tb927.10.8310	852	417	345	136	383	64	130	535	44	46	309	93	52	323	29	19
Tb927.10.1680	1167	314	184	48	269	23	36	441	14	23	197	66	23	227	35	22
Tb927.11.15600	1701	502	313	78	431	57	99	655	39	56	367	176	61	395	57	34
Tb927.2.2190	2058	777	107	67	728	20	67	1315	9	44	537	48	25	635	22	20
Tb927.5.2900	1761	485	82	21	318	11	28	497	7	13	308	19	11	278	17	5
Tb927.7.2820	405	10250	2858	1799	7485	555	1672	12833	422	1105	8149	1028	1229	6287	627	908
Tb927.7.6360	540	901	49	129	741	16	100	1343	7	67	632	26	68	745	18	40
Tb927.11.7350	432	704	154	190	691	46	161	1156	43	105	540	71	83	653	32	49
Tb927.1.2430	402	20580	8890	2800	19105	563	1802	27493	328	1196	15437	1664	1831	15707	1154	1184
Tb927.10.15350	420	241	32	47	217	15	41	443	4	35	200	12	24	224	5	21
Tb927.5.4170	303	7002	3942	1454	5468	756	1753	8380	589	940	5834	2141	1478	4699	1000	855
Tb927.1.570	828	320	107	31	238	12	15	388	2	18	240	21	13	199	4	10
Tb927.10.6900	1968	972	107	40	902	10	77	1559	8	44	743	48	57	755	29	28
Tb927.6.4540	1305	484	117	51	308	11	25	456	5	12	270	46	20	256	13	14
Tb927.4.2700	1296	540	141	86	462	11	80	895	7	49	415	45	34	459	17	34
Tb927.2.3880	1464	1078	71	38	936	10	40	2131	1	28	813	18	13	899	9	9
Tb927.1.1270	1302	579	231	83	433	24	67	766	9	47	408	61	32	445	32	19
Tb927.10.10190	2541	869	177	47	609	23	49	1264	11	42	610	41	24	589	36	14
Tb927.8.5640	1002	514	61	37	410	3	40	825	6	23	332	11	10	397	7	14
Tb927.2.4700	456	134	51	15	113	12	14	266	5	9	89	9	2	95	2	8
Tb927.10.7810	2139	1198	574	272	1183	67	353	1856	66	220	895	206	256	1152	110	194
Tb927.10.14810	483	761	225	130	671	22	133	1103	19	72	612	69	86	597	27	68
Tb927.4.3140	1407	679	541	283	645	104	322	1011	59	200	375	200	144	516	74	116
Tb927.6.2650	2274	675	249	83	578	42	86	824	22	62	461	122	73	502	48	41
Tb927.6.4430	1008	462	482	135	317	43	160	491	63	119	235	324	143	226	104	94
Tb927.10.5490	1272	408	141	48	278	12	47	542	9	30	305	34	17	284	16	10
Tb927.2.5190	687	249	264	47	244	37	41	299	21	13	210	111	21	191	31	11
Tb927.3.5340	1155	1824	233	237	1845	39	313	2754	31	235	1321	118	233	1510	59	130
Tb927.11.10240	630	681	84	76	508	22	72	779	10	46	452	22	28	473	16	21
Tb927.10.2620	579	599	618	371	526	90	375	865	107	251	533	264	287	486	102	196
Tb927.11.16050	1809	734	664	186	628	69	180	1043	33	94	440	211	164	563	122	84
Tb927.9.13290	1017	348	433	75	242	29	60	423	33	33	223	106	49	224	74	24
Tb927.9.10230	507	3576	606	1207	4357	175	1468	4595	89	593	3400	257	632	4052	160	439
Tb927.9.4500	2508	4904	273	310	5717	85	837	6384	48	354	3673	201	310	3737	77	200
Tb927.6.3150	13566	6021	536	225	7862	85	405	14952	45	191	6953	154	159	8190	102	99
Tb927.5.2370	1206	326	158	47	253	23	30	487	18	17	236	56	19	252	25	8
Tb927.5.2380	939	412	90	97	350	16	89	672	16	49	406	40	63	400	22	32
Tb927.11.9570	897	499	118	30	324	14	28	491	5	8	306	37	21	257	20	15
Tb927.10.12670	1611	1098	111	118	1205	18	98	1942	13	61	899	27	46	1093	20	27
Tb927.1.1820	1146	535	235	100	486	22	104	1200	7	74	473	50	38	560	41	38
Tb927.1.1790	684	336	184	142	289	18	94	644	17	71	206	32	32	256	13	26
Tb05.30F7.410	510	3	28	0	2	2	0	8	1	0	5	4	1	7	5	0
Tb06.3A7.960	933	593	284	149	598	31	109	1365	36	91	619	83	54	664	33	32
Tb07.26A24.210	453	58	172	46	77	24	85	130	17	36	43	125	48	86	50	24
Tb927.1.10	333	9	12	0	4	0	0	12	0	1	8	2	0	6	2	0
Tb927.1.2310	270	211	678	42	236	19	292	337	3	19	179	436	11	257	182	11
Tb927.1.2420	531	51	24	5	57	5	3	77	1	0	36	14	1	39	3	0
Tb927.1.2760	114	157	78	40	139	5	28	262	10	22	90	23	30	150	8	19
Tb927.1.30	708	0	14	0	0	0	3	0	0	0	0	14	0	0	1	0
Tb927.1.3350	471	20	36	4	28	3	9	38	2	2	20	12	2	27	9	0
Tb927.1.3550	1092	364	115	46	367	20	30	564	11	15	245	30	7	305	10	5
Tb927.1.3890	486	205	39	5	213	4	12	378	1	6	150	7	7	189	1	6
Tb927.1.40	327	4	139	0	1	7	5	11	1	0	4	26	1	1	10	6
Tb927.1.4020	537	115	163	10	95	6	41	170	4	13	89	68	20	113	28	8
Tb927.1.4970	477	32	24	2	54	3	7	67	0	2	36	13	0	43	4	0
Tb927.1.5160	285	101	37	31	127	12	27	179	7	11	86	19	9	101	6	2
Tb927.1.5180	144	88	55	14	102	8	35	174	9	23	78	20	6	73	3	10
Tb927.1.5250	177	3	13	0	5	0	5	17	0	0	9	7	0	3	1	0
Tb927.1.5260	540	10	16	0	11	0	1	18	0	0	9	3	0	22	2	0
Tb927.10.1000	483	166	150	77	137	12	81	263	11	34	93	39	12	132	9	14
Tb927.10.10040	444	72	513	19	66	89	35	69	76	19	42	446	18	42	122	13
Tb927.10.1010	495	6	76	0	9	0	26	8	0	2	6	38	0	13	10	1
Tb927.10.1020	474	32	150	10	29	16	9	43	3	5	49	104	6	64	40	12
Tb927.10.10270	342	8	25	0	7	0	4	9	0	0	7	11	0	5	7	0
Tb927.10.11710	567	327	52	53	248	11	42	446	7	30	233	16	28	268	11	14
Tb927.10.12280	396	17	74	2	26	3	6	42	0	0	21	26	0	24	16	2
Tb927.10.12320	1212	321	166	35	258	24	25	452	13	24	233	82	19	231	32	10
Tb927.10.12560	363	2	22	1	1	2	3	7	0	0	2	1	0	10	2	0
Tb927.10.12570	339	9	56	1	24	3	2	31	2	1	12	8	3	22	5	2
Tb927.10.12580	375	9	14	1	8	2	2	16	0	0	9	7	0	13	3	1
Tb927.10.12600	1788	658	153	48	502	17	53	997	16	41	489	54	35	475	32	28
Tb927.10.12610	336	126	17	10	118	2	3	258	3	10	67	8	10	129	1	8
Tb927.10.12790	507	242	101	89	275	11	130	656	6	74	230	21	39	335	15	24
Tb927.10.130	474	208	491	86	259	109	101	397	76	52	219	241	42	269	81	30
Tb927.10.13060	426	9	42	1	23	2	6	46	1	1	30	20	1	31	18	4
Tb927.10.13410	387	47	77	9	44	4	15	81	5	9	24	31	3	33	10	5
Tb927.10.13460	396	92	52	33	125	12	24	193	4	16	73	25	27	136	24	8
Tb927.10.13530	345	282	771	44	285	74	47	441	70	22	255	299	23	214	80	7
Tb927.10.14050	393	27	261	5	40	33	17	64	40	11	22	121	14	36	59	6
Tb927.10.14060	225	3	7	0	1	0	0	1	0	0	0	2	0	2	0	0
Tb927.10.14120	441	212	261	66	193	39	89	338	30	53	189	91	49	175	48	28
Tb927.10.14290	345	166	21	11	155	1	2	311	0	4	119	3	2	158	3	7
Tb927.10.14940	366	99	29	7	80	3	13	124	6	6	59	14	8	61	8	4
Tb927.10.15980	393	80	31	5	109	2	10	199	1	7	76	14	6	106	8	3
Tb927.10.16010	576	11	13	0	9	3	1	22	0	1	6	1	0	9	0	0
Tb927.10.1640	384	97	13	9	75	2	2	128	2	1	51	3	2	67	0	2
Tb927.10.1670	378	13	268	2	19	20	7	32	18	1	13	84	1	17	40	4
Tb927.10.1760	495	60	51	2	51	4	1	82	2	1	36	10	1	46	7	2
Tb927.10.1770	795	314	148	40	304	23	36	552	9	16	253	64	17	305	26	14
Tb927.10.1780	222	64	137	6	83	28	23	87	12	6	52	59	3	46	12	2
Tb927.10.2170	192	49	64	42	47	11	51	108	9	31	37	28	37	52	13	15
Tb927.10.2400	423	95	284	35	139	16	142	215	14	74	104	111	52	129	55	17
Tb927.10.2420	447	121	33	8	78	2	13	173	0	4	71	5	3	81	12	5
Tb927.10.2450	369	17	70	6	37	5	15	72	6	3	22	40	5	34	24	3
Tb927.10.2850	1137	436	201	53	337	14	31	691	21	25	319	56	27	324	20	11
Tb927.10.3050	480	3	23	0	23	3	1	24	0	1	14	8	1	43	9	1
Tb927.10.3190	570	88	314	43	67	30	79	99	30	37	48	191	76	66	69	39
Tb927.10.3410	324	130	47	20	187	5	37	259	2	22	116	19	8	164	18	10
Tb927.10.4030	864	202	135	17	145	25	10	236	6	2	134	35	15	114	17	11
Tb927.10.4190	303	11	19	0	27	2	1	57	1	0	16	8	0	18	3	5
Tb927.10.4350	183	5	22	0	12	0	0	9	1	0	5	7	0	8	1	0
Tb927.10.4360	339	14	66	3	29	0	28	48	0	2	8	30	1	21	8	4
Tb927.10.4410	462	153	289	12	122	15	64	332	5	15	106	110	7	141	24	9
Tb927.10.4960	240	10	21	2	21	0	1	40	0	2	12	6	0	16	4	0
Tb927.10.5190	948	430	77	40	330	8	37	601	8	25	238	20	8	279	11	6
Tb927.10.5410	273	34	108	25	27	17	100	72	12	34	35	50	76	32	31	39
Tb927.10.5720	507	26	85	4	41	17	11	57	8	3	27	46	1	61	42	2
Tb927.10.5730	594	111	121	23	104	14	50	120	18	19	91	90	39	118	39	14
Tb927.10.6270	396	31	239	26	28	21	27	71	14	25	36	75	27	21	45	16
Tb927.10.6420	537	46	495	32	54	77	62	129	62	45	36	241	37	52	131	35
Tb927.10.6430	378	0	6	0	0	2	0	4	0	2	3	2	0	1	2	0
Tb927.10.6470	552	199	39	15	184	12	12	271	2	13	126	22	15	163	13	1
Tb927.10.6580	1650	788	112	61	620	13	41	1176	10	29	464	26	34	524	15	17
Tb927.10.7150	276	2	12	0	8	2	3	8	0	0	5	5	0	7	8	1
Tb927.10.7170	339	6	24	0	7	1	3	15	0	1	18	6	0	16	7	0
Tb927.10.7460	429	97	97	25	65	20	19	117	18	11	86	81	27	54	22	13
Tb927.10.7530	450	137	48	13	160	4	23	298	2	19	104	20	18	125	11	8
Tb927.10.7640	369	23	27	2	42	3	2	55	2	3	32	12	0	20	3	2
Tb927.10.7650	594	19	94	1	26	2	2	23	1	0	19	19	1	19	8	1
Tb927.10.7660	411	10	30	1	20	7	3	39	0	1	16	5	2	14	0	0
Tb927.10.7770	693	330	164	52	230	9	38	419	10	20	231	37	24	234	19	11
Tb927.10.7950	348	108	226	60	75	36	74	130	34	46	51	107	27	65	38	11
Tb927.10.8340	597	2	16	0	2	3	0	1	0	0	0	1	0	2	1	2
Tb927.10.8350	195	7	11	1	3	0	1	7	0	0	3	1	0	5	0	0
Tb927.10.9450	753	929	864	503	1089	131	529	2020	116	476	779	312	348	993	146	207
Tb927.10.9510	603	262	161	113	291	29	88	471	31	59	274	105	146	316	58	70
Tb927.10.9530	336	1	14	0	1	2	0	4	0	0	0	1	0	2	1	0
Tb927.10.9550	540	4	28	0	6	2	1	11	0	0	6	7	0	7	0	0
Tb927.10.9580	474	142	367	46	119	38	44	195	27	34	106	222	33	85	54	18
Tb927.10.9610	498	165	48	14	165	6	16	373	2	15	97	16	4	127	12	7
Tb927.10.9630	483	122	223	24	138	31	84	335	18	37	74	90	30	91	28	13
Tb927.11.10680	468	68	71	28	82	3	41	177	5	23	53	37	19	77	9	6
Tb927.11.10830	483	289	194	124	275	53	167	409	19	115	194	125	100	223	57	66
Tb927.11.11140	2979	1670	152	108	1445	20	111	2475	10	55	1266	53	49	1239	35	31
Tb927.11.11420	201	2	11	0	1	2	2	2	0	0	0	2	0	2	2	0
Tb927.11.11880	4116	1476	209	97	1506	42	123	2751	21	72	1249	99	76	1378	38	63
Tb927.11.11970	333	144	48	19	152	3	12	202	2	4	96	10	5	100	6	3
Tb927.11.11990	483	12	27	0	25	4	7	39	2	1	29	8	0	29	6	3
Tb927.11.12010	498	15	27	0	18	2	7	44	1	1	14	6	0	15	1	1
Tb927.11.12130	510	84	242	24	97	9	48	153	2	6	79	80	13	114	25	7
Tb927.11.12140	357	89	141	46	85	20	63	168	8	18	75	42	19	110	5	9
Tb927.11.12730	453	211	75	26	175	5	10	335	6	9	157	26	21	151	16	6
Tb927.11.12990	432	120	68	20	118	3	44	153	4	21	65	61	27	102	20	10
Tb927.11.13010	591	384	187	115	415	24	89	768	15	72	281	51	99	417	20	59
Tb927.11.13160	684	1	312	0	4	0	23	3	0	0	4	115	2	2	29	1
Tb927.11.13430	468	107	146	34	83	11	37	170	11	19	58	61	22	69	24	14
Tb927.11.13720	645	5	19	0	6	0	2	17	1	0	6	5	0	1	0	0
Tb927.11.14510	498	88	71	13	77	5	17	155	4	8	83	17	15	93	7	5
Tb927.11.15260	576	204	83	17	168	7	25	339	7	10	146	47	16	133	14	13
Tb927.11.15320	1866	424	106	46	328	6	30	568	8	15	219	28	17	289	37	7
Tb927.11.15380	492	44	44	2	62	7	4	84	1	1	42	5	4	40	11	2
Tb927.11.15390	507	178	145	45	165	27	51	424	8	32	166	48	23	182	30	13
Tb927.11.15670	474	74	631	86	70	60	100	145	61	59	53	322	80	74	123	46
Tb927.11.15720	522	153	81	16	129	13	29	333	3	7	91	38	6	134	19	5
Tb927.11.16180	669	33	43	6	73	7	6	121	3	4	84	20	5	126	9	4
Tb927.11.16190	660	18	171	2	25	6	21	38	5	2	24	44	0	43	30	6
Tb927.11.16780	1041	232	470	11	235	8	99	512	0	10	188	191	11	286	77	6
Tb927.11.1730	873	414	243	66	350	31	57	672	26	38	306	56	35	351	35	18
Tb927.11.17910	459	9	15	0	11	0	1	16	0	0	9	3	0	22	2	0
Tb927.11.1920	717	24	27	1	26	3	1	66	0	1	24	10	0	22	6	3
Tb927.11.2450	510	55	263	35	55	26	79	110	22	23	36	115	16	59	22	14
Tb927.11.2480	564	240	45	13	226	3	30	470	1	11	174	7	12	205	5	6
Tb927.11.2870	483	129	124	29	131	15	60	286	14	20	85	95	21	117	36	11
Tb927.11.3040	231	131	58	15	132	10	10	143	6	2	77	10	4	80	7	3
Tb927.11.3050	1071	316	185	32	275	18	27	481	9	12	230	53	14	223	13	6
Tb927.11.3210	549	47	455	5	41	32	77	83	21	4	37	164	2	36	62	4
Tb927.11.3370	564	237	74	32	178	2	18	333	2	14	139	22	14	170	4	11
Tb927.11.3760	723	647	45	52	678	5	56	1336	4	38	551	11	33	569	12	20
Tb927.11.4070	675	104	110	29	106	11	26	206	16	27	120	26	8	110	12	6
Tb927.11.4310	348	104	174	42	120	22	72	179	15	61	74	99	61	100	33	34
Tb927.11.4440	726	36	22	1	52	2	1	76	0	0	31	20	0	19	6	0
Tb927.11.4760	819	167	120	13	124	17	12	223	5	10	93	27	1	101	13	8
Tb927.11.4790	495	157	259	28	133	22	31	234	19	6	117	55	8	146	22	5
Tb927.11.6650	714	20	57	3	28	7	3	47	4	3	30	12	1	17	8	1
Tb927.11.6860	549	595	1697	138	704	49	542	972	18	94	566	587	143	775	257	54
Tb927.11.6880	534	105	384	174	147	48	362	252	33	158	113	235	170	170	53	77
Tb927.11.7190	660	352	408	106	347	54	141	642	50	73	286	182	95	309	73	45
Tb927.11.7650	1443	563	158	54	426	10	47	727	8	35	416	46	26	400	24	21
Tb927.11.7660	1533	484	198	38	353	23	48	638	8	25	309	46	31	326	17	20
Tb927.11.7670	1572	1324	933	202	1247	88	172	1929	32	115	838	304	73	1204	109	64
Tb927.11.7690	2802	844	182	65	599	30	74	1035	15	57	524	156	73	478	66	33
Tb927.11.7700	726	389	49	22	230	4	13	434	2	13	213	13	5	225	7	7
Tb927.11.7810	717	195	280	25	247	10	101	542	2	24	215	142	14	273	48	11
Tb927.11.7910	552	185	267	47	159	33	78	236	36	31	139	141	46	155	46	22
Tb927.11.7990	492	23	30	0	32	1	1	52	2	0	36	1	1	15	0	0
Tb927.11.820	465	123	142	12	114	7	42	223	5	9	80	66	25	96	35	4
Tb927.11.8340	444	66	366	7	72	8	66	159	5	4	59	107	7	65	48	2
Tb927.11.8360	414	83	139	23	80	10	36	180	5	21	66	60	18	77	23	18
Tb927.11.8830	1050	740	373	164	715	49	161	1200	51	142	563	174	111	671	48	65
Tb927.11.8840	534	16	38	3	11	4	7	21	3	1	20	17	4	30	9	0
Tb927.11.9380	513	31	127	3	24	3	28	57	3	3	26	60	3	38	20	0
Tb927.11.9410	492	335	340	209	347	57	384	586	65	183	255	205	111	281	54	77
Tb927.2.1600	933	409	227	70	369	23	67	554	16	26	312	102	43	337	38	14
Tb927.2.2090	2937	1637	882	215	1535	74	221	2998	74	163	1158	107	72	1513	62	51
Tb927.2.2490	831	614	88	72	506	10	66	889	2	36	445	16	36	483	3	17
Tb927.2.3330	492	59	60	4	39	2	6	68	0	3	40	21	2	36	12	2
Tb927.2.3340	648	331	60	39	323	7	38	507	5	34	292	32	15	306	6	14
Tb927.2.4440	714	283	181	61	301	16	63	572	10	25	212	79	26	272	34	19
Tb927.2.5710	594	3	46	0	0	1	9	2	1	0	0	7	1	1	3	0
Tb927.3.1650	528	136	161	33	148	6	67	379	5	18	106	56	14	168	16	12
Tb927.3.2590	918	31	52	7	95	9	33	232	2	21	43	22	9	72	9	1
Tb927.3.2720	942	304	58	30	206	8	21	275	1	6	219	15	15	193	7	9
Tb927.3.2800	2007	498	116	32	429	9	36	742	9	17	390	30	31	384	22	11
Tb927.3.3210	540	112	207	17	94	21	82	207	15	28	79	81	22	103	14	7
Tb927.3.3600	477	108	147	46	84	14	64	167	14	35	80	75	32	66	12	14
Tb927.3.3700	468	45	745	27	59	121	25	91	77	19	43	301	8	54	80	9
Tb927.3.4010	591	24	78	11	45	8	19	56	5	12	20	36	11	42	11	7
Tb927.3.4180	1227	337	157	33	268	9	25	555	8	16	200	22	11	164	18	6
Tb927.3.4830	675	155	67	8	118	0	3	168	1	6	88	10	3	76	5	1
Tb927.3.5670	672	119	130	25	114	13	23	161	11	10	73	29	4	97	5	7
Tb927.3.5770	453	18	85	6	25	13	13	71	14	8	25	52	8	40	37	2
Tb927.3.5780	528	130	89	30	159	13	47	303	9	15	114	24	10	171	12	1
Tb927.3.600	699	303	199	98	264	21	69	648	10	50	274	44	55	351	26	27
Tb927.3.670	1449	376	265	47	259	26	35	528	16	21	203	66	20	254	20	15
Tb927.4.1010	276	45	221	80	37	44	233	91	26	130	36	212	154	42	74	74
Tb927.4.1210	555	3	34	0	1	0	8	1	0	0	1	9	0	0	7	0
Tb927.4.1230	789	1444	837	678	1622	176	1203	4172	155	954	1509	236	445	1725	94	287
Tb927.4.1240	354	188	211	60	222	30	51	388	53	38	143	82	25	235	25	15
Tb927.4.2050	405	417	106	98	419	21	177	652	20	102	312	55	82	388	34	49
Tb927.4.2090	516	2	34	0	3	0	3	7	0	0	3	7	0	0	5	0
Tb927.4.2100	462	84	30	16	109	8	18	175	7	4	64	16	7	103	11	4
Tb927.4.2610	465	208	221	14	204	2	51	421	1	28	146	96	32	189	23	16
Tb927.4.2690	813	153	1082	58	109	30	273	219	14	24	78	446	41	149	151	18
Tb927.4.2810	798	332	136	14	315	6	45	580	1	13	243	35	4	266	21	8
Tb927.4.3480	552	267	42	12	221	1	12	533	1	9	251	11	3	209	0	1
Tb927.4.3760	1206	162	230	65	224	27	59	425	18	35	137	63	10	210	38	16
Tb927.4.4390	555	160	112	25	116	26	59	201	17	15	120	48	13	103	15	3
Tb927.4.4770	984	223	133	14	199	16	17	282	9	8	186	37	14	170	13	11
Tb927.4.4780	546	128	283	36	111	12	90	269	7	27	123	103	34	125	38	18
Tb927.4.4900	1509	753	94	60	659	9	63	1457	2	47	584	39	30	670	16	16
Tb927.4.5060	816	227	78	18	183	10	18	344	7	6	119	26	9	143	19	3
Tb927.4.5220	963	495	209	92	414	20	78	676	16	31	402	43	18	363	24	13
Tb927.4.5330	2652	943	226	98	935	23	91	1512	11	70	653	65	47	828	31	41
Tb927.4.5440	744	8	24	1	7	2	2	9	1	0	8	3	1	5	1	1
Tb927.5.1040	594	125	61	10	107	13	3	162	2	3	93	25	4	70	11	10
Tb927.5.1050	813	231	74	29	152	10	25	289	5	10	92	13	3	133	6	4
Tb927.5.1380	576	263	133	26	174	14	18	352	7	21	186	27	17	159	17	6
Tb927.5.1480	483	94	45	11	111	8	21	201	1	2	70	14	7	86	7	3
Tb927.5.1740	456	257	249	140	265	50	163	654	34	127	201	100	87	297	40	71
Tb927.5.2010	579	224	65	6	168	5	10	478	1	7	229	21	4	213	7	1
Tb927.5.2870	1443	214	118	17	185	5	15	292	4	4	114	19	7	150	20	2
Tb927.5.292b	741	267	88	27	205	7	17	385	7	19	200	27	3	141	13	5
Tb927.5.293b	882	238	276	75	241	37	78	511	22	53	233	89	48	268	49	22
Tb927.5.297b	684	442	331	78	585	63	113	915	25	42	453	116	25	586	41	17
Tb927.5.310	1224	3041	374	456	2763	57	557	4542	35	316	2414	118	198	2730	39	119
Tb927.5.3100	765	562	96	146	596	21	103	1080	19	85	451	31	46	529	22	20
Tb927.5.3130	1101	187	115	11	148	9	17	279	1	3	98	33	1	139	9	2
Tb927.5.3370	1701	528	257	44	488	37	51	774	19	27	419	59	32	440	29	17
Tb927.5.4000	474	2	53	2	7	3	4	5	1	0	7	18	1	6	6	0
Tb927.5.4010	915	442	237	210	572	38	311	1358	52	255	523	109	135	650	30	68
Tb927.5.410	1182	329	248	65	285	34	54	669	15	37	177	65	20	237	34	8
Tb927.5.540	615	235	106	66	231	26	116	383	12	72	157	51	72	183	20	33
Tb927.5.620	1266	376	455	65	398	65	89	666	36	30	291	77	16	389	52	6
Tb927.6.1150	603	220	51	14	217	8	17	424	1	11	176	10	5	176	5	2
Tb927.6.1300	567	31	80	5	67	20	14	81	14	3	43	52	6	73	46	5
Tb927.6.1790	528	150	1414	47	120	27	251	274	29	31	133	549	56	137	158	23
Tb927.6.2530	651	92	171	15	103	3	45	215	1	10	84	69	16	113	19	3
Tb927.6.2950	894	211	145	27	169	8	24	278	3	12	147	33	6	174	9	8
Tb927.6.3080	552	237	265	47	195	21	54	417	24	38	190	73	11	227	24	14
Tb927.6.4110	555	64	220	35	73	23	73	141	33	28	55	162	60	67	69	30
Tb927.6.420	465	79	137	29	92	9	49	151	5	14	74	59	22	78	18	15
Tb927.6.4730	669	277	123	45	244	7	52	524	7	18	210	51	24	239	24	12
Tb927.6.810	627	13	79	3	17	7	5	22	3	3	16	30	0	19	17	0
Tb927.6.860	2337	641	123	38	512	24	46	997	14	18	385	37	13	493	11	8
Tb927.7.180	1314	1910	690	493	1797	115	682	4378	90	697	1440	172	232	1742	90	168
Tb927.7.2430	594	39	883	137	45	89	238	114	106	141	30	454	130	54	146	93
Tb927.7.330	582	223	367	42	227	53	51	344	60	36	203	156	36	197	37	16
Tb927.7.3480	651	5	76	0	2	1	21	3	1	0	6	23	0	4	4	0
Tb927.7.350	720	117	55	24	107	10	22	205	11	10	104	31	5	105	3	2
Tb927.7.3690	477	145	221	107	176	23	164	381	17	78	136	91	43	197	21	24
Tb927.7.4690	960	435	128	48	356	18	50	702	11	34	269	51	51	326	39	21
Tb927.7.4720	717	154	178	32	138	9	26	217	14	9	117	82	32	119	35	13
Tb927.7.5070	1920	786	318	68	675	39	94	1197	35	51	610	135	69	557	50	36
Tb927.7.5800	663	162	423	42	158	54	48	350	37	38	139	111	25	187	27	10
Tb927.7.5860	579	108	110	8	103	1	31	233	2	7	91	31	4	107	13	5
Tb927.7.6010	552	15	27	0	22	2	0	24	0	0	19	12	4	29	3	3
Tb927.7.6020	465	1	14	1	4	1	2	2	0	0	3	3	0	2	2	0
Tb927.7.6100	480	268	232	94	308	44	89	468	21	49	256	77	69	305	25	32
Tb927.7.6330	516	93	115	34	78	10	47	139	6	25	59	58	28	62	14	14
Tb927.7.6430	606	118	30	10	158	6	8	267	6	8	121	11	1	101	15	1
Tb927.7.6690	1209	958	90	87	904	23	107	1553	14	61	643	21	28	877	11	29
Tb927.7.6700	822	407	92	48	301	10	33	584	5	32	265	20	13	230	12	14
Tb927.7.6710	483	91	148	23	92	15	55	196	11	15	82	68	18	98	25	14
Tb927.7.6780	555	226	111	29	228	12	42	421	7	21	144	32	14	211	20	8
Tb927.7.7020	555	173	130	50	233	20	53	490	16	36	134	62	32	224	19	30
Tb927.7.7100	3777	1171	276	107	1150	43	110	2279	17	56	876	65	36	1011	28	30
Tb927.7.7310	663	177	108	39	167	23	100	348	7	78	130	52	66	164	9	27
Tb927.7.7350	207	106	55	29	105	12	58	202	15	45	58	61	37	88	21	24
Tb927.7.7370	318	84	385	56	66	46	59	128	35	25	60	149	32	68	74	18
Tb927.7.7390	303	58	47	11	42	9	23	85	7	7	64	38	22	43	16	5
Tb927.7.7510	738	1335	1709	1104	1391	214	1269	2676	194	934	1162	413	733	1331	230	424
Tb927.8.1760	561	99	178	63	100	19	103	195	11	51	86	75	43	83	21	22
Tb927.8.2320	615	260	310	130	335	53	218	603	43	167	251	119	113	279	57	65
Tb927.8.3270	606	166	168	49	158	22	38	246	16	25	110	60	26	139	31	15
Tb927.8.3670	489	123	373	40	139	22	74	273	23	33	115	109	24	165	42	15
Tb927.8.3760	495	152	220	57	152	13	122	298	20	102	119	87	56	140	24	50
[truncated: 9,949 more rows]

## Sheet: 3. 12h polysome RPM >10
geneID	Annotation	class	RPM WT_Total1	RPM WT_Total2	RPM WT_Total3	RPM_iKO_Total1	RPM_iKO_Total2	RPM_WT_ Free1	RPM_WT_ Free2	RPM_WT_ Free3	RPM__iKO_Free1	RPM__iKO_Free2	RPM_WT_Polysomes1	RPM_WT_Polysomes2	RPM_WT_Polysomes3	RPM__iKO_Polysomes1	RPM__iKO_Polysomes2	%polysomes WT1	%polysomes WT2	%polysomes WT3	%polysomes iKO1	%polysomes iKO2	Highest polys WT	lowest polys iKO	%polysomes increase?Lowest iKO/highest WT	%polysomes decrease? HIghest iKO/lowest WT	Fadda ribo- RNA_PC/BS	PC/BS_ribosome profile counts_log2	PC/BS_ribosome profile counts_padj
[truncated: 5,778 more rows]

[truncated: 1 more sheets: 4. 12h DESeq2]
