# Supplementary material for: The role of the zinc finger protein ZC3H32 in bloodstream-form Trypanosoma brucei
Source: PLoS One. 2017 May 17;12(5):e0177901. doi: 10.1371/journal.pone.0177901 (PMC5435347; doi:10.1371/journal.pone.0177901)
Supplement: S2 Table — For detailed legend see sheet 0. (XLSX) [file pone.0177901.s007.xlsx]

## Sheet: 0. Legend
Sheet 1	Raw read counts for all genes after affinity purification of ZC3H32. FT: flow-through (unbound) fraction; ELU: eluate (bound) fraction.
Sheet 2	Reads per million for the unique gene list. Red - at lest 2-fold enriched; orange - between 1.5- and 2-fold enriched. Column V shows the minmum enrichement from the three experiments. ZC3H32 is probably enriched becuase the TAP-tagged nascent polypeptide is attached to the mRNA on polysomes. mRNA lengths are as annotated in TritrypDB; "na" means that there is no value for at least one of the untr…

## Sheet: 1. All counts
GeneID	FT1	FT2	FT3	ELU1	ELU2	ELU3
Tb927.11.7220	3481	2635	850	5334	762	3617
Tb927.11.16390	394	179	38	427	58	212
Tb927.8.2310	929	1106	108	975	144	777
Tb927.11.15150	1453	1146	134	1625	178	597
Tb927.6.1500	1756	1192	284	2378	196	1032
Tb927.4.360	1334	1060	139	1609	182	867
Tb927.11.1560	1432	796	115	1540	174	648
Tb927.7.1320	12170	7533	1781	6903	504	2782
Tb927.11.6870	2973	1993	296	3568	443	1639
Tb927.11.9530	4716	3725	617	6262	834	3059
Tb927.11.16430	1919	1274	305	943	52	445
Tb927.8.6060	2226	2036	396	2822	412	1409
Tb927.6.1570	1269	1246	314	1387	154	1120
Tb927.11.1450	4327	5285	747	6204	1141	3858
Tb927.11.9980	2744	2884	583	3914	776	2518
Tb927.11.11680	2432	2255	291	2917	586	1861
Tb927.10.660	561	355	69	580	46	304
Tb927.10.4330	425	228	86	489	63	263
Tb927.10.7930	5703	4782	866	5920	1081	4150
Tb927.11.11490	890	535	249	984	105	706
Tb927.7.5540	611	405	135	836	90	519
Tb927.7.4790	2078	1812	416	2501	256	1152
Tb927.9.9670	2050	1546	289	2152	194	885
Tb927.10.6030	2215	1340	182	2322	341	970
Tb927.3.5520	4551	3398	563	6049	688	2754
Tb927.11.14150	348	319	59	362	30	174
Tb927.9.6060	446	332	61	561	62	433
Tb927.5.3950	731	458	70	819	91	416
Tb927.11.10960	696	514	142	816	123	646
Tb927.3.950	415	257	86	500	44	348
Tb927.9.5370	982	451	180	739	92	367
Tb927.10.6450	591	404	91	676	98	318
Tb927.5.980	711	401	117	727	91	257
Tb927.11.11390	576	516	140	601	103	524
Tb927.7.1530	525	432	102	729	56	404
Tb927.9.10580	454	275	41	546	88	213
Tb927.8.6110	3280	3139	511	3941	760	2237
Tb927.8.2540	2864	2292	353	3531	567	1373
Tb927.10.4040	1358	953	278	1547	144	708
Tb927.11.6630	556	428	60	786	148	387
Tb927.8.2480	637	298	168	602	88	283
Tb927.3.1840	3684	3279	455	5337	998	2171
Tb927.2.5210	853	564	148	747	94	461
Tb927.3.5630	472	369	64	565	56	200
Tb927.3.3070	833	616	163	1051	165	701
Tb927.3.3340	567	424	103	811	82	447
Tb927.11.10870	283	147	55	312	56	207
Tb927.10.11800	571	422	78	651	80	387
Tb927.10.5360	34682	25033	4682	15677	1993	9082
Tb927.11.4290	10289	7522	1634	7715	775	3704
Tb927.10.8430	18262	14489	3418	16336	1110	6168
Tb927.6.4980	25171	18200	3255	22373	1922	8393
Tb927.7.2340	15529	13662	2605	15478	1802	8258
Tb927.11.6140	11554	9763	2195	9582	883	3976
Tb927.7.1040	31842	25781	4454	24143	2054	9361
Tb927.11.11820	19478	18328	3111	16703	1417	7729
Tb927.10.5340	18735	16513	3966	9382	1114	5877
Tb927.4.1860	9834	6903	979	8619	758	4956
Tb927.10.14710	48923	32018	7437	24436	3464	17028
Tb927.11.6500	18703	14560	2799	13864	1678	9892
Tb927.10.1090	18603	13188	2232	19727	1868	7521
Tb927.10.7340	21833	20870	3911	17649	1305	9360
Tb927.11.8200	10365	7452	1653	7002	847	4372
Tb927.7.230	17455	16956	2785	14151	1107	6388
Tb927.10.3940	27749	19992	4102	24603	2513	11687
Tb927.11.3590	24468	15124	3734	22246	2537	11400
Tb927.11.6300	28026	27198	4419	17714	1554	9248
Tb927.9.3920	17533	13542	2916	22612	2400	8989
Tb927.10.7710	814	514	74	993	97	381
Tb927.8.6150	46605	38515	6860	30059	2837	13930
Tb927.11.10910	18920	12917	3151	17768	2045	10297
Tb927.9.11050	1826	1376	297	2599	435	1512
Tb927.9.3290	863	498	97	742	69	382
Tb927.8.2990	605	405	160	557	61	353
Tb927.3.4940	870	693	191	1023	160	616
Tb927.8.2610	617	404	125	806	68	586
Tb927.4.750	562	467	123	912	75	336
Tb927.9.13010	816	634	124	814	130	617
Tb927.7.2630	1383	1405	269	1576	221	1269
Tb927.7.1610	936	820	153	1029	169	778
Tb927.8.1020	484	491	79	723	73	473
Tb927.3.2710	1269	1107	239	1804	309	1093
Tb927.11.6330	863	735	196	590	52	395
Tb927.9.12110	2976	2291	413	3383	483	1904
Tb927.9.10050	386	244	92	460	71	318
Tb927.11.6150	380	255	98	431	35	280
Tb927.5.1820	10343	8373	1741	6761	510	2876
Tb927.9.5690	12367	7840	1828	9637	703	4162
Tb927.6.5120	10914	9556	2139	8653	692	3948
Tb927.10.3380	12441	14949	3074	11152	922	4403
Tb927.10.10010	580	346	81	744	65	269
Tb927.11.2060	32015	25233	6985	25393	2993	16096
Tb927.10.8200	885	525	91	861	69	381
Tb927.9.8070	19765	17055	4454	17400	2258	9220
Tb927.10.13500	13609	10003	1905	13301	1829	8490
Tb927.9.7590	36911	30893	4348	24381	1998	9467
Tb927.3.3310	18177	16181	4009	17120	1908	9546
Tb927.7.5000	53343	40126	7747	31617	3579	16646
Tb927.11.16280	44180	26160	7241	22234	2777	11873
Tb927.9.11380	23264	15181	3197	17175	1504	6687
Tb927.7.5180	12963	10431	1987	11459	1108	5412
Tb927.10.5480	13572	11107	2811	11543	1232	4915
Tb927.11.6360	757	466	64	732	94	404
Tb927.11.15880	38685	21415	4796	26004	2433	8954
Tb927.9.11490	58979	46377	9839	29568	1813	9942
Tb927.11.6180	21996	20060	2917	22007	1706	8723
Tb927.4.1790	26017	22429	4446	24672	3331	15782
Tb927.10.4120	18687	15951	3428	15079	1381	5998
Tb927.9.12200	28724	23296	2557	22324	2022	10155
Tb927.9.1810	14213	14738	2330	15192	1451	6725
Tb927.4.2180	12990	10815	1387	12233	1038	5279
Tb927.10.1590	7370	5227	1108	6328	621	2852
Tb927.11.3000	11080	7793	1817	7381	718	2587
Tb927.10.3280	7913	8625	1246	8949	718	3304
Tb927.8.5260	3982	4012	413	4948	325	2269
Tb927.3.5050	19820	18327	3871	20459	3028	13453
Tb927.11.3230	12286	12938	1793	11086	631	4747
Tb927.9.15150	30632	20891	4254	23879	3015	13872
Tb927.10.11390	29581	17165	3164	20365	1768	8534
Tb927.7.1740	30429	18257	4770	26553	2248	10441
Tb927.4.5170	362	238	93	334	34	251
Tb927.8.1330	39702	23535	7328	27730	3129	15296
Tb927.11.1470	1085	934	193	1229	129	709
Tb927.4.2480	404	283	103	443	28	286
Tb927.10.8850	789	698	147	1101	161	600
Tb927.11.11440	600	238	114	557	48	370
Tb927.9.2030	640	361	138	869	131	470
Tb927.11.6350	3216	2632	609	3930	538	2769
Tb927.11.4940	988	668	170	1038	128	604
Tb927.11.13360	2751	1746	418	3901	529	2002
Tb927.3.1440	884	631	134	1141	126	808
Tb927.5.2890	2691	2149	550	3730	583	2479
Tb927.3.4620	1409	958	259	2353	260	1239
Tb927.4.1600	867	598	114	897	88	582
Tb927.10.9290	647	451	131	583	61	528
Tb927.10.8780	4266	3965	1057	6393	976	4238
Tb927.11.9080	1521	999	205	2307	188	1144
Tb927.9.6650	899	556	159	1020	96	490
Tb927.1.1700	407	238	48	440	51	264
Tb927.10.15530	1394	798	139	2003	197	737
Tb927.11.16930	573	259	83	790	83	404
Tb927.8.2380	2350	2148	510	3484	491	1872
Tb927.11.6120	1860	1800	430	2683	527	2094
Tb927.6.2810	435	277	82	502	87	282
Tb927.3.3730	1008	621	270	1486	200	1181
Tb927.2.6130	1587	1126	261	2128	305	1068
Tb927.2.5410	1383	931	348	1533	194	1259
Tb927.10.3170	1342	961	232	1890	177	845
Tb927.10.7700	777	674	112	1076	183	599
Tb927.1.4420	707	547	182	995	165	680
Tb927.9.6310	976	902	132	1298	200	775
Tb927.11.540	778	500	136	1009	109	523
Tb927.8.4000	1135	644	208	1257	205	828
Tb927.10.8730	462	328	86	681	80	364
Tb927.5.3420	555	506	99	709	95	431
Tb927.10.11940	472	487	103	639	119	396
Tb927.10.9900	1055	595	140	1116	152	664
Tb927.8.7100	13398	12277	2787	17549	3311	11407
Tb927.8.2520	3325	2392	580	3355	617	2262
Tb927.8.1910	630	413	63	700	101	446
Tb927.5.2280	1162	804	170	1266	174	587
Tb927.1.4490	1278	888	229	1219	134	554
Tb927.10.12830	419	235	70	461	61	248
Tb927.10.7020	1011	539	201	1076	91	601
Tb927.5.630	5588	6008	978	6179	1109	4198
Tb927.5.610	3032	3155	508	2870	550	2270
Tb927.9.3280	1116	658	150	1219	132	470
Tb927.11.7060	3500	2858	655	4521	721	2293
Tb927.10.14000	794	780	141	1162	240	775
Tb927.10.13040	1629	1140	273	2203	374	1186
Tb927.11.13740	1507	1504	301	2159	376	1497
Tb927.9.15660	544	406	128	800	112	583
Tb927.9.8850	9781	8068	1410	11211	1460	4641
Tb927.10.15800	501	340	120	514	71	293
Tb927.9.5350	440	247	88	553	29	276
Tb927.11.10110	1035	764	202	1105	131	669
Tb927.10.2000	895	588	128	1079	83	535
Tb927.3.3020	363	250	105	328	44	282
Tb927.4.980	537	414	74	601	99	430
Tb927.9.5440	849	680	180	1001	116	547
Tb927.11.3880	838	619	190	1134	152	515
Tb927.10.13710	2647	1367	208	3752	275	1125
Tb927.3.860	1785	1837	251	1732	161	682
Tb927.11.3520	457	261	80	309	28	297
Tb927.7.6770	829	653	122	1115	113	619
Tb927.9.11900	524	387	79	605	69	338
Tb927.4.2010	256	261	90	198	6	238
Tb927.11.12830	1246	760	263	1432	133	817
Tb927.8.1420	1274	633	164	1382	162	492
Tb927.11.11780	742	567	126	943	103	585
Tb927.2.5020	1788	1104	197	2071	296	1115
Tb927.3.4260	992	572	93	1023	206	605
Tb927.3.2030	302	209	60	283	31	182
Tb927.3.3360	1039	822	278	1428	223	880
Tb927.3.4820	934	454	111	961	117	340
Tb927.10.8040	3143	2350	492	4139	561	2230
Tb927.4.760	3510	2709	469	4546	742	2224
Tb927.7.3180	2417	1998	377	2631	373	1572
Tb927.3.4000	1780	1393	176	1529	159	664
Tb927.11.10650	1500	1109	310	1738	293	1039
Tb927.5.3610	1469	1100	292	1894	235	1111
Tb927.4.2020	835	518	132	889	114	483
Tb927.8.6680	291	186	59	336	11	150
Tb927.10.9230	550	403	86	777	122	431
Tb927.6.2960	660	579	130	969	178	568
Tb927.8.7050	505	404	91	579	130	399
Tb927.10.14260	493	427	89	477	50	238
Tb927.7.1780	2084	1277	192	2186	169	840
Tb927.7.1790	148	165	32	199	42	119
Tb927.7.4480	2232	2359	344	2067	335	1275
Tb927.10.10810	466	235	199	578	53	582
Tb927.6.2300	4437	3147	641	5026	536	2151
Tb927.9.7180	2748	2242	662	4253	690	2770
Tb927.5.286b	703	558	115	657	82	477
Tb927.3.590	118	88	11	128	6	93
Tb927.6.3210	147	121	10	122	12	69
Tb927.10.5760	342	298	44	300	42	255
Tb927.2.5660	1500	953	217	1745	201	886
Tb927.10.830	905	878	114	1133	230	744
Tb927.10.2540	766	521	113	769	77	283
Tb927.5.3970	804	593	127	1016	137	495
Tb927.10.2530	1228	708	261	1511	135	672
Tb927.9.8450	1082	781	168	1117	169	620
Tb927.10.16140	579	432	107	600	101	410
Tb927.9.7550	986	691	184	1822	160	820
Tb927.11.3650	5807	4358	872	8348	1158	3879
Tb927.10.9300	967	727	206	861	117	548
Tb927.6.2270	4061	2406	613	3723	359	1619
Tb927.10.8580	542	474	146	383	29	308
Tb927.10.9670	1265	892	190	1565	263	1039
Tb927.9.2060	447	274	70	465	77	299
Tb927.11.14460	1045	710	132	1042	137	563
Tb927.3.5330	370	325	58	481	79	300
Tb927.11.9180	666	622	139	872	130	597
Tb927.9.15490	822	510	88	834	93	369
Tb927.11.9470	807	443	121	814	232	465
Tb927.10.4250	400	328	76	485	66	227
Tb927.3.3450	5981	5797	565	9161	771	2831
Tb927.9.7230	545	443	76	569	67	309
Tb927.6.3650	1140	718	140	1506	54	603
Tb927.9.7650	447	300	54	466	57	219
Tb927.10.5230	654	504	124	707	78	443
Tb927.9.13650	11431	9808	1447	12262	930	4692
Tb927.7.6230	353	322	80	427	28	236
Tb927.10.2230	570	636	155	760	109	633
Tb927.3.2440	584	487	73	983	150	441
Tb927.8.2020	720	552	125	875	108	426
Tb927.10.10850	3678	2466	732	4817	632	2697
Tb927.11.17000	17658	13880	3135	23040	3880	12933
Tb927.8.3610	491	318	86	582	37	332
Tb927.10.14770	1917	1371	347	2321	448	1327
Tb927.5.1280	563	353	116	803	125	415
Tb927.6.700	5411	3228	844	6407	750	2983
Tb927.11.4460	2185	2782	378	2426	362	1598
Tb927.11.4450	2142	2485	305	2003	235	1209
Tb927.6.3050	1044	634	114	1417	221	586
Tb927.8.7770	375	202	81	481	85	358
Tb927.6.4210	1455	1032	163	1696	179	776
Tb927.10.6190	1125	803	193	1388	92	688
Tb927.2.5180	722	456	111	777	115	428
Tb927.11.5360	412	265	46	446	65	239
Tb927.4.1360	447	310	93	501	36	298
Tb927.4.460	642	404	120	462	49	334
Tb927.1.2340	272638	213769	51784	225929	34760	153561
Tb927.9.9200	960	639	166	1131	88	667
Tb927.3.1400	442	283	76	471	75	260
Tb927.1.4780	580	414	121	661	68	428
Tb927.11.3690	500	459	108	544	93	514
Tb927.11.14160	385	264	64	509	48	327
Tb927.9.12980	1703	1136	173	1953	243	901
Tb927.5.2750	951	613	141	1075	207	572
Tb927.4.600	737	499	124	830	54	345
Tb927.6.1810	513	340	102	610	78	367
Tb927.8.2110	640	457	137	812	57	446
Tb927.7.340	264	169	53	326	18	215
Tb927.9.3970	686	463	196	815	85	424
Tb927.10.9760	274	204	69	366	56	182
Tb927.10.7090	2880	2921	276	3215	791	2280
Tb927.11.8450	221	139	64	397	22	216
Tb927.4.3520	737	658	75	849	218	577
Tb927.4.3500	602	559	63	517	91	462
Tb927.11.8460	405	411	89	479	41	436
Tb927.8.2410	595	215	112	444	58	256
Tb927.4.1300	10736	9101	1721	13170	1817	7566
Tb927.1.3000	1229	932	301	1327	192	702
Tb927.10.5780	475	271	102	588	65	391
Tb927.4.3930	1749	1187	257	2380	373	1017
Tb927.10.9850	845	501	121	952	124	535
Tb927.8.5450	3242	2355	617	3563	456	1622
Tb927.8.4700	2237	1622	533	2245	326	1546
Tb927.10.6500	661	390	102	733	99	402
Tb927.9.13490	985	636	173	1278	150	625
Tb927.3.2090	1278	836	269	1439	176	870
Tb927.8.7520	807	501	119	910	130	735
Tb927.3.4750	7276	4927	1282	8452	1010	3868
Tb927.11.3570	4059	3461	732	5009	674	2800
Tb927.11.2470	2003	1465	198	2722	308	1279
Tb927.11.6590	4958	4218	751	5837	1055	3422
Tb927.10.14790	3911	2691	544	5374	531	2157
Tb927.10.5520	795	528	69	888	167	414
Tb927.11.15750	1847	1175	320	2420	353	1353
Tb927.11.3850	2807	2133	579	4177	619	2432
Tb927.9.9740	2359	1800	501	3379	315	1830
Tb927.6.2010	749	602	188	940	141	584
Tb927.10.5310	770	735	155	1222	196	715
Tb927.3.4560	1181	907	256	1733	307	1036
Tb927.8.2450	870	613	128	1089	91	474
Tb927.10.3700	549	393	100	861	96	399
Tb927.10.12970	323	219	88	349	25	218
Tb927.10.15690	555	325	88	480	81	257
Tb927.10.10330	1108	688	241	1303	138	680
Tb927.9.13100	1124	662	219	788	128	541
Tb927.11.12360	531	366	70	359	27	208
Tb927.7.7250	2196	1957	529	3406	565	2203
Tb927.10.15430	955	625	102	1195	104	589
Tb927.10.4060	1420	683	208	1371	131	614
Tb927.11.14410	861	577	107	906	137	389
Tb927.11.8100	822	458	100	680	40	339
Tb927.3.4040	2054	1362	337	2558	348	1285
Tb927.6.4610	699	486	155	747	58	505
Tb927.3.880	680	546	75	779	58	356
Tb927.9.8990	1560	1172	275	1407	169	1010
Tb927.3.5120	642	446	119	721	98	526
Tb927.10.3470	1531	743	218	1805	224	695
Tb927.2.2360	679	500	110	947	106	435
Tb927.10.4720	396	316	85	449	43	352
Tb927.8.5760	2278	2000	291	3000	439	1575
Tb927.3.5060	1562	1430	240	1771	189	1107
Tb927.4.1170	812	679	177	801	91	444
Tb927.8.5890	354	284	62	349	22	197
Tb927.1.630	192	249	28	246	13	168
Tb927.6.1170	1556	911	196	1488	217	657
Tb927.8.5510	672	441	129	885	85	487
Tb927.6.1520	2009	1797	278	2635	505	1281
Tb927.10.13650	975	652	76	618	55	213
Tb927.9.6170	13889	14890	2333	17661	3022	10869
Tb927.1.4690	1129	685	96	1240	122	442
Tb927.10.3560	1128	608	158	1971	169	581
Tb927.5.3960	746	484	88	939	92	413
Tb927.10.640	1104	677	250	1430	108	736
Tb927.7.5490	947	473	83	1135	144	441
Tb927.11.1990	2403	1363	310	2955	285	1184
Tb927.8.5060	277	215	44	315	21	193
Tb927.1.1670	3244	2122	528	4612	482	2272
Tb927.4.2470	1488	969	327	2163	269	1350
Tb927.10.10600	489	232	14	450	44	121
Tb927.10.13190	413	303	87	438	35	311
Tb927.8.4410	212	177	37	239	87	203
Tb927.10.4540	98	100	37	138	10	113
Tb927.2.2900	397	363	46	326	30	176
Tb927.3.2480	869	607	101	710	125	378
Tb927.3.4060	875	536	185	1066	93	691
Tb927.7.1110	4229	2293	558	5829	529	1800
Tb927.4.2310	4493	1770	407	5209	367	1665
Tb927.10.3660	2744	2366	511	3719	481	1993
Tb927.11.5090	361	329	88	436	109	312
Tb927.5.3820	1002	508	131	1204	124	439
Tb927.3.3410	2048	1766	285	2952	421	1092
Tb927.6.1880	1770	906	248	1978	184	757
Tb927.10.1260	613	426	160	623	66	581
Tb927.7.3320	245	180	82	245	46	185
Tb927.11.6960	774	572	183	986	117	666
Tb927.2.2260	2954	2711	791	5990	1070	4101
Tb927.10.11030	1088	786	155	908	81	419
Tb927.8.4380	521	278	70	371	12	189
Tb927.11.5600	303	166	31	295	68	132
Tb927.7.5700	630	534	73	677	119	480
Tb927.9.9660	686	477	163	909	54	530
Tb927.11.7780	1178	582	155	1613	55	608
Tb927.11.11460	2986	2056	412	3362	511	1970
Tb927.11.16160	1712	1466	189	1813	123	552
Tb927.4.2720	964	831	140	1433	194	811
Tb927.10.180	2114	1448	219	2305	186	711
Tb927.7.7420	5643	3422	790	6389	851	2742
Tb927.11.2680	506	230	91	647	33	298
Tb927.3.1380	3452	2423	550	3835	474	1909
Tb927.11.8130	118	149	59	154	44	134
Tb927.1.3820	1182	1201	161	1187	110	457
Tb927.6.4990	681	660	100	960	104	372
Tb927.10.730	1268	838	230	1508	151	654
Tb927.11.9420	1192	1025	117	1480	149	825
Tb927.10.7360	915	557	197	960	89	538
Tb927.10.10880	1831	1560	233	2361	344	1201
Tb927.11.360	562	333	76	764	65	343
Tb927.2.5980	1620	1107	272	1929	255	1229
Tb927.2.3030	1755	1404	238	2211	266	1378
Tb927.6.3580	710	605	119	853	146	562
Tb927.8.6690	1169	989	285	2092	257	1363
Tb927.10.6630	1477	739	160	1687	140	624
Tb927.8.1510	3074	1431	368	3500	381	1352
Tb927.10.10380	1426	1093	190	1546	194	819
Tb927.11.4980	865	429	98	1050	97	413
Tb927.11.13810	1008	747	102	1291	132	554
Tb927.10.540	4289	2714	695	6061	734	2564
Tb927.4.2630	793	513	121	1077	117	559
Tb927.3.620	740	418	58	1000	101	401
Tb927.10.6260	1150	812	190	1551	145	719
Tb927.5.4270	1098	609	165	1612	196	620
Tb927.10.9780	1040	642	114	1552	143	619
Tb927.7.2970	1271	1120	190	1851	214	1061
Tb927.5.3600	842	601	152	1150	91	703
Tb927.10.6290	910	813	207	1174	100	774
Tb927.10.7080	911	694	146	1052	190	703
Tb927.1.1620	996	518	127	1314	131	555
Tb927.11.7070	782	516	177	976	152	694
Tb927.11.16570	1060	600	256	1031	131	558
Tb927.10.1720	752	430	95	1020	53	405
Tb927.5.1560	849	475	114	1075	73	535
Tb927.11.15460	1120	632	149	1398	145	675
Tb927.3.2600	11115	8569	1589	15611	1825	7411
Tb927.7.7300	1060	927	228	1450	193	883
Tb927.9.10960	773	481	141	967	74	436
Tb927.11.14630	1265	1064	296	1732	253	1327
Tb927.11.12930	1252	882	310	1334	189	876
Tb927.6.740	1821	1437	313	2680	374	1527
Tb927.4.2390	1130	789	199	1276	210	862
Tb927.7.2080	1188	816	238	1621	147	941
Tb927.8.3830	704	460	119	866	141	567
Tb927.4.3890	2905	2318	370	4129	537	2001
Tb927.4.3020	1157	780	279	1547	225	1094
Tb927.11.12600	1457	1108	245	1937	319	1051
Tb927.3.3270	23020	26863	6817	23572	9059	27301
Tb927.5.1150	1217	437	151	1367	108	505
Tb927.11.4380	2445	1898	465	4054	578	2292
Tb927.4.4210	1239	868	190	1482	190	816
Tb927.10.16150	1531	981	286	1409	284	858
Tb927.11.7570	1456	1014	230	1804	272	1036
Tb927.3.1860	645	505	131	898	122	557
Tb927.7.5080	923	513	199	1056	128	796
Tb927.9.15240	498	325	113	557	67	273
Tb927.10.13850	564	392	103	701	107	372
Tb927.7.6740	797	603	180	1073	150	675
Tb927.10.2760	1558	1098	208	1790	253	1051
Tb927.6.2930	787	512	75	1023	151	452
Tb927.7.2950	1160	685	208	1233	211	774
Tb927.11.9160	285	157	35	345	52	194
Tb927.10.8070	689	512	102	859	123	525
Tb927.7.6930	425	294	91	438	85	337
Tb927.11.960	1511	826	253	1157	122	571
Tb927.11.8730	1182	692	225	1100	130	520
Tb927.11.14680	3848	2837	653	6314	959	3748
Tb927.11.14260	364	248	48	383	58	215
Tb927.9.8250	796	557	155	699	90	551
Tb927.11.8220	779	520	99	808	127	504
Tb927.3.3920	756	427	188	777	54	486
Tb927.9.1670	366	288	71	422	53	299
Tb927.11.16290	352	298	94	361	31	312
Tb927.6.1690	301	281	44	309	61	247
Tb927.5.3270	786	808	150	1099	152	634
Tb927.11.990	545	311	120	693	64	446
Tb927.6.3940	2040	1236	195	2028	232	643
Tb927.8.3200	1289	1213	263	1939	260	1412
Tb927.10.14440	530	464	108	525	63	329
Tb927.11.380	229	173	44	214	5	154
Tb927.9.10670	522	427	105	684	95	453
Tb927.10.6830	452	374	108	431	41	340
Tb927.8.6070	926	1049	255	1679	182	1233
Tb927.4.3440	679	469	155	720	106	639
Tb927.9.10970	423	260	63	532	80	297
Tb927.9.12870	326	301	42	307	18	131
Tb927.1.2330	293498	229897	60713	283742	38420	162838
Tb927.10.11930	738	433	84	988	87	397
Tb927.2.3910	447	270	102	519	65	418
Tb927.8.6420	542	439	123	628	50	437
Tb927.7.3170	829	625	96	974	128	457
Tb927.5.2800	1525	1062	344	1936	298	1293
Tb927.8.3280	392	300	77	468	58	276
Tb927.4.1480	1311	1136	186	1669	254	1097
Tb927.10.12890	5176	4573	863	7214	988	3772
Tb927.11.10060	1765	1263	168	2206	294	801
Tb927.11.7460	31215	16721	3790	39601	3632	15091
Tb927.8.2980	640	389	155	593	34	370
Tb927.10.260	361	308	40	248	24	192
Tb927.8.6190	143	169	39	132	18	110
Tb927.11.6790	1352	881	144	2015	170	650
Tb927.10.9400	1129	835	176	1242	134	542
Tb927.2.4590	6956	4319	1174	8065	835	3107
Tb927.10.6770	246	130	53	183	39	130
Tb927.10.11250	1599	1428	218	2627	344	1386
Tb927.3.2830	474	282	61	553	65	288
Tb927.3.2240	620	349	91	613	44	311
Tb927.11.2280	1348	1185	258	1703	232	1243
Tb927.10.7420	464	415	103	566	57	337
Tb927.10.8150	581	463	90	683	101	422
Tb927.11.10070	586	452	89	673	114	442
Tb927.7.4380	518	447	125	600	48	535
Tb927.11.13400	1250	1210	175	1557	181	983
Tb927.9.3630	886	706	115	1054	166	745
Tb927.9.1700	922	639	154	1220	149	514
Tb927.11.8080	405	289	68	496	33	290
Tb927.9.13060	1034	865	204	1412	227	717
Tb927.10.13980	420	268	94	431	46	223
Tb927.11.3960	1150	833	209	1227	200	900
Tb927.7.6320	562	395	109	787	83	485
Tb927.8.600	344	244	55	477	48	228
Tb927.7.1600	735	528	131	692	86	591
Tb927.11.15530	416	256	76	558	45	309
Tb927.4.4080	128	96	50	166	12	104
Tb927.3.4650	416	276	59	460	78	245
Tb927.10.14890	18120	17067	3096	25940	4139	13965
Tb927.11.9110	1008	786	149	1432	125	811
Tb927.8.8150	1249	863	191	1087	145	589
Tb927.4.4190	443	346	92	521	45	366
Tb927.10.5260	918	739	167	1431	127	810
Tb927.6.3250	504	291	83	526	88	182
Tb927.9.8950	7724	5390	853	8914	910	2507
Tb927.3.1540	224	126	48	222	15	140
Tb927.11.11610	1009	671	143	940	120	618
Tb927.6.600	1261	877	118	1604	207	646
Tb927.4.410	1642	1444	230	1698	206	646
Tb927.10.370	381	171	35	299	21	146
Tb927.10.2880	5764	5279	1277	9695	1785	6372
Tb927.9.15460	4790	3582	1023	6438	866	3580
Tb927.11.1350	549	442	150	583	89	411
Tb927.6.2720	942	565	98	1052	158	491
Tb927.10.13740	1196	946	160	1642	245	808
Tb927.5.3400	5970	3444	841	8071	928	3193
Tb927.10.11620	1011	512	214	1174	142	804
Tb927.9.4820	1076	791	227	1327	193	892
Tb927.11.13020	19046	19504	3472	20940	2347	8899
Tb927.9.3390	351	335	35	318	64	292
Tb927.11.4880	1635	1173	232	1729	240	1109
Tb927.9.11230	1356	1448	223	1362	134	623
Tb927.6.4710	1352	1009	272	1800	251	1219
Tb927.9.6130	616	757	84	681	82	571
Tb927.11.3680	435	330	54	548	91	253
Tb927.11.9790	903	783	86	739	66	368
Tb927.11.7940	601	574	132	516	58	273
Tb927.1.2100	7996	20002	6478	9331	1858	16891
Tb927.10.13030	855	673	103	1161	101	487
Tb927.6.3310	1067	839	169	1534	180	891
Tb927.1.2110	401	319	98	657	113	390
Tb927.9.7540	890	869	170	1355	208	892
Tb927.4.3940	665	672	110	843	203	556
Tb927.1.2160	129	129	13	181	25	108
Tb927.1.2150	121	178	10	121	36	87
Tb927.11.4640	728	455	109	1036	166	681
Tb927.10.1890	3016	2619	576	4227	591	2503
Tb927.1.2120	1324	1466	239	2233	395	1472
Tb927.11.11000	776	688	133	904	142	758
Tb927.7.4600	807	688	139	1193	104	699
Tb927.4.5010	13673	10894	1449	12945	2078	8862
Tb927.10.6980	586	573	109	648	49	225
Tb927.10.5240	2753	2501	517	4175	520	2447
Tb927.10.13000	892	581	110	1092	134	522
Tb927.9.6880	780	658	144	901	183	569
Tb927.11.6720	2004	1147	248	2512	230	1016
Tb927.10.2130	1282	972	221	1462	265	938
Tb927.11.14240	829	638	169	934	176	604
Tb927.10.720	1294	1297	208	1754	355	1485
Tb927.9.8620	938	838	193	1275	168	995
Tb927.7.3930	1615	1057	441	2179	214	1507
Tb927.11.6920	2022	2031	474	3008	541	2147
Tb927.10.4170	1921	1882	528	3666	505	2659
Tb927.9.15400	2801	1933	736	4588	692	3142
Tb927.7.4960	865	493	149	1005	82	437
Tb927.5.2660	1109	806	129	1415	147	634
Tb927.11.8260	1769	1467	246	1740	282	1092
Tb927.4.1840	1498	1270	204	2104	293	1138
Tb927.11.2500	2848	1769	240	3135	356	984
Tb927.4.2560	656	439	83	763	95	445
Tb927.11.2230	2136	2028	319	2768	572	1504
Tb927.7.2250	936	764	172	1079	209	856
Tb927.3.3900	1405	1271	363	1803	331	1671
Tb927.8.590	578	373	104	758	122	477
Tb927.11.16210	808	574	179	1057	136	704
Tb927.7.5340	1020	1157	211	1717	264	1054
Tb927.11.12220	943	651	207	1354	145	728
Tb927.11.15050	1013	670	235	1126	156	665
Tb927.11.1910	741	449	95	838	109	330
Tb927.9.5490	812	629	100	1007	175	638
Tb927.10.15940	622	373	110	798	83	352
Tb927.11.8990	519	393	99	717	87	461
Tb927.8.650	4999	3202	572	6879	780	2569
Tb927.6.4660	572	291	177	575	79	392
Tb927.11.2120	1031	541	118	1283	89	566
Tb927.4.3670	1068	625	141	1267	104	545
Tb927.4.2080	3670	3239	456	4922	642	2778
Tb927.4.4030	377	283	80	483	56	294
Tb927.7.7360	812	731	201	936	210	691
Tb927.3.1930	914	481	159	948	67	447
Tb927.7.220	1543	1140	243	1668	103	695
Tb927.9.1610	1089	816	127	1088	59	495
Tb927.9.14410	358	159	55	392	28	153
Tb927.7.5580	921	548	158	898	55	448
Tb927.1.1060	416	215	72	328	36	241
Tb927.5.760	2324	2037	430	3032	578	2018
Tb927.11.7140	1066	746	189	1127	163	751
Tb927.5.2060	1479	1067	364	2064	120	1177
Tb927.11.2710	526	362	87	760	106	445
Tb927.11.12430	1383	1136	260	1692	277	1038
Tb927.6.2150	848	489	163	1026	127	445
Tb927.1.3230	1481	969	320	1247	170	920
Tb927.8.6500	1197	889	135	1729	233	1023
Tb927.4.2260	428	330	55	535	40	262
Tb927.8.1080	322	348	98	335	27	323
Tb927.10.8710	438	442	73	717	102	236
Tb927.7.3410	1630	1489	238	2353	208	1069
Tb927.11.13900	564	596	116	644	90	301
Tb927.7.6840	424	321	80	331	28	182
Tb927.10.10690	485	299	89	569	59	372
Tb927.11.8860	853	530	126	1054	168	555
Tb927.7.1500	591	283	91	692	44	354
Tb927.7.1620	369	257	47	391	59	251
Tb927.6.3690	806	462	110	1100	116	355
Tb927.7.3220	777	386	77	828	66	352
Tb927.3.1870	374	222	57	279	20	207
Tb927.6.2480	1115	619	231	891	82	557
Tb927.9.12730	821	527	63	967	111	521
Tb927.10.2290	657	495	120	845	115	544
Tb927.4.2970	327	289	95	355	18	427
Tb927.11.5220	1550	1132	237	1993	228	884
Tb927.8.4470	304	316	77	370	23	309
Tb927.10.14730	1355	1265	147	1463	206	1062
Tb927.7.6200	406	264	64	313	41	264
Tb927.9.8160	909	577	107	1151	211	426
Tb927.1.1960	1011	982	128	1268	178	865
Tb927.5.2880	298	266	89	304	12	318
Tb927.8.7010	1077	799	117	997	91	408
Tb927.3.1760	996	682	137	775	64	444
Tb927.4.3980	1985	1343	388	2514	277	1241
Tb927.7.740	591	406	155	809	80	514
Tb927.10.8540	2293	1509	340	2402	203	1219
Tb927.10.6610	1414	839	139	1721	175	773
Tb927.9.14180	865	596	182	911	65	520
Tb927.2.3960	462	453	64	359	52	207
Tb927.10.9840	414	564	71	575	78	437
Tb927.7.680	1006	666	140	1215	128	750
Tb927.7.990	883	574	160	1127	112	702
Tb927.3.2290	557	438	111	496	53	358
Tb927.11.5710	278	193	42	348	70	251
Tb927.10.12530	267	248	65	331	23	224
Tb927.8.8310	1313	1051	192	1288	198	709
Tb927.6.3120	1228	883	105	1359	234	717
Tb927.6.3850	294	261	35	248	23	122
Tb927.11.16980	902	598	168	1136	122	619
Tb927.10.12380	956	735	181	1125	138	712
Tb927.3.1430	421	280	102	582	44	355
Tb927.2.5160	8438	5119	701	9941	895	3415
Tb927.1.1230	399	289	99	405	47	269
Tb927.10.12640	611	535	97	786	137	645
Tb927.10.13830	783	471	85	841	97	461
Tb927.10.5040	725	569	148	983	122	522
Tb927.7.6660	336	233	58	348	40	150
Tb927.11.1010	637	525	104	670	92	427
Tb927.4.650	587	454	100	561	118	321
Tb927.6.3730	363	306	90	353	54	205
Tb927.8.1030	377	283	83	408	45	353
Tb927.11.16740	1985	1349	346	2082	275	1206
Tb927.8.1010	524	481	114	647	60	433
Tb927.9.8410	935	506	100	1368	121	573
Tb927.9.10950	527	322	77	698	64	360
Tb927.1.4300	425	353	78	550	103	347
Tb927.7.540	788	578	114	1019	91	442
Tb927.11.15130	1624	1070	230	1555	206	836
Tb927.7.4590	613	355	65	696	74	362
Tb927.6.4090	611	490	149	782	85	587
Tb927.11.15040	1192	865	226	1421	167	799
Tb927.10.6510	21485	19490	3525	25244	3313	16631
Tb927.9.15290	3675	2489	935	5110	842	2827
Tb927.10.15790	406	388	59	388	44	343
Tb927.8.2230	402	342	74	441	52	302
Tb927.8.3050	1053	754	281	1058	209	742
Tb927.10.11680	1726	1058	382	1981	268	1180
Tb927.9.8540	987	689	259	1202	166	764
Tb927.11.16690	1757	1230	390	2076	286	1291
Tb927.10.470	532	362	108	747	158	429
Tb927.11.2090	1151	692	191	1436	140	726
Tb927.10.8900	2319	1446	314	3369	432	1172
Tb927.10.12810	2044	1289	340	2161	256	876
Tb927.1.3170	893	459	109	908	125	440
Tb927.10.7050	519	315	68	582	51	301
Tb927.10.7510	900	495	154	1084	84	500
Tb927.8.3860	802	660	202	926	93	599
Tb927.11.15800	1286	1414	183	1750	280	1372
Tb927.9.14290	1969	1240	408	2082	352	1329
Tb927.7.5880	769	585	168	904	120	467
Tb927.10.13430	388	337	64	549	109	350
Tb927.3.1630	569	525	124	792	194	546
Tb927.9.14430	1334	884	210	1615	208	739
Tb927.2.2430	477	299	62	799	90	350
Tb927.11.14180	799	531	129	991	171	540
Tb927.6.2200	2421	1898	392	2526	254	1182
Tb927.11.1390	872	634	94	955	126	484
Tb927.9.12450	560	613	98	907	76	501
Tb927.11.1410	384	211	62	523	51	277
Tb927.11.8310	928	678	101	1074	162	584
Tb927.5.970	1357	870	143	1268	104	425
Tb927.7.2600	496	323	77	544	80	336
Tb927.11.4800	887	686	190	1333	139	615
Tb927.10.6050	22353	22465	4869	36083	7299	20521
Tb927.10.14760	3719	3796	470	3880	550	2577
Tb927.10.2470	1559	1155	229	2216	188	947
Tb927.3.1610	1143	1022	178	1287	160	942
Tb927.7.5060	1312	1006	196	1922	233	917
Tb927.11.14760	694	437	143	863	80	475
Tb927.10.16110	790	584	143	916	86	540
Tb927.7.2790	1415	1104	283	1706	222	1086
Tb927.10.9870	984	980	198	944	117	553
Tb927.10.10090	1171	1036	189	1526	228	1059
Tb927.11.7560	2721	2040	621	3823	441	1992
Tb927.11.1430	3516	2887	528	4861	694	2740
Tb927.5.2950	2428	1623	405	3002	374	1444
Tb927.3.4230	4630	4372	671	6298	1253	3922
Tb927.10.7690	1913	1550	382	2479	347	1518
Tb927.2.4810	2720	2547	415	3982	560	2510
Tb927.7.3560	3601	3378	777	5446	678	3621
Tb927.10.3310	960	966	178	1458	139	1050
Tb927.11.10900	861	996	225	1382	202	1147
Tb927.11.16560	706	488	134	816	102	537
Tb927.6.2170	1171	722	144	1462	92	491
Tb927.2.6050	2414	2033	357	3329	408	1789
Tb927.4.450	3841	2507	595	5453	589	2265
Tb927.1.2570	3926	3205	750	5692	684	2892
Tb927.8.5250	2261	1516	333	2616	325	1503
Tb927.11.14900	998	878	117	1192	149	616
Tb927.11.11900	3071	2565	458	4785	626	2432
Tb927.10.4270	744	496	94	794	69	248
Tb927.11.9490	762	485	164	792	69	356
Tb927.3.5180	2584	2609	247	2610	379	1233
Tb927.11.10580	724	522	162	1080	125	789
Tb927.7.7290	1291	1083	266	2116	250	1133
Tb927.7.6650	1092	874	274	1522	240	1014
Tb927.10.12900	251	193	50	297	37	164
Tb927.2.3920	527	213	63	454	82	263
Tb927.3.940	257	152	40	309	13	167
Tb927.4.1130	965	466	163	679	82	328
Tb927.10.14860	818	712	90	1075	154	570
Tb927.5.1060	837	808	120	1253	231	620
Tb927.11.16220	301	198	35	188	11	107
Tb927.10.4280	424	204	46	342	23	155
Tb927.9.14160	1136	678	131	1374	201	666
Tb927.8.1890	945	733	235	1243	193	673
Tb927.11.3980	1169	835	212	1393	207	953
Tb927.11.4020	396	451	75	390	20	221
Tb927.11.3530	398	203	50	306	20	265
Tb927.11.12040	834	779	95	772	50	303
Tb927.11.7218	920	822	153	1212	259	884
Tb927.5.1340	1340	991	251	1692	186	870
Tb927.8.2060	3454	2532	949	6207	808	3819
Tb927.7.5090	1493	1139	324	1989	316	1249
Tb927.9.4900	2058	1511	421	2852	366	1771
Tb927.7.1450	514	422	113	546	109	358
Tb927.3.1150	988	587	148	1114	66	437
Tb927.7.4780	318	279	44	426	34	261
Tb927.6.2390	638	508	131	771	175	616
Tb927.10.2790	1513	1141	272	1969	230	976
Tb927.6.880	377	361	79	576	45	338
Tb927.9.5220	557	370	74	527	82	339
Tb927.11.3150	657	424	98	685	76	524
Tb927.11.11660	1310	798	250	1387	116	607
Tb927.11.9040	848	614	123	642	69	256
Tb927.8.1270	454	260	62	572	39	325
Tb927.7.720	812	432	167	1212	171	792
Tb927.11.11270	663	457	141	733	97	486
Tb927.8.2870	618	557	113	885	65	631
Tb927.6.570	658	627	201	611	55	449
Tb927.11.11880	2583	2288	493	3559	496	2342
Tb927.11.440	959	1337	173	1342	120	941
Tb927.11.5920	400	253	69	527	88	349
Tb927.11.5980	400	240	71	371	34	255
Tb927.10.11500	305	252	81	317	42	237
Tb927.6.1590	358	259	68	503	35	264
Tb927.7.5740	731	536	146	772	148	603
Tb927.11.14210	2190	1983	476	3343	582	1939
Tb927.1.1100	635	650	151	980	156	700
Tb927.11.6010	303	337	68	355	49	216
Tb927.1.1420	1455	797	185	1929	294	746
Tb927.1.1840	455	442	30	617	116	425
Tb927.1.1210	302	238	64	276	39	198
Tb927.5.1750	595	281	144	636	39	427
Tb927.1.1920	257	222	55	246	44	292
Tb927.1.1730	1256	992	157	1466	203	913
Tb927.1.1500	1384	1305	142	2063	408	1139
Tb927.1.1750	338	271	60	479	102	350
Tb927.4.670	845	759	143	1225	221	759
Tb927.1.1470	503	347	72	617	119	349
Tb927.1.670	794	527	182	1006	129	743
Tb927.1.650	523	327	125	471	23	183
Tb927.10.6640	1643	1271	233	1949	244	885
Tb927.3.2320	693	519	165	722	52	384
Tb927.8.5530	879	648	137	850	87	547
Tb927.10.7800	780	493	190	909	96	478
Tb927.8.3730	536	466	29	507	45	197
Tb927.9.8570	613	447	126	591	94	329
Tb927.11.1260	1980	1644	252	2957	440	1593
Tb927.11.13860	490	446	76	618	57	272
Tb927.8.4480	612	362	63	736	105	256
Tb927.8.7560	386	299	108	492	96	346
Tb927.4.4890	401	281	88	547	30	345
Tb927.11.10410	189	135	28	163	20	114
Tb927.11.7670	648	849	159	644	78	807
Tb927.8.3100	2372	1853	443	3275	404	1454
Tb927.6.4820	470	360	68	502	75	299
Tb927.11.14840	2502	1585	221	2263	359	1295
Tb927.11.230	2018	1719	338	2253	315	1268
Tb927.11.14560	2749	2096	537	3825	512	1926
Tb927.11.12750	1437	914	197	1185	76	497
Tb927.4.1340	1693	1116	221	2223	259	1102
Tb927.4.3920	864	946	189	1375	258	959
Tb927.8.8340	898	766	82	1110	75	354
Tb927.4.5070	482	266	64	470	82	384
Tb927.7.3150	313	235	76	394	74	331
Tb927.9.11820	210	149	35	235	33	135
Tb927.10.1070	611	305	80	709	122	378
Tb927.3.4670	659	602	100	807	111	520
Tb927.6.3110	550	314	71	556	81	303
Tb927.11.12310	1198	902	186	1555	270	923
Tb927.10.4990	1020	670	199	1278	68	487
Tb927.8.5390	146	154	29	215	47	187
Tb927.11.1180	694	694	110	863	121	536
Tb927.7.1900	332	222	79	343	52	197
Tb927.11.7160	332	309	89	476	43	369
Tb927.2.4510	1033	796	186	1443	193	851
Tb927.3.4170	319	293	61	330	24	202
Tb927.10.9660	1116	934	305	1465	137	920
Tb927.9.1390	964	500	103	725	51	230
Tb927.5.1200	619	461	109	769	146	396
Tb927.6.1830	1372	788	212	1400	214	853
Tb927.1.1240	1601	1073	277	2389	247	1199
Tb927.11.11430	1021	775	158	1484	249	739
Tb927.3.1290	1900	1422	354	2453	244	1226
Tb927.10.9090	185	137	40	288	20	168
Tb927.4.480	564	373	78	901	48	254
Tb927.9.11500	866	700	180	1323	176	631
Tb927.4.4760	1076	893	169	1482	211	771
Tb927.10.7490	877	677	110	1235	119	546
Tb927.8.5970	1018	829	217	1372	189	749
Tb927.8.5210	962	613	252	1410	148	838
Tb927.11.2000	832	356	132	917	29	415
Tb927.7.660	485	310	64	558	63	252
Tb927.10.11720	925	916	171	1243	196	941
Tb927.11.12610	479	420	117	623	56	431
Tb927.8.6340	485	367	45	708	92	367
Tb927.8.6350	458	369	128	797	86	488
Tb927.10.9160	1161	957	216	1353	173	725
Tb927.11.14080	575	506	31	691	91	320
Tb927.6.1460	882	550	124	1050	77	505
Tb927.7.7170	636	621	119	1119	116	540
Tb927.10.11440	1813	1426	352	2478	477	1686
Tb927.11.16720	695	488	73	1016	120	485
Tb927.6.5020	254	215	31	145	25	102
Tb927.11.14030	684	480	119	520	46	336
Tb927.11.15730	748	776	175	1171	189	782
Tb927.11.2140	2188	1676	409	3025	466	1954
Tb927.7.2320	850	783	203	1109	147	737
Tb927.8.2130	431	255	129	473	46	328
Tb927.11.11500	928	700	236	1428	197	986
Tb927.1.4540	5252	4448	1360	6550	1122	4589
Tb927.1.4650	6332	5357	1450	8508	1500	5029
Tb927.1.1720	552	590	120	617	99	548
Tb927.11.880	27349	17821	3501	28287	4154	11083
Tb927.8.2090	235	233	36	253	21	154
Tb927.9.11740	346	181	65	338	35	184
Tb927.10.13220	875	499	169	1172	137	670
Tb927.9.3440	1200	1015	220	1125	190	934
Tb927.2.1560	2588	1814	218	3776	426	1242
Tb927.9.14420	503	364	90	551	99	331
Tb927.7.280	974	511	131	933	46	342
Tb927.5.1370	174	115	29	176	10	131
Tb927.8.6910	536	387	83	554	54	241
Tb927.7.4770	5629	5213	976	5967	655	2360
Tb927.8.5230	1123	694	134	1156	150	550
Tb927.8.2000	527	460	113	720	33	350
Tb927.6.3280	1277	1064	246	2194	305	1197
Tb927.9.12320	2002	1474	263	2610	439	1061
Tb11.02.5400	696	577	99	774	144	668
Tb927.6.560	6699	5044	1020	7035	1164	3466
Tb927.6.1010	46123	49984	12912	42359	7869	35201
Tb927.10.12820	7406	6552	1337	10173	1648	5807
Tb927.6.950	3194	2428	570	4567	626	2280
Tb927.10.15330	1502	926	234	2170	254	974
Tb927.9.3000	216	162	62	240	26	175
Tb927.5.2640	503	329	71	636	45	190
Tb927.11.16510	816	558	94	791	125	519
Tb927.7.520	281	233	17	273	23	155
Tb927.11.6640	237	192	39	228	41	88
Tb927.11.13650	301	195	33	330	44	174
Tb927.3.3470	266	156	43	310	61	181
Tb927.8.5120	1453	967	90	1713	185	727
Tb927.9.8680	656	452	134	632	61	382
Tb927.1.1580	298	182	47	341	51	188
Tb927.4.830	128	96	14	128	3	97
Tb927.10.3120	354	290	44	404	67	304
Tb927.3.1890	594	359	68	646	95	312
Tb927.7.5260	280	324	64	365	51	461
Tb927.7.6990	591	381	74	618	159	421
Tb927.5.3040	209	125	55	209	0	134
Tb927.3.2650	609	545	91	337	21	236
Tb927.11.11950	391	203	60	325	43	177
Tb927.1.4100	813	524	115	822	163	549
Tb927.10.8320	843	834	119	754	76	371
Tb927.9.3170	862	666	131	771	64	264
Tb927.10.280	820	930	110	896	114	484
Tb927.3.1410	1293	905	190	1089	123	695
Tb927.4.4620	445	262	48	379	53	176
Tb927.3.680	421	277	72	582	59	324
Tb927.8.1750	1458	922	147	1269	98	649
Tb927.4.560	7973	7159	1781	14291	2039	8669
Tb927.3.1360	785	492	167	859	90	565
Tb927.9.15090	2621	1696	361	2657	307	1248
Tb927.11.15230	873	737	102	1342	102	543
Tb927.8.3060	1769	1996	312	2327	315	1596
Tb927.11.11250	4405	2778	783	4522	474	1873
Tb927.10.12260	1789	1100	257	1773	214	921
Tb927.9.1510	536	378	90	742	109	356
Tb927.1.3950	4380	5028	1145	5682	1412	4700
Tb927.4.1380	285	205	45	186	8	119
Tb927.10.7190	564	308	101	601	51	289
Tb927.11.8930	836	490	151	892	125	500
Tb927.3.1700	420	298	85	492	50	289
Tb927.8.5140	1193	1022	180	1416	154	897
Tb927.6.5110	1937	1194	287	2523	301	1267
Tb927.8.2370	1220	1323	260	1994	274	1520
Tb927.10.3330	305	343	87	546	37	453
Tb927.10.14550	2779	2423	645	3706	753	2482
Tb927.9.12510	3425	3299	445	4301	712	3020
Tb927.5.1160	2337	2132	232	2473	360	1431
Tb927.11.10930	933	800	190	1119	160	659
Tb927.10.3210	4497	3626	903	5703	862	2907
Tb927.10.7100	664	370	51	577	58	249
Tb927.6.2900	1180	956	194	1314	163	673
Tb927.9.7760	1275	744	248	1414	239	761
Tb927.9.2580	660	441	69	811	122	440
Tb927.10.2750	747	335	119	761	88	371
Tb927.1.870	689	442	89	883	61	412
Tb927.10.11100	668	476	159	872	125	631
Tb927.7.5680	452	403	100	453	83	388
Tb927.7.5160	984	592	170	1328	203	531
Tb927.6.710	437	269	76	498	84	265
Tb927.11.3170	369	236	95	334	42	198
Tb927.11.12590	2182	1184	266	1695	101	668
Tb927.1.1000	699	619	70	679	130	473
Tb927.10.3990	7940	5733	1000	10771	1577	5213
Tb927.11.2210	2755	2293	556	3690	531	2000
Tb927.6.1840	512	351	88	664	30	383
Tb927.8.4870	2578	2485	552	4011	524	2363
Tb927.7.5480	861	543	127	1006	113	634
Tb927.10.7570	2713	2531	475	3385	595	1972
Tb927.5.4330	480	399	108	562	42	292
Tb927.8.7380	1057	822	183	1314	196	877
Tb927.4.5040	870	628	125	1012	127	624
Tb927.3.4390	735	468	123	828	123	442
Tb927.11.16730	3162	3077	515	3828	631	2295
Tb927.8.5630	679	304	165	761	95	495
Tb927.5.3830	1565	764	148	1878	145	530
Tb927.4.3160	1443	1046	291	2275	290	1382
Tb927.11.2630	820	386	123	1051	124	441
Tb927.3.4340	733	484	102	864	100	342
Tb927.4.4650	510	275	53	665	45	150
Tb927.11.8290	1087	738	219	1383	188	861
Tb927.5.1020	1254	801	187	1725	155	860
Tb927.4.4320	245	194	31	147	12	104
Tb927.9.4930	708	400	110	646	92	393
Tb927.11.2100	887	454	130	1030	148	528
Tb927.3.1970	253	186	54	332	17	200
Tb927.10.4480	818	468	151	850	147	606
Tb927.7.4080	1108	957	220	1473	274	1025
Tb927.6.4780	1805	1277	275	2431	274	1190
Tb927.11.6750	767	327	167	661	71	417
Tb927.7.610	1916	1681	208	2209	333	1629
Tb927.7.600	494	343	77	471	68	382
Tb927.10.11020	1607	1254	325	2047	222	1193
Tb927.11.12350	487	329	167	608	89	453
Tb927.8.4880	1745	1429	224	2327	355	1265
Tb927.11.14890	572	421	89	678	111	435
Tb927.2.1800	2263	1649	415	2778	385	1704
Tb927.3.1130	746	509	120	904	99	514
Tb927.9.10440	2319	1925	564	3989	565	2348
Tb927.9.15030	830	584	177	816	78	438
Tb927.10.1710	622	520	100	825	114	581
Tb927.8.3350	1202	851	249	1801	146	1093
Tb927.11.5550	933	733	131	1175	151	687
Tb927.8.3290	2128	1805	536	2970	595	2100
Tb927.10.3110	575	338	127	693	71	430
Tb927.7.2310	743	491	104	709	37	441
Tb927.11.6890	1208	1184	257	1695	359	1257
Tb927.11.6900	878	856	152	1436	279	937
Tb927.11.11800	708	476	116	872	79	462
Tb927.11.14790	500	433	93	539	49	379
Tb927.8.3560	1579	1105	286	2115	310	1215
Tb927.10.910	579	492	113	836	149	518
Tb927.8.700	812	533	131	1023	135	693
Tb927.7.1000	678	540	145	838	95	634
Tb927.11.5430	778	691	207	1172	176	824
Tb927.10.3550	800	542	138	892	70	608
Tb927.7.2060	308	197	91	366	27	206
Tb927.9.6010	781	595	181	935	133	554
Tb927.5.3670	1849	1230	446	2184	284	1664
Tb927.9.11760	484	236	144	575	45	404
Tb927.8.6740	1214	992	255	1211	207	814
Tb927.3.5230	592	312	108	747	92	450
Tb927.11.750	1816	1307	259	2303	323	1310
Tb927.11.8010	606	314	111	783	56	373
Tb927.3.4810	466	321	108	496	65	229
Tb927.11.7860	1042	907	191	1649	230	860
Tb927.2.3930	923	643	107	1224	178	668
Tb927.11.12250	1033	660	225	1114	101	677
Tb927.11.5570	516	353	87	693	34	363
Tb927.11.11640	732	616	179	1024	151	759
Tb927.11.16140	694	517	121	949	64	618
Tb927.10.10410	1217	824	317	1348	302	873
Tb927.9.9600	765	508	177	877	198	758
Tb927.10.1900	671	533	121	917	59	663
Tb927.4.1330	1902	2126	357	2926	341	1792
Tb927.9.5590	1676	1329	220	2321	304	1483
Tb927.11.11540	1930	1714	324	3125	488	1732
Tb927.11.9170	1285	674	247	1688	131	919
Tb927.11.9520	1299	985	353	1738	177	1146
Tb927.9.6940	512	549	140	748	50	478
Tb927.11.10640	655	422	125	879	110	433
Tb927.9.4390	823	670	155	886	144	539
Tb927.11.8890	1063	512	112	1067	85	331
Tb927.11.7280	300	220	49	282	22	192
Tb927.8.5090	3410	1887	458	5063	513	2264
Tb927.4.3810	3276	2211	459	4544	530	1792
Tb927.3.5500	2293	1551	235	1383	143	553
Tb927.11.2200	334	287	101	350	20	187
Tb927.10.13310	670	324	78	849	67	217
Tb927.10.2780	1554	1182	339	2264	325	1384
Tb927.1.1170	418	375	115	350	49	178
Tb927.3.1250	414	246	76	350	37	167
Tb927.4.3490	1428	1115	271	1192	111	778
Tb927.11.200	289	181	42	264	16	109
Tb927.10.15370	564	380	92	679	57	283
Tb927.11.10420	424	238	70	407	27	173
Tb927.3.5270	486	306	75	453	15	180
Tb927.10.13320	303	360	75	432	67	271
Tb927.9.11930	588	443	144	787	138	582
Tb927.11.16270	832	606	204	1078	119	797
Tb927.11.570	573	254	118	456	91	227
Tb927.10.2460	992	690	199	997	99	510
Tb927.11.10950	525	402	122	533	40	473
Tb927.11.9060	769	534	159	817	86	489
Tb927.11.13830	360	332	64	475	63	289
Tb927.11.8420	334	216	69	303	22	169
Tb927.9.12530	245	184	55	313	27	252
Tb927.11.13600	543	443	89	501	51	291
Tb927.3.2300	531	453	121	620	58	260
Tb927.9.12790	497	357	91	813	100	406
Tb927.9.6440	155	141	60	176	34	107
Tb927.10.4700	581	462	119	427	66	220
Tb927.10.4610	1188	859	148	1102	94	401
Tb927.4.2230	821	595	178	937	106	602
Tb927.6.1140	1815	980	270	2073	286	862
Tb927.11.11670	1304	646	230	1565	215	787
Tb927.10.6530	1000	476	128	1230	82	368
Tb927.2.4720	747	325	134	830	64	457
Tb927.10.13210	894	619	136	1085	98	626
Tb927.7.1710	572	434	99	682	79	358
Tb927.10.15280	1736	1570	410	2525	365	1524
Tb927.8.4460	1917	1446	425	2423	333	1331
Tb927.8.2040	209	149	73	201	8	207
Tb927.10.2610	1122	796	148	1291	164	805
Tb927.11.9300	836	650	210	1105	125	624
Tb927.8.800	2504	2674	729	4304	691	2980
Tb927.7.6280	917	527	132	1192	143	643
Tb927.11.9910	1595	1138	175	1695	182	830
Tb927.7.5590	1486	807	247	1957	242	1089
Tb927.10.1310	1428	1007	266	1614	196	1006
Tb927.11.15190	1654	1408	306	1937	262	1157
Tb927.11.4550	564	455	98	614	72	450
Tb927.7.4510	532	622	124	661	101	577
Tb927.7.4100	891	686	220	1093	166	828
Tb927.9.15450	511	471	82	701	116	412
Tb927.10.3300	307	233	68	380	63	270
Tb927.3.4700	538	297	137	656	30	352
Tb927.4.1470	496	382	89	296	18	202
Tb927.9.2550	1065	1074	178	1593	218	1057
Tb927.9.2620	837	608	141	1108	136	569
Tb927.11.1210	1049	815	167	1356	204	660
Tb927.10.13840	479	369	97	597	107	492
Tb927.11.12840	6831	6046	1937	10681	1743	8517
Tb927.10.7730	901	467	166	928	123	480
Tb927.11.10800	720	485	75	755	108	518
Tb927.4.4340	627	303	124	714	59	367
Tb927.10.1280	769	605	134	774	60	346
Tb927.11.5890	263	226	41	275	59	135
Tb927.2.3750	537	398	102	607	69	402
Tb927.11.8070	642	255	90	410	31	274
Tb927.11.9100	770	532	168	1046	173	554
Tb927.11.12210	1679	1397	275	1913	327	1435
Tb927.3.3200	1208	932	178	1253	145	755
Tb927.10.1580	379	301	67	316	41	163
Tb927.11.2190	171	177	36	162	35	123
Tb927.6.3340	1334	868	72	1128	82	285
Tb927.9.8550	431	558	136	409	40	467
Tb927.10.13660	908	563	180	1038	166	600
Tb927.4.1970	1352	884	224	1289	140	616
Tb927.8.5240	2265	1393	340	2899	416	1638
Tb927.8.720	530	344	56	543	41	211
Tb927.11.6830	1205	941	229	1614	227	1151
Tb927.11.16660	2704	2618	718	4083	667	2764
Tb927.8.3500	1121	615	273	1526	89	757
Tb927.8.1920	978	642	110	1028	90	331
Tb927.11.8900	496	444	79	416	64	238
Tb927.11.3770	1024	727	135	1370	145	639
Tb927.8.640	323	265	48	234	40	147
Tb927.11.16020	747	465	99	1081	89	335
Tb927.3.3940	1783	1418	256	3140	614	1365
Tb927.7.5380	258	213	49	433	52	255
Tb927.8.6650	353	352	56	548	111	468
Tb927.11.950	1761	1267	251	2316	372	1168
Tb927.8.710	5043	4292	653	7477	1300	4698
Tb927.11.14090	4972	2874	406	5261	764	2325
Tb927.9.13990	2112	1580	278	2832	429	1459
Tb927.9.8740	3295	2390	513	3757	661	2107
Tb927.11.14100	2779	1172	251	3123	376	1132
Tb927.6.3480	1848	1534	222	2571	627	1132
Tb927.3.3960	678	575	95	1075	151	542
Tb927.4.400	759	603	112	969	165	583
Tb927.9.13280	571	454	71	809	66	400
Tb927.6.2540	874	687	107	789	69	528
Tb927.3.4690	678	366	139	788	117	399
Tb927.9.15040	741	413	129	606	39	239
Tb927.11.7320	301	287	57	384	38	247
Tb927.10.390	873	807	60	1072	126	563
Tb927.9.3860	854	491	165	992	89	650
Tb927.7.2410	620	506	134	1149	218	560
Tb927.3.4720	6332	5334	995	8581	1075	3756
Tb927.7.820	566	363	93	785	54	412
Tb927.10.1130	684	552	155	766	83	526
Tb927.11.8160	8964	8466	2152	15765	2601	9957
Tb927.11.11220	9244	8726	2174	17146	2625	11086
Tb927.11.3250	13633	11548	2747	25596	3647	14686
Tb927.11.2430	8392	7792	1995	15599	2430	9684
Tb927.4.870	8454	8229	1992	15699	2486	10565
Tb927.7.3160	4962	4258	1488	8982	1313	6344
Tb927.8.1360	4606	4123	1217	7572	1155	5972
Tb927.8.7840	659	539	108	867	100	542
Tb927.2.4060	1148	1007	234	1790	193	1076
Tb927.11.2270	1821	1414	306	2423	346	1385
Tb927.11.14300	2917	2009	416	3581	567	1999
Tb927.11.5000	1748	1270	289	2351	304	1339
Tb927.11.18680	3830	2929	459	3212	422	1610
Tb927.11.5510	651	541	82	749	93	426
Tb927.9.12480	301	240	63	330	39	207
Tb927.10.6670	2090	1438	240	2353	227	828
Tb927.10.4690	581	565	53	652	76	370
Tb927.11.5680	889	736	115	683	138	515
Tb927.5.4440	682	694	143	560	44	356
Tb927.10.15580	309	187	44	243	42	179
Tb927.10.13110	1211	784	86	1049	67	521
Tb927.10.10320	616	337	120	483	64	296
Tb927.10.13370	987	791	230	853	77	498
Tb927.11.3660	420	476	102	449	32	311
Tb927.11.7740	700	460	123	782	113	382
Tb927.9.12820	539	490	100	548	58	270
Tb927.11.16810	1376	1038	251	1810	287	1057
Tb927.11.7240	993	1194	256	1449	213	1035
Tb927.9.14480	1014	940	110	846	130	399
Tb927.10.350	446	261	67	616	68	337
Tb927.7.3880	1302	958	176	1787	183	879
Tb927.11.3140	978	986	151	1309	220	783
Tb927.11.16790	925	913	177	1768	268	950
Tb927.9.6040	885	745	150	923	156	793
Tb927.8.7000	809	569	158	591	49	315
Tb927.10.11180	1227	773	225	1245	139	667
Tb927.2.1890	709	649	72	645	63	300
Tb927.9.5650	788	681	99	641	65	445
Tb927.1.1010	1060	760	233	1247	156	702
Tb927.6.3780	570	426	97	652	122	413
Tb927.8.1460	371	309	73	543	90	356
Tb927.1.2580	1403	801	241	1384	158	640
Tb927.11.16600	638	482	124	712	94	347
Tb927.7.5460	437	402	72	519	32	311
Tb927.10.15460	795	530	123	947	127	557
Tb927.4.2860	511	346	99	473	72	396
Tb927.11.11030	601	384	107	579	33	304
Tb927.9.2760	1480	1054	531	1846	278	1204
Tb927.4.2740	2844	3433	357	2792	472	1852
Tb927.3.2900	1769	1144	205	2167	175	848
Tb927.10.5010	1868	1361	258	2462	259	1118
Tb927.11.9860	2989	4138	267	3605	423	1889
Tb927.10.11330	1771	1310	235	1777	217	846
Tb927.7.6810	1145	753	235	1435	171	893
Tb927.3.3630	193	106	47	199	0	131
Tb927.10.13360	1157	893	194	1767	205	837
Tb927.9.10710	581	450	101	840	93	355
Tb927.11.13190	13690	9046	1822	15941	1723	7196
Tb927.10.2110	135202	99072	22078	122601	19126	78723
Tb927.10.4570	70051	38956	8887	79351	9767	34849
Tb927.3.2170	2270	1387	405	2563	235	1128
Tb927.11.8980	495	365	156	802	119	557
Tb927.11.13250	3503	2475	352	4198	495	1820
Tb927.8.4390	897	742	179	1147	219	563
Tb927.10.5300	1593	638	173	1295	121	369
Tb927.8.5880	2395	1371	236	2257	231	961
Tb927.5.3120	1740	1182	154	1725	257	852
Tb927.11.1820	1863	1158	334	1982	230	1088
Tb927.6.1280	596	455	98	644	83	290
Tb927.11.11570	1011	763	197	1513	191	819
Tb927.11.7210	1718	1285	292	2260	253	1295
Tb927.4.2500	1552	1467	245	2210	361	1482
Tb927.6.2980	747	649	138	980	120	594
Tb927.7.6090	5189	3371	452	7274	796	2679
Tb927.5.2570	4875	1973	565	5672	487	1847
Tb927.10.8290	3983	2508	430	5504	485	2044
Tb927.7.2720	1387	933	131	1503	99	572
Tb927.6.4370	2435	1496	221	2858	324	1246
Tb927.11.11590	3348	1697	249	4119	371	1437
Tb927.3.1680	1435	935	119	1935	206	710
Tb927.4.1930	1246	896	157	1449	131	721
Tb927.8.1170	2243	1259	233	2805	247	905
Tb927.11.9610	2551	999	191	3135	220	640
Tb927.3.2220	923	766	118	1163	88	464
Tb927.11.15420	3718	1796	332	3363	197	893
Tb927.10.4640	2962	1517	283	4175	340	1123
Tb927.9.4680	10173	7057	1616	12046	2054	5551
Tb927.11.8770	1180	810	148	1445	145	634
Tb927.11.2260	625	594	117	756	112	459
Tb927.10.16070	555	346	135	560	63	350
Tb927.11.11770	1319	743	281	1752	241	892
Tb927.6.1870	1557	790	178	1897	186	788
Tb927.10.5020	442	331	61	487	44	284
Tb927.7.1670	836	520	111	827	151	488
Tb927.5.1490	1785	1276	335	2859	350	1516
Tb927.9.5460	1361	1245	254	2000	197	1245
Tb927.8.4820	1935	1122	230	2402	161	971
Tb927.11.10560	2261	1443	196	3065	285	1400
Tb927.8.4500	1854	1537	287	2568	300	1258
Tb927.10.2770	2321	1437	271	2348	305	1128
Tb927.11.740	20411	11200	1610	18921	1510	4861
Tb927.8.1240	568	435	96	711	99	443
Tb927.11.180	461	497	58	532	103	344
Tb927.10.12540	672	479	102	749	96	316
Tb927.9.2450	237	230	47	357	24	193
Tb927.11.7540	569	298	76	562	69	299
Tb927.7.4160	2821	1765	158	3036	487	967
Tb927.7.4170	1843	2233	231	2424	432	1004
Tb927.7.4180	3161	2397	302	3366	510	1377
Tb927.5.4530	2139	1171	133	1849	132	404
Tb927.11.190	1118	847	200	1443	221	697
Tb927.8.5770	831	672	136	1058	153	656
Tb927.8.3310	1173	667	114	1427	161	788
Tb927.8.5040	568	246	93	446	35	269
Tb927.2.4980	853	527	123	656	101	365
Tb927.11.1690	974	484	128	912	86	291
Tb927.8.8030	1377	938	105	1671	172	678
Tb927.4.4350	957	787	133	1023	164	453
Tb927.7.3600	454	266	61	425	55	198
Tb927.11.5540	414	309	42	437	63	239
Tb927.10.9270	269	187	49	263	72	180
Tb927.8.7280	270	205	45	228	48	212
Tb927.9.3400	1550	1167	226	2276	298	1307
Tb927.2.4390	1151	805	232	1646	225	789
Tb927.11.12090	573	322	91	444	44	262
Tb927.10.6860	465	282	90	537	64	355
Tb927.4.2430	559	521	120	945	134	541
Tb927.10.3750	689	401	119	1076	147	530
Tb927.9.3670	810	658	150	1005	190	543
Tb927.10.5510	546	422	94	779	73	448
Tb927.11.7820	1039	769	219	1832	272	933
Tb927.7.2510	1328	880	107	1600	137	519
Tb927.8.4890	2842	1221	263	2821	232	891
Tb927.11.3470	842	510	118	1135	125	508
Tb927.8.1940	2010	1211	278	2658	404	906
Tb927.4.1090	1418	823	196	1706	208	854
Tb927.3.4190	2424	1393	344	2760	386	1187
Tb927.10.5960	569	631	124	762	70	517
Tb927.1.990	1042	887	123	1180	147	560
Tb927.10.2890	45584	33339	7865	51642	6131	24784
Tb927.11.16410	1055	738	243	1218	179	679
Tb927.3.4850	649	439	154	684	18	289
Tb927.2.4130	1621	1017	320	1949	166	984
Tb927.11.16480	603	399	72	680	99	295
Tb927.4.3040	450	323	86	430	61	252
Tb927.7.4230	1351	1139	207	1506	156	778
Tb927.7.4260	1808	1880	237	2088	268	1013
Tb927.7.470	1546	795	107	1592	189	589
Tb927.10.10840	1112	878	278	1315	170	891
Tb927.11.15210	1503	1183	275	1211	222	847
Tb927.7.6570	534	520	83	470	76	332
Tb927.10.5090	632	669	194	755	162	571
Tb927.11.8830	768	838	106	853	102	635
Tb927.5.4010	1045	828	98	1006	100	544
Tb927.9.11480	3227	2015	346	3794	451	1536
Tb927.10.10250	890	1397	352	570	111	1587
Tb927.10.1140	816	541	101	773	80	486
Tb927.11.670	2272	2126	290	2344	422	1651
Tb927.10.13630	6101	4258	641	7086	796	2879
Tb927.11.8140	1349	913	165	1261	239	498
Tb927.1.2985	795	381	90	386	74	229
Tb927.4.4740	1355	1022	299	1884	243	747
Tb927.3.1620	2573	1780	439	3668	478	1975
Tb927.9.5260	1472	951	177	1589	205	863
Tb927.11.2300	1395	1009	126	1869	200	823
Tb927.11.15290	291	201	69	365	38	245
Tb927.11.6160	1830	1084	316	2202	193	994
Tb927.11.4200	1682	1727	185	1911	239	1472
Tb927.11.7213	2071	1311	252	2162	272	819
Tb927.4.3290	4	4	0	10	0	4
Tb927.4.3280	5	3	0	8	4	5
Tb927.11.14620	2826	3986	531	3428	388	2372
Tb927.10.4370	159	122	49	209	17	186
Tb927.2.2020	575	326	71	630	54	352
Tb927.10.9500	436	439	96	658	68	562
Tb927.5.340	659	753	104	882	92	700
Tb927.4.810	1278	1025	175	1475	212	712
Tb927.9.15890	2393	2202	386	2781	504	1439
Tb927.2.1920	1503	1159	239	1998	237	837
Tb927.6.2850	543	367	59	837	91	456
Tb927.1.3670	572	467	96	774	65	531
Tb927.9.7420	0	0	0	0	0	0
Tb927.9.7370	200	110	19	173	38	124
Tb927.9.7340	62	52	16	64	9	56
Tb927.5.120	269	303	61	340	36	305
Tb927.7.170	968	623	147	1095	137	587
Tb927.1.5220	0	0	0	0	0	0
Tb927.5.4620	69	54	17	131	13	123
Tb927.1.5080	145	109	44	178	37	159
Tb927.1.1660	315	265	70	495	79	519
Tb927.2.4930	476	318	112	564	67	379
Tb927.5.1140	1423	1093	201	1784	222	917
Tb927.10.13290	1376	916	194	1500	179	848
Tb927.11.5070	1369	840	242	1624	248	771
Tb927.11.14140	1467	1090	164	1923	279	806
Tb927.3.3810	438	192	94	317	30	260
Tb927.8.1800	746	395	103	746	55	456
Tb927.9.13480	164	148	36	181	7	110
Tb927.2.4410	1022	781	183	1321	159	551
Tb927.1.3390	1037	653	83	1273	119	429
Tb927.6.4060	486	293	80	340	35	215
Tb927.4.320	965	677	126	1056	142	488
Tb927.5.3450	2145	1264	222	2426	237	923
Tb927.10.8140	665	422	105	450	53	222
Tb927.8.2580	1309	1019	263	1744	331	1102
Tb927.5.2980	1213	945	283	1869	311	1055
Tb927.11.1610	1473	1264	304	2148	279	1237
Tb927.3.5130	362	233	68	503	28	295
Tb927.3.5150	570	329	75	785	24	368
Tb927.3.1100	460	312	46	490	69	247
Tb927.8.3220	1240	1048	250	1612	255	1146
Tb927.3.5140	558	374	93	620	56	401
Tb927.11.16000	834	484	147	766	147	413
Tb927.11.14340	1301	965	258	1766	236	999
Tb927.2.1700	2606	1669	471	2851	338	1644
Tb927.7.4300	432	298	53	535	87	294
Tb927.5.700	3074	2764	545	3826	666	2316
Tb927.3.5620	2964	2472	382	3989	477	2048
Tb927.3.2580	33	15	7	38	4	47
Tb927.9.2840	2554	2214	298	2100	315	1404
Tb927.1.4740	1255	1030	279	1781	200	1107
Tb927.3.3840	241	347	69	404	30	393
Tb927.3.5540	943	779	145	1395	126	571
Tb927.7.3360	652	575	108	731	92	458
Tb927.8.6000	4475	3820	566	5965	872	2583
Tb927.2.3080	3440	2382	450	4712	729	1740
Tb927.6.3000	1780	1067	227	2312	374	816
Tb927.9.4190	2549	2193	419	3294	351	1774
Tb927.8.5080	1022	831	204	1446	273	909
Tb927.8.7070	378	264	51	534	73	341
Tb927.10.12920	1395	857	326	1899	290	1295
Tb927.3.3300	3748	3682	620	4992	600	3605
Tb927.1.4310	6927	5753	1913	11042	1998	7362
Tb927.11.9290	684	524	157	939	81	676
Tb927.11.12530	2231	2154	363	2948	427	1866
Tb927.9.10530	1075	1034	147	1664	196	1101
Tb927.10.840	2325	3636	657	4399	693	4059
Tb927.10.14320	1997	1492	366	2409	306	1672
Tb927.10.15810	343	195	43	367	29	141
Tb927.11.420	633	524	54	560	32	261
Tb927.7.890	360	243	60	320	31	190
Tb927.4.4980	1155	1114	232	611	97	463
Tb927.10.2710	82	49	8	77	3	37
Tb927.6.3320	243	277	32	250	38	142
Tb927.11.4430	1621	972	270	1832	267	1051
Tb927.1.1340	915	603	236	1053	149	655
Tb927.7.6460	1769	1509	382	2233	233	1393
Tb927.3.3640	631	376	115	705	41	432
Tb927.11.11720	1238	1004	240	1592	220	822
Tb927.6.2020	593	409	87	865	114	594
Tb927.11.16110	2890	2020	589	3219	308	1701
Tb927.4.500	355	271	51	467	73	221
Tb927.3.5360	473	275	57	500	86	252
Tb927.11.6480	427	258	163	522	48	441
Tb927.11.12190	905	557	161	957	103	597
Tb927.10.7500	2388	1414	199	2744	214	786
Tb927.10.14750	3953	1639	346	4222	376	1318
Tb927.9.1750	12867	13187	3436	21021	3548	16275
Tb927.10.8660	556	472	100	637	59	388
Tb927.10.16100	10825	5162	1402	12126	991	5064
Tb927.10.15600	269	174	54	339	31	215
Tb927.10.15590	1178	888	285	1039	134	703
Tb927.7.3420	954	643	106	1090	112	389
Tb927.11.2400	1162	838	116	1539	141	645
Tb927.11.2410	272	269	27	243	51	227
Tb927.10.5430	446	342	63	551	81	287
Tb927.3.2310	1844	1311	235	2580	421	1204
Tb927.10.7290	1282	1459	318	1690	348	1410
Tb927.8.7950	2549	2719	528	4082	672	2958
Tb927.9.13440	2897	2453	552	4454	665	2756
Tb927.3.5020	4696	3733	1037	6804	947	3947
Tb927.8.4050	712	636	128	894	149	906
Tb927.11.5640	456	513	73	622	70	521
Tb927.11.12150	1272	1337	214	1527	207	1153
Tb927.1.2670	2783	1718	400	3752	435	1716
Tb927.10.13960	1600	1061	259	1899	222	1011
Tb927.8.4640	1258	1270	228	1608	152	1400
Tb927.3.3690	2244	2125	467	3240	330	2043
Tb927.3.1110	1929	1517	341	1895	271	1339
Tb927.3.5490	1952	1639	223	2547	390	1273
Tb927.3.3000	2028	1543	341	2831	308	1268
Tb927.11.6050	2986	2419	577	3942	700	2816
Tb927.10.8940	10065	11232	1811	12614	2619	8817
Tb927.2.2720	965	1154	312	1686	271	1478
Tb927.3.830	749	562	148	860	59	485
Tb927.5.1530	1131	717	154	1202	195	741
Tb927.6.2510	508	506	87	876	111	466
Tb927.9.6710	667	553	185	907	141	586
Tb927.8.3620	2892	2468	573	4015	646	2445
Tb927.8.6480	524	355	85	642	77	344
Tb927.10.7520	707	461	155	661	58	457
Tb927.11.3090	562	417	69	554	47	299
Tb927.7.5220	1599	1300	438	2238	356	1864
Tb927.11.5740	783	633	94	945	145	628
Tb927.5.2300	819	669	132	1281	168	863
Tb927.9.9730	505	373	86	712	110	389
Tb927.3.1000	274	263	61	332	26	233
Tb927.10.4520	813	547	128	832	101	494
Tb927.9.8720	2401	1582	299	2621	258	1359
Tb927.10.5620	50724	55612	12273	51656	12692	47977
Tb927.3.4500	725	671	112	902	189	586
Tb927.11.5050	578	649	111	729	194	582
Tb927.1.3880	2105	1722	452	3024	484	2369
Tb927.9.11770	1238	1031	271	1634	269	1061
Tb927.7.530	1409	1219	278	1804	311	1368
Tb927.10.9250	1371	1324	194	1564	269	965
Tb927.4.2350	444	291	76	474	48	345
Tb927.7.5640	367	356	71	524	30	278
Tb927.5.2110	623	528	84	496	40	365
Tb927.10.6650	626	433	105	556	104	335
Tb927.11.14590	1644	1207	236	2471	293	1037
Tb927.5.1250	1264	1007	186	1605	263	920
Tb927.11.9340	305	218	82	413	49	339
Tb927.10.5890	913	780	178	1125	127	695
Tb927.10.8640	736	373	145	699	47	461
Tb927.7.3090	1693	1361	318	2383	372	1406
Tb927.11.11450	749	377	131	813	62	451
Tb927.8.2660	2414	2065	550	3555	611	2497
Tb927.5.3900	1145	968	283	1607	223	1072
Tb927.8.6140	716	540	93	964	111	562
Tb927.5.1980	794	668	173	1103	111	628
Tb927.6.2400	844	718	191	1071	166	732
Tb927.10.12370	817	495	155	1091	71	490
Tb927.3.910	669	440	70	756	61	415
Tb927.10.9770	1487	941	287	1673	211	897
Tb927.11.11340	1042	686	185	1322	211	742
Tb927.2.2570	87	93	12	88	33	77
Tb927.2.3160	421	292	104	522	30	329
Tb927.10.9020	553	314	124	621	32	319
Tb927.10.13280	5353	3183	769	8475	891	3390
Tb927.11.13990	587	358	75	460	82	396
Tb927.8.2050	1961	1024	214	2248	273	1000
Tb927.10.15490	607	452	97	710	86	429
Tb927.8.560	978	540	148	981	148	596
Tb927.10.10770	1146	886	136	1170	171	783
Tb927.4.690	413	268	78	484	42	251
Tb927.11.10460	359	271	76	409	81	298
Tb927.4.4680	382	441	83	331	83	189
Tb927.3.1220	1087	676	194	1010	144	692
Tb927.11.16770	467	427	94	607	80	399
Tb927.7.5560	849	646	129	1376	99	654
Tb927.4.2290	1200	615	173	1280	193	618
Tb927.10.2490	1446	1015	164	2118	264	1017
Tb927.1.3830	9683	10279	1236	13496	2160	8044
Tb927.9.9720	2166	1121	243	1728	79	599
Tb927.11.12620	428	397	92	520	62	396
Tb927.9.5900	1484	1516	295	1940	385	1438
Tb927.6.1530	856	601	65	865	125	430
Tb927.10.11970	742	564	137	779	166	578
Tb927.5.3800	6360	4100	730	10380	1083	3715
Tb927.7.4970	700	541	86	786	112	365
Tb927.7.6940	1192	955	187	1280	172	878
Tb927.9.5210	2991	2572	675	3432	405	1760
Tb927.6.4590	2675	1832	237	3558	465	1363
Tb927.11.1370	641	709	84	513	68	339
Tb927.1.1770	380	230	52	362	21	130
Tb927.11.15920	279	263	63	244	23	166
Tb927.11.10590	638	547	156	927	133	608
Tb927.7.4000	1214	845	200	1418	233	840
Tb927.7.3500	1309	904	126	1403	209	742
Tb927.11.8820	751	597	143	924	69	536
Tb927.10.6880	5171	3774	875	6901	817	3183
Tb927.6.4280	81263	101002	26992	81873	20660	70363
Tb927.9.9820	2201	1215	303	2489	300	1084
Tb927.9.12550	30831	42990	11356	33790	9452	38002
Tb927.10.15910	2900	1661	343	3489	374	1141
Tb927.10.3100	790	506	116	963	129	572
Tb927.1.1130	741	429	214	890	151	625
Tb927.11.7380	5991	3741	714	6939	953	3322
Tb927.8.3530	23311	28852	5432	24121	6543	21717
Tb927.11.2920	686	372	101	726	63	348
Tb927.11.20730	806	596	92	901	102	353
Tb927.2.2340	1095	741	160	1678	261	809
Tb927.11.9670	1126	671	205	1096	171	574
Tb927.10.15410	671	696	121	646	246	677
Tb927.2.4210	2948	2422	566	3358	532	2247
Tb927.4.4050	2152	1613	370	2490	290	1520
Tb927.11.3130	1166	514	166	1441	148	715
Tb927.11.1070	2540	1451	590	3212	287	1582
Tb927.4.2410	633	585	162	1095	204	729
Tb927.11.10370	1683	1027	219	2470	213	1126
Tb927.11.10670	786	631	164	1332	222	755
Tb927.9.3600	618	435	109	686	80	419
Tb927.11.9990	451	189	83	502	26	277
Tb927.2.2400	549	497	111	864	142	556
Tb927.5.2350	425	287	75	457	88	261
Tb927.2.2380	931	751	164	1126	187	800
Tb927.6.1960	652	299	137	644	59	414
Tb927.11.3900	807	528	188	812	85	476
Tb927.11.9640	3488	1883	439	3995	344	1587
Tb927.4.1350	803	506	111	790	142	531
Tb927.6.1080	504	530	122	804	143	373
Tb927.7.2100	1281	785	278	1819	160	724
Tb927.3.5660	728	474	59	822	131	400
Tb927.11.2660	915	743	113	1047	156	621
Tb927.11.10270	280	258	113	374	53	241
Tb927.11.16850	1517	961	345	1941	236	1085
Tb927.3.3720	529	302	58	380	22	228
Tb927.8.1870	8681	8818	1523	10463	1891	6794
Tb927.11.6840	591	524	102	686	72	583
Tb927.10.12620	1289	1027	220	1759	184	1092
Tb927.11.10980	339	347	70	355	49	196
Tb927.2.3190	287	150	45	324	30	148
Tb927.7.7060	156	118	29	236	15	116
Tb927.3.2850	337	248	45	261	24	144
Tb927.6.510	903	718	195	639	78	468
Tb927.6.3300	745	471	79	769	81	394
Tb927.10.5560	775	584	150	904	106	435
Tb927.3.2610	1329	1022	257	1604	223	939
Tb927.10.4780	1655	1213	286	2308	391	1215
Tb927.2.6000	3647	2562	426	4925	652	1559
Tb927.10.210	2246	1444	342	2208	260	1030
Tb927.11.15760	2107	1424	298	1688	190	911
Tb927.10.5080	1583	948	301	1875	261	821
Tb927.4.1920	3298	1984	468	4197	500	1761
Tb927.10.13860	1189	714	126	1525	191	589
Tb927.10.6140	551	331	64	544	57	234
Tb927.5.3680	537	213	84	490	64	230
Tb927.9.7110	2762	2478	334	3863	499	1509
Tb927.5.4540	1833	1086	460	2631	322	1658
Tb927.10.2430	939	791	193	1413	250	1013
Tb927.5.650	771	621	198	984	186	730
Tb927.5.1450	937	758	169	1254	243	924
Tb927.11.5940	1275	964	413	1477	350	1274
Tb927.8.8360	291	167	64	393	80	261
Tb927.11.1480	1491	1336	332	2000	348	1416
Tb927.11.7200	635	697	155	864	122	644
Tb927.4.640	510	477	82	644	94	405
Tb927.2.3990	686	665	107	971	173	734
Tb927.9.9860	4972	3110	495	6256	728	2557
Tb927.8.3490	1612	1424	303	2019	293	1230
Tb927.7.2420	502	552	88	679	76	474
Tb927.10.13780	1742	1125	247	2657	349	1220
Tb927.2.4240	288	204	61	408	65	298
Tb927.2.5060	3388	1650	289	3762	347	1032
Tb927.2.3620	851	821	130	1247	252	795
Tb927.9.9150	503	401	120	627	84	351
Tb927.7.580	672	564	75	905	104	577
Tb927.5.4310	1107	780	168	1262	114	686
Tb927.10.7430	666	574	146	1006	118	490
Tb927.7.7450	1172	750	209	1552	124	688
Tb927.4.2190	742	465	228	970	116	615
Tb927.10.2960	894	777	214	1026	128	717
Tb927.5.4560	2907	1754	420	3125	347	1406
Tb927.11.15970	2113	1550	432	2916	350	1640
Tb927.11.4900	2851	2235	338	3419	520	1569
Tb927.11.11360	33469	22346	8543	24901	2893	13450
Tb927.5.2080	1219	960	210	1320	207	1095
Tb927.10.6810	441	392	91	567	77	369
Tb927.10.11700	701	441	142	917	52	430
Tb927.7.2570	1326	1033	170	1718	194	846
Tb927.9.10500	810	587	128	1177	138	684
Tb927.7.5360	349	195	48	326	35	236
Tb927.10.9310	645	451	74	745	79	318
Tb927.11.7370	511	326	78	664	38	355
Tb927.11.8440	861	602	125	1364	122	474
Tb927.6.440	2039	1418	238	2209	242	1171
Tb927.9.10830	548	433	104	622	50	260
Tb927.7.4810	540	467	96	722	153	465
Tb927.11.11510	500	334	62	669	58	417
Tb927.6.3740	21350	17418	3122	25087	2970	10731
Tb927.7.710	5430	3852	627	7305	915	3210
Tb927.7.1030	1288	1015	225	1629	253	1169
Tb927.3.3330	970	770	91	866	116	503
Tb927.11.11330	78287	47572	12698	79952	8313	39887
Tb927.10.10890	48393	32044	5304	54641	5744	29898
Tb927.10.10980	48328	32020	5302	54591	5738	29870
Tb927.11.2650	6646	4896	880	8434	866	3941
Tb927.7.2070	772	521	141	943	92	521
Tb927.5.1520	1534	1082	313	2013	245	1196
Tb927.11.12230	921	671	116	1262	162	628
Tb927.10.12710	14060	9967	1813	17178	2224	8869
Tb927.10.5660	406	244	66	386	57	182
Tb927.11.9330	579	420	129	999	138	745
Tb927.10.12310	1084	654	255	1249	120	905
Tb927.5.3940	936	772	204	1244	140	722
Tb927.6.920	687	415	195	948	192	674
Tb927.9.13610	3247	2539	554	5007	596	2514
Tb927.3.3090	871	689	217	1153	124	928
Tb927.8.6010	270	189	25	213	32	165
Tb927.11.2320	1509	1169	244	2245	371	1130
Tb927.10.2020	25025	32053	5985	35112	8748	25542
Tb927.3.3490	1762	2101	265	1971	270	1716
Tb927.8.6860	834	600	199	1001	106	736
Tb927.10.5290	385	287	75	335	46	175
Tb927.10.11160	525	323	109	589	32	403
Tb927.7.1720	258	232	81	286	39	186
Tb927.4.840	605	572	145	774	63	489
Tb927.9.9710	1385	698	261	1214	149	512
Tb927.9.12380	839	481	121	1150	160	573
Tb927.11.4390	807	495	106	802	52	416
Tb927.6.2060	1304	968	204	1716	177	833
Tb927.7.4560	605	562	94	842	122	526
Tb927.11.11530	1185	729	207	1150	202	728
Tb927.10.8310	567	346	33	451	49	161
Tb927.9.2910	583	447	129	527	39	355
Tb927.10.14390	1455	1128	156	1678	214	1021
Tb927.10.1680	322	230	56	384	50	239
Tb927.11.15600	551	452	103	550	82	480
Tb927.2.2190	717	549	132	861	124	628
Tb927.5.2900	617	391	153	777	131	416
Tb927.7.2820	96043	58038	15016	62131	6111	35171
Tb927.7.6360	1395	1309	349	1591	226	1323
Tb927.11.7350	1782	1539	222	2124	201	1123
Tb927.1.2430	52402	51867	11148	42595	5218	39354
Tb927.10.15350	776	628	78	1069	200	632
Tb927.5.4170	55655	37680	8048	33988	2695	19042
Tb927.11.3200	406	238	58	392	50	290
Tb927.4.2270	378	278	61	375	33	214
Tb927.1.570	690	374	127	738	59	436
Tb927.11.6290	1167	754	160	978	165	400
Tb927.11.2900	647	352	73	475	56	207
Tb927.10.6900	1630	1201	294	2015	270	1332
Tb927.9.5020	383	292	81	474	51	303
Tb927.6.4540	510	233	107	588	42	390
Tb927.4.2700	795	752	105	1013	126	489
Tb927.2.3880	1384	1218	264	2041	345	1379
Tb927.2.5810	3166	2425	750	4553	539	2687
Tb927.1.1270	641	469	97	773	59	353
Tb927.10.10190	848	890	196	1314	233	975
Tb927.10.7810	980	853	166	1293	124	820
Tb927.10.14810	1561	1157	258	1493	131	976
Tb927.4.3140	477	412	63	682	42	405
Tb927.6.2650	546	299	116	799	90	408
Tb927.6.4430	910	861	143	975	128	539
Tb927.10.850	1171	1238	275	1736	336	1452
Tb927.8.3010	777	692	137	1086	170	851
Tb927.4.3120	590	616	91	833	149	574
Tb927.10.3010	2819	2690	560	3864	562	3110
Tb927.7.7000	1495	1550	314	2521	424	1883
Tb927.10.8820	959	919	159	1208	210	795
Tb927.10.5490	508	348	42	565	52	316
Tb927.2.5190	372	309	42	395	36	209
Tb927.3.5340	4337	2596	752	3953	387	1995
Tb927.11.10240	1289	869	222	1302	157	658
Tb927.10.2620	1186	902	170	1364	113	687
Tb927.9.13290	312	259	75	366	30	250
Tb927.11.16050	698	657	130	925	160	651
Tb927.9.10230	3858	3822	517	4511	381	2508
Tb927.6.2630	942	580	125	959	167	460
Tb927.10.14380	1398	978	190	2008	275	966
Tb927.9.4500	7128	3541	718	6902	784	3199
Tb927.6.3150	7255	7158	1525	15158	2566	8160
Tb927.5.2380	1004	469	84	978	80	329
Tb927.5.2370	399	318	69	422	29	298
Tb927.10.12670	1713	1225	247	2213	202	1388
Tb927.1.1820	694	503	121	795	111	467
Tb927.1.1790	405	437	40	451	36	228
Tb927.10.7950	224	194	33	273	33	181
Tb927.10.7770	317	274	55	348	50	252
Tb927.3.4830	301	193	95	347	50	190
Tb927.5.3100	591	605	105	830	79	442
Tb927.3.3700	218	134	27	157	8	63
Tb927.10.14120	453	409	67	546	79	258
Tb927.8.7550	334	316	63	433	91	311
Tb927.8.7370	821	749	107	1040	134	779
Tb927.11.15670	392	268	48	246	30	132
Tb927.9.13200	276	438	53	257	28	267
Tb927.11.11970	132	80	29	145	10	129
Tb927.2.3330	99	45	20	83	19	63
Tb927.9.14510	96	54	26	101	8	74
Tb927.9.4450	666	670	165	1136	178	792
Tb927.11.13430	170	121	43	167	19	109
Tb927.11.12140	76	91	10	137	7	32
Tb927.3.5670	87	42	10	111	23	51
Tb927.6.860	537	514	71	738	133	498
Tb927.1.2310	395	257	10	350	48	156
Tb927.3.4010	56	36	33	53	1	72
Tb927.11.11990	33	18	8	23	3	34
Tb927.10.2450	40	24	12	60	12	35
Tb927.10.3410	128	75	5	178	3	79
Tb927.9.10990	195	187	32	229	18	122
Tb927.3.5780	46	72	5	77	16	89
Tb927.11.7190	965	701	128	876	45	395
Tb07.26A24.210	172	142	29	201	9	80
Tb927.1.30	0	0	0	0	0	0
Tb927.11.12990	186	189	66	212	21	175
Tb927.10.6430	1	1	0	4	0	1
Tb927.10.12560	3	2	0	5	5	5
Tb927.11.16190	36	26	11	62	10	48
Tb927.11.7690	790	611	183	1101	121	676
Tb927.8.6630	405	379	74	478	58	389
Tb927.1.4970	51	50	26	79	7	60
Tb927.10.13410	87	60	15	107	13	52
Tb927.8.4490	291	221	80	301	48	213
Tb927.4.2050	611	544	138	819	100	563
Tb927.5.293b	585	359	68	590	41	287
Tb927.1.5160	56	37	5	95	7	52
Tb927.10.5730	179	117	32	245	13	102
Tb927.9.17940	5	3	0	3	1	0
Tb927.8.500	224	216	38	256	46	114
Tb927.10.9610	278	155	24	389	110	164
Tb927.10.12610	179	132	23	215	12	125
Tb927.1.10	0	0	0	0	0	0
Tb927.10.2170	66	83	14	115	1	42
Tb927.7.7390	135	84	49	264	20	149
Tb927.10.12580	9	14	7	15	0	14
Tb927.9.10650	263	375	14	334	40	207
Tb927.6.4730	362	257	43	445	72	205
Tb927.11.8840	11	15	4	14	3	23
Tb927.10.11710	760	271	55	797	73	318
Tb927.9.8320	182	101	17	213	22	87
Tb927.8.1760	264	177	27	291	44	126
Tb927.9.2890	200	157	71	331	28	172
Tb927.10.6470	161	117	39	226	24	109
Tb927.9.8330	331	266	72	413	69	353
Tb927.7.7370	316	243	59	231	21	154
Tb927.10.1640	130	90	19	132	27	86
Tb927.10.12790	319	291	5	379	70	216
Tb927.8.3670	365	334	46	250	40	160
Tb927.5.297b	215	192	51	394	52	329
Tb927.7.4720	278	134	56	250	9	203
Tb927.5.3370	903	553	122	919	127	530
Tb927.10.1780	132	76	30	198	11	69
Tb927.3.3210	234	193	17	504	67	115
Tb927.3.4180	467	428	31	487	160	368
Tb927.7.7350	192	141	39	167	36	143
Tb927.10.4360	4	27	7	35	0	29
Tb927.8.7190	197	166	49	229	18	205
Tb927.10.8340	2	0	0	6	0	0
Tb927.8.880	617	590	75	979	260	512
Tb927.11.14510	75	55	14	136	21	75
Tb927.10.16010	43	35	19	51	14	42
Tb927.11.4760	227	137	38	251	40	161
Tb927.9.16070	5	1	1	6	0	0
Tb927.11.7910	345	204	62	300	38	151
Tb927.11.13160	3	0	1	1	0	2
Tb927.7.3480	3	1	0	4	2	3
Tb927.10.130	269	186	28	312	50	168
Tb927.7.7020	336	182	20	412	50	168
Tb927.11.7700	597	484	125	612	82	359
Tb927.10.14050	207	194	32	191	28	90
Tb927.3.600	408	293	46	559	44	262
Tb927.9.15870	915	813	51	994	98	561
Tb927.4.3480	1233	910	208	1332	206	441
Tb927.7.6780	228	148	22	312	25	130
Tb927.7.7310	218	188	37	307	20	171
Tb927.10.6580	865	618	154	1091	149	688
Tb927.4.5330	1049	802	188	1492	210	946
Tb927.11.15260	216	122	40	231	21	112
Tb927.10.1000	104	149	14	214	47	132
Tb927.8.5790	365	371	33	389	70	256
Tb927.9.15650	647	477	103	753	69	435
Tb927.11.820	171	110	22	176	18	108
Tb927.7.350	134	121	22	155	32	93
Tb05.30F7.410	9	3	5	5	0	10
Tb927.6.2950	313	243	66	250	35	139
Tb927.10.9630	204	184	50	266	16	127
Tb927.10.9550	12	14	7	16	6	9
Tb927.10.1760	191	110	76	152	22	140
Tb927.10.7640	140	67	31	122	8	51
Tb927.7.6010	22	12	13	27	4	20
Tb927.11.1920	141	89	61	159	19	109
Tb927.7.2430	108	97	10	94	13	47
Tb927.5.2870	230	208	50	303	62	237
Tb927.10.1020	5	12	1	15	0	12
Tb927.4.1230	2585	2894	224	3821	528	1900
Tb927.9.2150	225	151	15	259	11	89
Tb927.7.6330	234	150	19	231	13	71
Tb927.9.17760	0	0	0	0	0	0
Tb927.10.9530	1	1	0	1	0	1
Tb927.10.7660	76	37	28	67	8	32
Tb927.11.2450	48	82	9	69	1	51
Tb927.11.3050	400	316	99	448	46	306
Tb927.7.5800	233	245	52	277	9	199
Tb927.10.12280	47	33	23	50	20	61
Tb927.10.9510	682	414	80	683	25	246
Tb927.8.2320	1097	745	67	1192	172	345
Tb927.8.490	281	250	19	301	41	119
Tb927.1.3350	29	10	5	15	0	19
Tb927.6.420	135	74	16	147	8	69
Tb927.3.2800	739	445	139	845	92	504
Tb927.11.15380	57	60	29	84	4	83
Tb927.2.5710	2	3	1	8	0	0
Tb927.5.1380	329	349	64	346	75	324
Tb927.8.7960	504	368	107	707	74	393
Tb927.10.12320	384	244	99	427	63	294
Tb927.1.2760	177	181	36	186	17	120
Tb927.11.7810	382	236	16	425	47	147
Tb927.4.5440	8	1	0	6	0	2
Tb927.10.5410	153	110	13	192	4	54
Tb927.2.2090	995	1213	184	1472	243	1090
Tb927.11.7660	627	475	143	802	67	521
Tb927.11.12730	634	572	127	490	82	318
Tb927.10.4960	114	72	19	125	4	56
Tb927.6.810	49	22	9	60	0	48
Tb927.11.12130	151	62	4	174	19	56
Tb927.5.1480	161	87	14	205	20	102
Tb927.7.5860	136	118	11	210	32	90
Tb927.4.5220	645	444	59	654	103	434
Tb927.9.16410	3	0	0	0	0	0
Tb927.4.1210	2	1	0	0	0	0
Tb927.5.3130	182	178	20	256	13	170
Tb927.3.2720	427	223	52	503	86	243
Tb927.10.3190	96	98	25	128	6	67
Tb06.3A7.960	882	928	177	1082	149	629
Tb927.9.13160	14	7	3	24	0	11
Tb927.10.4410	296	187	16	436	43	142
Tb927.11.4440	65	57	36	108	8	69
Tb927.9.15690	131	70	9	137	9	68
Tb927.10.3050	15	18	2	18	0	20
Tb927.11.15320	368	356	106	488	40	391
Tb927.10.15980	72	48	10	90	18	79
Tb927.5.4000	5	2	3	6	0	5
Tb927.10.13460	52	63	20	86	4	69
Tb927.7.6710	127	90	10	132	39	63
Tb927.11.2870	164	184	40	219	21	191
Tb927.11.11140	2220	1562	361	2932	371	1617
Tb927.5.540	256	245	27	326	25	187
Tb927.8.3760	264	279	32	380	58	208
Tb927.6.4110	163	105	27	159	19	69
Tb927.11.17910	23	9	10	25	7	22
Tb927.9.8500	632	535	111	671	65	443
Tb927.7.6700	758	585	85	865	161	376
Tb927.10.7530	179	173	81	233	32	191
Tb927.10.12570	10	8	5	22	0	16
Tb927.11.15720	164	137	31	241	26	117
Tb927.11.16180	29	15	6	39	0	40
Tb927.7.3690	263	146	13	333	60	120
Tb927.7.6100	462	345	44	486	29	234
Tb927.5.1740	844	610	103	1065	134	333
Tb927.9.3810	51	37	7	73	4	17
Tb927.11.6860	902	586	77	1088	218	523
Tb927.8.4300	129	73	15	149	8	51
Tb927.3.1650	130	117	12	181	27	75
Tb927.5.1050	186	140	26	271	20	155
Tb927.2.3340	599	498	155	739	121	412
Tb927.10.6420	125	60	28	139	25	87
Tb927.11.2480	380	263	29	619	106	256
Tb927.6.1150	319	297	38	409	70	205
Tb927.10.14290	226	237	45	341	73	143
Tb927.7.6430	232	92	55	253	21	168
Tb927.4.2090	2	0	0	10	0	8
Tb927.11.13010	615	675	86	529	31	377
Tb927.9.920	8	0	0	1	4	0
Tb927.5.2010	591	365	96	713	136	425
Tb927.10.5720	41	28	12	74	8	36
Tb927.8.5340	21	18	5	17	4	24
Tb927.11.7990	162	74	45	161	17	60
Tb927.10.1670	106	105	21	109	19	60
Tb927.10.2400	236	269	63	305	29	144
Tb927.10.10270	17	13	13	19	0	16
Tb927.9.2990	1049	624	161	821	101	469
Tb927.8.5910	409	273	86	343	23	285
Tb927.10.4350	3	7	3	12	1	6
Tb927.11.12010	103	70	25	102	1	46
Tb927.10.7150	12	4	7	21	0	14
Tb927.4.2100	139	60	24	175	16	95
Tb927.4.1010	367	211	26	418	16	100
Tb927.4.3760	222	145	22	229	10	142
Tb927.9.15950	2	6	1	5	0	6
Tb927.1.3550	433	419	87	602	111	339
Tb927.1.5260	30	12	12	35	9	31
Tb927.11.3760	964	1096	134	1248	205	868
Tb927.11.6880	153	110	18	131	13	80
Tb927.6.1300	101	54	35	101	22	94
Tb927.4.4780	189	199	31	278	44	141
Tb927.9.16060	2	1	2	9	0	4
Tb927.3.670	471	356	72	464	85	274
Tb927.4.4390	162	161	16	221	42	119
Tb927.8.5930	6	2	1	4	2	6
Tb927.1.40	0	0	0	1	0	0
Tb927.11.3370	172	164	23	178	32	152
Tb927.2.4440	331	344	41	371	27	208
Tb927.9.3180	65	39	17	56	11	44
Tb927.3.2590	95	83	25	83	9	97
Tb927.11.4790	294	184	25	282	27	113
Tb927.6.1790	380	122	13	473	41	90
Tb927.9.7270	101	53	13	107	19	62
Tb927.4.2690	176	193	30	152	14	99
Tb927.7.4690	535	470	149	590	50	496
Tb927.10.7170	29	9	5	21	0	24
Tb927.11.10680	142	156	32	130	7	75
Tb927.10.8350	49	37	9	36	11	19
Tb927.11.9380	34	36	14	61	3	43
Tb927.5.292b	321	295	32	310	33	219
Tb927.10.13060	43	27	11	46	9	44
Tb927.10.9580	213	120	44	267	13	145
Tb927.11.10830	251	299	49	468	60	248
Tb927.4.1240	238	240	34	243	30	207
Tb927.3.3600	248	168	21	289	26	131
Tb927.6.2530	193	123	12	226	13	93
Tb927.11.16780	271	259	50	414	57	186
Tb927.4.2810	265	325	37	533	68	243
Tb927.10.14060	2	1	0	3	0	2
Tb927.4.4900	1254	1043	218	1742	346	1106
Tb927.9.16950	2	0	0	3	0	0
Tb927.10.1770	583	335	77	571	82	436
Tb927.7.6020	3	4	0	4	6	2
Tb927.1.3890	208	171	23	278	44	188
Tb927.2.2490	968	693	180	1356	110	553
Tb927.11.1730	648	434	109	588	80	305
Tb927.10.4190	74	50	10	71	5	35
Tb927.9.14440	744	413	108	868	76	346
Tb927.11.8340	81	87	7	94	15	57
Tb927.7.7510	2257	2660	312	2416	188	1106
Tb927.11.11420	2	4	0	6	0	4
Tb927.7.5070	2106	1519	431	1674	183	1101
Tb927.10.7650	66	403	86	177	101	43
Tb927.11.4310	109	185	23	170	4	97
Tb927.3.5770	17	23	3	19	0	13
Tb927.11.6650	83	38	12	98	13	45
Tb927.11.4070	169	123	17	145	13	46
Tb927.10.2850	581	493	127	737	165	486
Tb927.9.15480	441	408	56	534	66	311
Tb927.7.7100	965	966	183	1678	246	1074
Tb927.1.4020	230	146	38	408	49	111
Tb927.11.8360	134	77	14	146	15	79
Tb927.11.9410	595	674	125	778	42	493
Tb927.10.10040	111	101	34	102	1	72
Tb927.9.15850	1077	695	38	1020	78	375
Tb927.11.3040	205	157	48	197	26	119
Tb927.10.7460	189	90	29	194	31	118
Tb927.4.2610	357	246	52	453	100	200
Tb927.9.6530	3621	3599	643	5127	821	2816
Tb927.9.140	10	7	1	6	0	4
Tb927.1.2420	72	51	16	130	14	80
Tb927.4.5060	166	170	26	208	13	164
Tb927.1.5180	113	71	19	183	16	58
Tb927.11.3210	255	158	40	193	19	87
Tb927.10.2420	103	71	30	117	8	56
Tb927.11.15390	153	142	21	253	14	159
Tb927.10.4030	299	134	64	300	27	145
Tb927.11.7650	1182	759	177	1214	125	699
Tb927.9.7960	92	129	6	66	5	46
Tb927.6.3080	330	268	37	298	38	160
Tb927.5.1040	256	235	60	253	54	135
Tb927.1.5250	9	9	3	13	0	12
Tb927.11.13720	26	9	9	45	5	24
Tb927.10.6270	90	68	32	72	7	66
Tb927.9.17730	1	0	0	0	0	0
Tb927.10.1010	8	3	10	20	1	18
Tb927.10.14940	195	228	28	242	34	108
Tb927.4.4770	411	283	73	346	22	214
Tb927.10.13530	1209	1121	215	928	105	387
Tb927.8.3270	309	223	52	268	16	131
Tb927.5.2000	1811	1675	269	2398	578	1573
Tb927.5.4020	196	161	45	157	15	135
Tb927.8.7970	3303	3023	399	4127	613	2531
Tb927.11.5700	1692	1592	364	2612	339	1663
Tb927.10.4970	617	470	140	562	10	242
Tb927.3.1020	513	397	82	710	135	377
Tb927.6.4160	918	665	183	870	105	518
Tb927.7.5500	913	707	247	1205	179	936
Tb927.2.5820	2097	1263	508	2604	315	1479
Tb927.10.320	241	197	67	208	20	150
Tb927.11.1420	1949	1496	330	3052	383	1361
Tb927.9.13110	659	535	70	789	87	513
Tb927.10.9350	579	626	158	1027	159	693
Tb927.3.3880	350	395	57	437	22	306
Tb927.11.11130	438	391	100	434	34	194
Tb927.1.2710	703	504	113	1049	128	586
Tb927.10.4790	534	472	117	504	24	307
Tb927.7.6600	765	796	194	867	92	788
Tb927.7.4270	506	406	52	373	22	227
Tb927.3.4050	634	295	112	380	22	223
Tb927.2.4520	1987	1981	418	2523	385	2026
Tb927.4.4750	513	375	94	538	43	291
Tb927.7.2990	1202	777	116	1298	174	717
Tb927.5.1630	993	603	113	860	109	296
Tb927.10.2820	428	281	132	423	56	241
Tb927.11.16300	453	258	103	492	69	258
Tb927.11.7130	521	365	125	677	150	532
Tb927.11.13760	585	511	54	551	59	301
Tb927.5.1940	512	474	113	652	72	525
Tb927.7.3820	875	602	197	1001	146	538
Tb927.10.12690	631	354	91	533	130	485
Tb927.5.2340	607	372	87	596	47	355
Tb927.6.4510	480	372	136	583	89	373
Tb927.11.490	271	202	22	297	37	135
Tb927.7.5870	1154	899	127	766	69	442
Tb927.6.2470	612	342	98	575	94	394
Tb927.9.17670	5	0	0	2	0	0
Tb927.9.14130	1264	1060	127	1538	167	854
Tb927.8.3480	701	641	107	861	82	554
Tb927.10.7010	544	367	90	707	86	428
Tb927.9.7060	478	445	103	547	29	401
[truncated: 8,873 more rows]

## Sheet: 2. Unique list RPM
GeneID	Annotation	Class	mRNA length	3'-UTR length	mRNA half-life	FT1	FT2	FT3	ELU1	ELU2	ELU3	FT1 RPM	FT2 RPM	FT3 RPM	ELU1 RPM	ELU2 RPM	ELU3 RPM	ELU/FT1 RPM	ELU/FT2 RPM	ELU/FT3 RPM	lowest ELU/FT
Tb927.10.5250	ZC3H32	RNA.binding	na	null	58.9	1065	625	141	14437	8730	6122	100	75	75	1186	5292	864	11.86	70.56	11.52	11.52
Tb927.7.2680	ZC3H22	RNA.binding	8145	5833	7.7	963	594	82	1169	5893	660	90	71	44	96	3573	93	1.07	50.32	2.11	1.07
Tb927.10.1490	MKT1-like	RNA.processing	6572	2709	36.1	5536	3926	1075	8274	6137	4404	519	470	573	680	3720	621	1.31	7.91	1.08	1.08
Tb927.9.4130	hypothetical protein, conserved	ZUnknown	3918	1572	NA	355	207	12	489	38	213	33	25	6	40	23	30	1.21	0.92	5	0.92
Tb927.8.4540	PBP1	RNA.degradation	7915	5771	56.7	2340	1555	339	3003	1313	1728	219	186	181	247	796	244	1.13	4.28	1.35	1.13
Tb927.10.11080	paraflagellar rod protein,I17 antigen	Cytoskeleton	8300	4693	27.2	9289	8933	2285	22900	4257	18759	871	1071	1218	1882	2581	2647	2.16	2.41	2.17	2.16
Tb927.10.9610	hypothetical protein	ZUnknown	na	null	44.6	278	155	24	389	110	164	26	19	13	32	67	23	1.23	3.53	1.77	1.23
Tb927.6.3490	ZFP1	RNA.binding	6704	6070	107.7	913	627	31	918	142	515	86	75	17	75	86	73	0.87	1.15	4.29	0.87
Tb927.1.1840	conserved protein, unknown function	ZUnknown	2808	166	8.2	455	442	30	617	116	425	43	53	16	51	70	60	1.19	1.32	3.75	1.19
Tb927.1.2310	hypothetical protein	ZUnknown	895	387	NA	395	257	10	350	48	156	37	31	5	29	29	22	0.78	0.94	4.4	0.78
Tb927.10.1000	hypothetical protein	ZUnknown	2221	1548	NA	104	149	14	214	47	132	10	18	7	18	28	19	1.8	1.56	2.71	1.56
Tb927.5.1990	hypothetical protein, conserved, poly(Q) tracts	ZUnknown	2096	1214	21.2	1091	1063	44	1190	174	689	102	127	23	98	105	97	0.96	0.83	4.22	0.83
Tb927.3.4180	hypothetical protein	ZUnknown	na	null	11.1	467	428	31	487	160	368	44	51	17	40	97	52	0.91	1.9	3.06	0.91
Tb927.11.2480	hypothetical protein	ZUnknown	1577	766	11.7	380	263	29	619	106	256	36	32	15	51	64	36	1.42	2	2.4	1.42
Tb927.8.7260	kinetoplast-associated protein, putative	Mito.DNA	na	null	#N/A	1339	2752	205	1806	428	2990	126	330	109	148	259	422	1.17	0.78	3.87	0.78
Tb927.9.10650	hypothetical protein	ZUnknown	785	205	25.9	263	375	14	334	40	207	25	45	7	27	24	29	1.08	0.53	4.14	0.53
Tb927.7.3970	hypothetical protein, conserved	ZUnknown	4037	2671	69.6	914	660	98	1367	331	683	86	79	52	112	201	96	1.3	2.54	1.85	1.3
Tb927.8.2780	RBP10	RNA.binding	5144	3931	65.9	1648	1301	278	2625	727	1530	155	156	148	216	441	216	1.39	2.83	1.46	1.39
Tb927.7.3690	hypothetical protein	ZUnknown	2334	972	NA	263	146	13	333	60	120	25	17	7	27	36	17	1.08	2.12	2.43	1.08
Tb927.11.15490	Tb-291 membrane associated protein, putative	Membrane.protein	2411	113	20.3	2180	4942	284	2663	1052	3574	204	592	151	219	638	504	1.07	1.08	3.34	1.07
Tb927.3.3210	hypothetical protein	ZUnknown	1295	286	NA	234	193	17	504	67	115	22	23	9	41	41	16	1.86	1.78	1.78	1.78
Tb927.3.4450	hypothetical protein, conserved	ZUnknown	1374	486	9.5	345	210	21	458	55	227	32	25	11	38	33	32	1.19	1.32	2.91	1.19
Tb927.8.880	hypothetical protein	ZUnknown	3836	1055	46.9	617	590	75	979	260	512	58	71	40	80	158	72	1.38	2.23	1.8	1.38
Tb927.10.9220	hypothetical protein, conserved	ZUnknown	3073	2073	9.1	306	295	26	464	63	300	29	35	14	38	38	42	1.31	1.09	3	1.09
Tb927.3.5080	PSP1 C-terminal conserved region, putative	ZUnknown	4932	2851	16.3	823	956	102	1213	284	969	77	115	54	100	172	137	1.3	1.5	2.54	1.3
Tb927.3.5670	hypothetical protein	ZUnknown	na	null	NA	87	42	10	111	23	51	8	5	5	9	14	7	1.13	2.8	1.4	1.13
Tb927.8.6490	protein kinase, putative	Protein.kinase	na	null	37.7	453	429	100	780	176	621	42	51	53	64	107	88	1.52	2.1	1.66	1.52
Tb927.10.15310	hypothetical protein, conserved, linked to melarsoprol resistance, no yeast/human by NCBI	ZUnknown	3344	274	24.2	733	494	72	1047	186	561	69	59	38	86	113	79	1.25	1.92	2.08	1.25
Tb927.3.4590	hypothetical protein, conserved	ZUnknown	5325	3503	40.9	578	636	67	787	135	755	54	76	36	65	82	107	1.2	1.08	2.97	1.08
Tb927.4.2800	R3H-associated N-terminal domain containing protein, putative	ZUnknown	na	null	18.9	679	575	85	1044	167	778	64	69	45	86	101	110	1.34	1.46	2.44	1.34
Tb927.4.1910	hypothetical protein, conserved, no domains, K-specific	ZUnknown	4699	3660	87.5	780	809	99	1101	284	833	73	97	53	90	172	118	1.23	1.77	2.23	1.23
Tb927.2.5720	hypothetical protein, predicted by Mitocarta	ZUnknown	4032	2847	NA	28	30	17	61	20	33	3	4	9	5	12	5	1.67	3	0.56	0.56
Tb927.11.13220	phospholipid:diacylglycerol acyltransferase-like protein	Lipids	2467	469	17.3	1046	827	206	1874	321	1312	98	99	110	154	195	185	1.57	1.97	1.68	1.57
Tb927.9.10360	hypothetical protein, conserved	ZUnknown	1007	454	NA	243	215	34	342	93	231	23	26	18	28	56	33	1.22	2.15	1.83	1.22
Tb927.8.6650	DRBD13	RNA.binding	7599	5331	28.2	353	352	56	548	111	468	33	42	30	45	67	66	1.36	1.6	2.2	1.36
Tb927.3.3940	DRBD11	RNA.binding	na	null	53	1783	1418	256	3140	614	1365	167	170	136	258	372	193	1.54	2.19	1.42	1.42
Tb927.2.2260	ATM kinase	Signalling	na	null	22.7	2954	2711	791	5990	1070	4101	277	325	422	492	649	579	1.78	2	1.37	1.37
Tb927.2.4700	SDH8 succinate dehydrogenase (complex II) subunit	Mito.e.transport	2745	1851	NA	225	196	12	242	14	163	21	23	6	20	8	23	0.95	0.35	3.83	0.35
Tb927.1.2750	hypothetical protein, conserved	ZUnknown	na	null	20.5	882	768	74	923	140	906	83	92	39	76	85	128	0.92	0.92	3.28	0.92
Tb927.7.640	hypothetical protein, conserved	Mito.pathway	2900	1447	30.7	342	243	45	647	79	305	32	29	24	53	48	43	1.66	1.66	1.79	1.66
Tb927.8.4290	Ribosome biogenesis protein Nop16, putative	ZUnknown	1176	436	6.5	282	132	20	312	72	106	26	16	11	26	44	15	1	2.75	1.36	1
Tb927.5.3330	hypothetical protein, conserved	ZUnknown	15473	1137	18.1	3726	2711	825	6966	1064	4478	349	325	440	572	645	632	1.64	1.98	1.44	1.44
Tb927.6.3150	Hydin,flagellar component	Cytoskeleton	14560	813	54.1	7255	7158	1525	15158	2566	8160	680	858	813	1246	1556	1152	1.83	1.81	1.42	1.42
Tb927.7.2110	KKT11 Kinetochore protein	Cell.cycle	1701	641	16.3	470	464	33	575	108	361	44	56	18	47	65	51	1.07	1.16	2.83	1.07
Tb927.10.3400	hypothetical protein, conserved	ZUnknown	na	null	51.1	522	451	98	1003	158	585	49	54	52	82	96	83	1.67	1.78	1.6	1.6
Tb927.5.4620	ESAG9, putative	ESAG	1394	462	NA	69	54	17	131	13	123	6	6	9	11	8	17	1.83	1.33	1.89	1.33
Tb927.8.7820	hypothetical protein, conserved, Cold-shock DNA-binding domain.	ZUnknown	2851	934	51.1	960	1167	260	1421	534	1417	90	140	139	117	324	200	1.3	2.31	1.44	1.3
Tb927.4.310	hypothetical protein, conserved, C-terminal HECT E3 ligase domain (Neddylation)	Ubiquitin.proteasome	20368	339	24.4	5664	4979	1361	11091	1922	7022	531	597	725	911	1165	991	1.72	1.95	1.37	1.37
Tb927.10.15980	hypothetical protein	ZUnknown	na	null	NA	72	48	10	90	18	79	7	6	5	7	11	11	1	1.83	2.2	1
Tb927.1.1500	conserved protein, unknown function	ZUnknown	3659	1075	48.4	1384	1305	142	2063	408	1139	130	156	76	170	247	161	1.31	1.58	2.12	1.31
Tb927.11.14510	hypothetical protein	ZUnknown	na	null	NA	75	55	14	136	21	75	7	7	7	11	13	11	1.57	1.86	1.57	1.57
Tb927.7.4010	hypothetical protein, conserved	ZUnknown	na	null	19.6	394	240	15	374	25	206	37	29	8	31	15	29	0.84	0.52	3.63	0.52
Tb927.11.7800	hypothetical protein, conserved	ZUnknown	2069	1084	Stable	1622	1312	111	2463	311	1019	152	157	59	202	189	144	1.33	1.2	2.44	1.2
Tb927.8.4410	ARP2/3 complex subunit, putative	Cytoskeleton	1646	624	17.7	212	177	37	239	87	203	20	21	20	20	53	29	1	2.52	1.45	1
Tb927.11.3310	ubiquitin-conjugating enzyme, putative,	Ubiquitin.proteasome	2611	1938	52.4	1295	1303	64	1534	267	691	121	156	34	126	162	98	1.04	1.04	2.88	1.04
Tb927.1.2600	PUF9	RNA.binding	6775	4220	78.6	2221	1279	186	2999	419	1478	208	153	99	246	254	209	1.18	1.66	2.11	1.18
Tb927.10.15350	histone H3 variant V (h3vaR)	Chromatin	4348	3460	118.9	776	628	78	1069	200	632	73	75	42	88	121	89	1.21	1.61	2.12	1.21
Tb927.11.5620	hypothetical protein, conserved	ZUnknown	na	null	11.5	468	418	45	626	125	384	44	50	24	51	76	54	1.16	1.52	2.25	1.16
Tb927.8.5850	hypothetical protein, conserved	ZUnknown	na	null	24	3010	2541	710	5539	899	4072	282	305	378	455	545	575	1.61	1.79	1.52	1.52
Tb927.7.4900	XRNA	RNA.degradation	8880	2840	27.5	2473	2313	492	4104	933	2649	232	277	262	337	566	374	1.45	2.04	1.43	1.43
Tb927.11.6990	protein kinase, putative,serine/threonine protein kinase, putative	Protein.kinase	3783	1678	11.9	575	411	70	786	156	464	54	49	37	65	95	65	1.2	1.94	1.76	1.2
Tb927.7.6710	hypothetical protein	ZUnknown	1331	426	NA	127	90	10	132	39	63	12	11	5	11	24	9	0.92	2.18	1.8	0.92
Tb927.11.5350	myo-inositol/proton symporter (MIT)	Glucose.glycerol	3509	1809	18.7	950	505	93	1223	198	640	89	61	50	100	120	90	1.12	1.97	1.8	1.12
Tb927.7.2410	Dynamin family, putative	Mito.pathway	na	null	4.9	620	506	134	1149	218	560	58	61	71	94	132	79	1.62	2.16	1.11	1.11
Tb927.11.15550	NADH-cytochrome b5 reductase, putative (B5R)	Mito.e.transport	1713	725	11.1	133	106	27	155	50	150	12	13	14	13	30	21	1.08	2.31	1.5	1.08
Tb927.11.7010	protein kinase, putative	Protein.kinase	na	null	39	898	946	135	1465	277	997	84	113	72	120	168	141	1.43	1.49	1.96	1.43
Tb927.5.2580	hypothetical protein, possible component of cytochorome oxidase complex	Mito.e.transport	2086	1072	18.4	217	228	22	295	41	233	20	27	12	24	25	33	1.2	0.93	2.75	0.93
Tb927.8.5580	VPS13; N-terminal region of Chorein, a TM vesicle-mediated sorter/Integral peroxisomal membrane peroxin,	Vesicular.transport	na	null	30.4	6635	6552	1488	11597	2257	8978	622	785	793	953	1368	1267	1.53	1.74	1.6	1.53
Tb927.8.4200	hypothetical protein, conserved, no domains, no yeast.human match	ZUnknown	na	null	10.6	538	465	61	739	110	576	50	56	33	61	67	81	1.22	1.2	2.45	1.2
Tb927.9.3760	poly(A) export protein, putative (TbGLE2)	Nuclear.transport	1601	394	7.5	941	594	69	1184	164	621	88	71	37	97	99	88	1.1	1.39	2.38	1.1
Tb927.1.1660	ESCO acetyltransferase domain-containing protein	ZUnknown	988	55	7.9	315	265	70	495	79	519	30	32	37	41	48	73	1.37	1.5	1.97	1.37
Tb927.7.5860	hypothetical protein	ZUnknown	na	null	8.5	136	118	11	210	32	90	13	14	6	17	19	13	1.31	1.36	2.17	1.31
Tb927.6.3880	hypothetical protein, conserved	ZUnknown	3542	1789	12.1	381	359	42	564	111	314	36	43	22	46	67	44	1.28	1.56	2	1.28
Tb927.11.16190	hypothetical protein	ZUnknown	3052	2149	NA	36	26	11	62	10	48	3	3	6	5	6	7	1.67	2	1.17	1.17
Tb927.7.4020	protein phosphatase 2C, putative	Protein.phosphatase	5627	2466	23.6	1326	1033	226	2238	382	1259	124	124	120	184	232	178	1.48	1.87	1.48	1.48
Tb927.10.480	hypothetical protein, conserved, poly(Q), Kinetoplastid-specific	ZUnknown	na	null	7.2	270	215	38	439	73	244	25	26	20	36	44	34	1.44	1.69	1.7	1.44
Tb927.9.10790	hypothetical protein, trypanosoma-specific	ZUnknown	3805	2446	12.6	769	512	117	1029	207	705	72	61	62	85	125	99	1.18	2.05	1.6	1.18
Tb927.11.1380	Right handed beta helix region/Periplasmic copper-binding protein (NosD), putative	ZUnknown	na	null	24.7	3700	3271	649	6154	1132	3920	347	392	346	506	686	553	1.46	1.75	1.6	1.46
Tb927.6.690	hypothetical protein, conserved, no clear yeast or human matches	ZUnknown	6534	5561	15.8	435	430	48	564	105	454	41	52	26	46	64	64	1.12	1.23	2.46	1.12
Tb927.11.16820	hypothetical protein, conserved	ZUnknown	3921	1057	5.3	430	298	85	607	122	475	40	36	45	50	74	67	1.25	2.06	1.49	1.25
Tb927.10.15730	SPRY domain/Ankyrin repeats (3 copies), putative	ZUnknown	na	null	42.8	3725	3182	744	6919	938	4663	349	381	397	569	569	658	1.63	1.49	1.66	1.49
Tb927.8.5710	recombination initiation protein NBS1, putative	DNA	3301	531	18.4	710	627	141	1117	224	845	67	75	75	92	136	119	1.37	1.81	1.59	1.37
Tb927.1.880	MDN1 homologue. Dynein-related AAA ATPase involved in pre-60S assembly and export	rRNA.tRNA.process	14221	439	46	4143	2457	846	8290	795	4377	388	294	451	681	482	618	1.76	1.64	1.37	1.37
Tb927.6.3500	RME8 endosomal trafficking protein, clathrin-associated	Vesicular.transport	7599	834	29.2	5880	5288	970	9944	1966	5122	551	634	517	817	1192	723	1.48	1.88	1.4	1.4
Tb927.3.1210	protein transport protein Sec24	Vesicular.transport	4017	1084	18.4	1977	1451	206	2595	487	1489	185	174	110	213	295	210	1.15	1.7	1.91	1.15
Tb927.10.5350	IAD-4 inner arm dynein heavy chain	Cytoskeleton	12810	325	37.3	6372	5811	1368	12043	1949	7176	597	696	729	990	1182	1013	1.66	1.7	1.39	1.39
Tb927.11.4640	calpain-like protein, putative	Protease	na	null	12.6	728	455	109	1036	166	681	68	55	58	85	101	96	1.25	1.84	1.66	1.25
Tb927.10.3250	Mitchondrial SSU ribosomal protein	Mito.translation	1372	224	2.5	380	210	54	519	96	253	36	25	29	43	58	36	1.19	2.32	1.24	1.19
Tb927.1.3890	hypothetical protein	ZUnknown	na	478	NA	208	171	23	278	44	188	20	20	12	23	27	27	1.15	1.35	2.25	1.15
Tb927.10.12280	hypothetical protein	ZUnknown	745	137	NA	47	33	23	50	20	61	4	4	12	4	12	9	1	3	0.75	0.75
Tb927.8.710	DRBD17	RNA.binding	na	1233	Stable	5043	4292	653	7477	1300	4698	473	514	348	614	788	663	1.3	1.53	1.91	1.3
Tb927.11.6860	hypothetical protein	ZUnknown	2737	25	49.2	902	586	77	1088	218	523	85	70	41	89	132	74	1.05	1.89	1.8	1.05
Tb927.10.610	hypothetical protein, conserved	ZUnknown	na	null	9.9	380	376	37	454	97	343	36	45	20	37	59	48	1.03	1.31	2.4	1.03
Tb927.8.6340	CYC10, CYC2-like cyclin	Cell.cycle	4749	3424	13.2	485	367	45	708	92	367	45	44	24	58	56	52	1.29	1.27	2.17	1.27
Tb927.11.6630	3-methylcrotonoyl-CoA carboxylase beta subunit, putative	Amino.acids	2656	811	7.5	556	428	60	786	148	387	52	51	32	65	90	55	1.25	1.76	1.72	1.25
Tb927.11.9330	helicase-like protein	DNA	3627	651	10.6	579	420	129	999	138	745	54	50	69	82	84	105	1.52	1.68	1.52	1.52
Tb927.10.1120	hypothetical protein, conserved	ZUnknown	3090	1160	72.4	741	651	102	958	222	708	69	78	54	79	135	100	1.14	1.73	1.85	1.14
Tb927.11.6900	DNA repair and recombination helicase protein PIF2	Mito.DNA	4269	260	18.4	878	856	152	1436	279	937	82	103	81	118	169	132	1.44	1.64	1.63	1.44
Tb927.4.3520	Amastin surface glycoprotein, putative	ZUnknown	1034	438	10.5	737	658	75	849	218	577	69	79	40	70	132	81	1.01	1.67	2.03	1.01
Tb927.7.690	zinc finger protein, putative	Zinc.finger	2183	282	14.1	311	381	50	551	92	368	29	46	27	45	56	52	1.55	1.22	1.93	1.22
Tb927.7.5240	hypothetical protein, conserved, low homologies, no domains	ZUnknown	3410	1486	18.9	552	423	86	760	181	441	52	51	46	62	110	62	1.19	2.16	1.35	1.19
Tb927.10.14240	N-myristoyltransferase (NMT)	GPI.anchors	2450	962	13.7	1147	779	96	1406	250	720	108	93	51	116	152	102	1.07	1.63	2	1.07
Tb927.5.2410	kinesin	Cytoskeleton	5806	1040	23.6	2408	2185	361	3925	675	2320	226	262	192	323	409	327	1.43	1.56	1.7	1.43
Tb927.5.297b	hypothetical protein	ZUnknown	6775	5454	#N/A	215	192	51	394	52	329	20	23	27	32	32	46	1.6	1.39	1.7	1.39
Tb927.2.2580	hypothetical protein, conserved	ZUnknown	5628	2045	5.3	931	884	142	1470	255	990	87	106	76	121	155	140	1.39	1.46	1.84	1.39
Tb927.1.1750	conserved protein, unknown function	ZUnknown	na	null	23.6	338	271	60	479	102	350	32	32	32	39	62	49	1.22	1.94	1.53	1.22
Tb927.10.4410	hypothetical protein	ZUnknown	955	435	NA	296	187	16	436	43	142	28	22	9	36	26	20	1.29	1.18	2.22	1.18
Tb927.10.3960	hypothetical protein, conserved	ZUnknown	2416	1521	17.5	447	348	17	519	32	204	42	42	9	43	19	29	1.02	0.45	3.22	0.45
Tb927.5.2330	hypothetical protein, conserved, armadillo repeat, weak PI3/4 kinase domain	ZUnknown	na	null	16	3526	3324	903	6502	1100	4751	331	398	481	534	667	670	1.61	1.68	1.39	1.39
Tb927.4.4520	hypothetical protein, conserved, , polyP and Q in middle	ZUnknown	4612	2722	9.5	784	552	151	1255	208	783	74	66	80	103	126	110	1.39	1.91	1.38	1.38
Tb927.4.4880	RING-variant domain containing protein, putative	ZUnknown	5235	1001	6.3	1303	1333	191	1986	394	1338	122	160	102	163	239	189	1.34	1.49	1.85	1.34
Tb927.1.1930	TOR4 protein kinase = TOR-like 2	Protein.kinase	12428	3043	24.3	3232	3913	829	6457	1235	4178	303	469	442	531	749	590	1.75	1.6	1.33	1.33
Tb927.10.9240	Tir chaperone protein (CesT) family, putative	ZUnknown	2338	1048	6.9	470	334	60	706	112	378	44	40	32	58	68	53	1.32	1.7	1.66	1.32
Tb927.10.12650	hypothetical protein, salivarian tryp only, 3'-UTR of 12660?	ZUnknown	na	null	NA	339	282	51	622	100	245	32	34	27	51	61	35	1.59	1.79	1.3	1.3
Tb927.7.6310	PLK polo-like protein kinase	Protein.kinase	3861	322	47.6	827	573	109	1210	197	696	78	69	58	99	119	98	1.27	1.72	1.69	1.27
Tb927.10.740	structural maintenance of chromosome 4 (SMC4)	Chromatin	na	null	11.1	1561	1606	237	2776	359	1775	146	192	126	228	218	250	1.56	1.14	1.98	1.14
Tb927.8.8360	GRESAG 4, putative receptor-type adenylate cyclase	GRESAG	na	null	#N/A	291	167	64	393	80	261	27	20	34	32	48	37	1.19	2.4	1.09	1.09
Tb927.7.4110	Kinesin-like but poor match	Cytoskeleton	4976	2084	17.9	785	848	131	1338	256	819	74	102	70	110	155	116	1.49	1.52	1.66	1.49
Tb927.11.14680	ATR kinase (phosphatidylinositol 3-related kinase)	Signalling	8876	219	22.6	3848	2837	653	6314	959	3748	361	340	348	519	581	529	1.44	1.71	1.52	1.44
Tb927.11.3250	dynein heavy chain	Cytoskeleton	14379	333	82.9	13633	11548	2747	25596	3647	14686	1278	1384	1464	2103	2211	2072	1.65	1.6	1.42	1.42
Tb927.11.4030	hypothetical protein, conserved, no clear yeast or human matches	ZUnknown	6448	669	15.2	2109	1983	371	3648	657	2070	198	238	198	300	398	292	1.52	1.67	1.47	1.47
Tb927.8.3250	IAD-1beta inner arm dynein heavy chain	Cytoskeleton	15009	583	95.4	12308	11978	2979	22607	3971	15455	1154	1435	1588	1858	2407	2181	1.61	1.68	1.37	1.37
Tb927.6.2850	ESAG8-associated protein, putative (PIE8)	ESAG	7309	5144	57.6	543	367	59	837	91	456	51	44	31	69	55	64	1.35	1.25	2.06	1.25
Tb927.5.3620	kinetoplastid-specific dual specificity phosphatase, putative	Phosphatase	7822	5822	28.7	1030	945	203	1740	367	946	97	113	108	143	222	133	1.47	1.96	1.23	1.23
Tb927.5.1000	ubiquitin-conjugating enzyme e2, putative	Ubiquitin.proteasome	2113	1532	75.4	2093	1426	173	2682	466	1232	196	171	92	220	283	174	1.12	1.65	1.89	1.12
Tb927.10.3790	hypothetical protein, conserved	ZUnknown	12332	444	68.5	3618	2445	713	6734	802	3648	339	293	380	553	486	515	1.63	1.66	1.36	1.36
Tb927.10.5850	hypothetical protein, conserved, some similarity ot vauolar sorting proteins.	Vesicular.transport	na	null	23.6	3208	2404	875	6350	774	4245	301	288	466	522	469	599	1.73	1.63	1.29	1.29
Tb927.6.3480	DRBD5	RNA.binding	5340	3105	63.2	1848	1534	222	2571	627	1132	173	184	118	211	380	160	1.22	2.07	1.36	1.22
Tb927.11.14220	hypothetical protein, conserved, Phyre2 gives 97% probability of RNA-binding domain, on Diana polysomes	RNA.binding	15434	13136	90.2	1879	1242	297	2460	545	1446	176	149	158	202	330	204	1.15	2.21	1.29	1.15
Tb927.5.810	ZC3H11	RNA.binding	2938	1526	Stable	5561	4439	617	6830	1231	5065	521	532	329	561	746	715	1.08	1.4	2.17	1.08
Tb927.2.6100	hypothetical protein, conserved	ZUnknown	1740	124	10.6	924	775	94	1462	161	787	87	93	50	120	98	111	1.38	1.05	2.22	1.05
Tb927.11.4120	leucine-rich repeat protein (LRRP)	LRRP	2876	1598	6.4	277	180	54	418	75	259	26	22	29	34	45	37	1.31	2.05	1.28	1.28
Tb927.11.8090	protein phosphatase 1, putative	Protein.phosphatase	4257	2826	52	786	428	116	1214	192	448	74	51	62	100	116	63	1.35	2.27	1.02	1.02
Tb927.3.1480	hypothetical protein, conserved	ZUnknown	na	null	12.5	109	77	33	145	37	129	10	9	18	12	22	18	1.2	2.44	1	1
Tb927.5.3690	hypothetical protein, conserved	ZUnknown	1541	850	NA	245	96	48	249	61	128	23	12	26	20	37	18	0.87	3.08	0.69	0.69
Tb927.3.2440	AEK1	Protein.kinase	na	null	11.9	584	487	73	983	150	441	55	58	39	81	91	62	1.47	1.57	1.59	1.47
Tb927.10.14930	ZC3H39	RNA.binding	2028	648	18.7	752	619	86	1234	169	592	71	74	46	101	102	84	1.42	1.38	1.83	1.38
Tb927.3.930	OADalpha outer arm dynein heavy chain	Cytoskeleton	14626	425	67.7	13886	10743	2992	26296	3569	14419	1302	1287	1595	2161	2164	2035	1.66	1.68	1.28	1.28
Tb927.8.8130	hypothetical protein, conserved	ZUnknown	4450	1967	10.6	697	608	109	862	213	722	65	73	58	71	129	102	1.09	1.77	1.76	1.09
Tb927.7.7080	mitochondrial glycoprotein-like protein	Mito.pathway	1616	303	9	704	589	57	778	147	512	66	71	30	64	89	72	0.97	1.25	2.4	0.97
Tb927.11.1340	hypothetical protein, conserved, protein kinase-like domain, no yeast or human match	ZUnknown	5614	1578	36.3	476	466	144	991	146	667	45	56	77	81	89	94	1.8	1.59	1.22	1.22
Tb927.6.1790	hypothetical protein	ZUnknown	na	4463	NA	380	122	13	473	41	90	36	15	7	39	25	13	1.08	1.67	1.86	1.08
Tb927.11.14080	CYC2, G1 cyclin	Cell.cycle	4772	3311	26.2	575	506	31	691	91	320	54	61	17	57	55	45	1.06	0.9	2.65	0.9
Tb927.1.1600	pseudouridine synthase TruD, putative	rRNA.tRNA.process	5328	511	10.1	685	485	169	1201	176	774	64	58	90	99	107	109	1.55	1.84	1.21	1.21
Tb927.7.7020	hypothetical protein	ZUnknown	na	null	9.3	336	182	20	412	50	168	32	22	11	34	30	24	1.06	1.36	2.18	1.06
Tb927.7.3990	mitochondrial DNA polymerase I protein C (TbPOL1C)	Mito.DNA	6349	928	19.7	1152	987	212	1983	305	1213	108	118	113	163	185	171	1.51	1.57	1.51	1.51
Tb927.11.16790	DYRK2 mitogen-activated protein kinase	Protein.kinase	na	null	12.1	925	913	177	1768	268	950	87	109	94	145	162	134	1.67	1.49	1.43	1.43
Tb927.8.3540	hypothetical protein, conserved	ZUnknown	4089	477	72.9	1441	947	321	2732	290	1663	135	113	171	224	176	235	1.66	1.56	1.37	1.37
Tb927.8.6500	cell division cycle protein, putative	Cell.cycle	2887	1251	21.1	1197	889	135	1729	233	1023	112	107	72	142	141	144	1.27	1.32	2	1.27
Tb927.8.3410	Inositol hexakisphosphate, putative	Protein.phosphatase	5656	867	24.1	1867	1660	302	3242	417	2046	175	199	161	266	253	289	1.52	1.27	1.8	1.27
Tb927.11.3390	hypothetical protein, conserved, HECT E3 ligase at C-terminus	Ubiquitin.proteasome	13704	172	27	5886	4802	1583	9442	1892	7128	552	575	844	776	1147	1006	1.41	1.99	1.19	1.19
Tb927.9.12400	protein kinase, putative	Protein.kinase	6264	1824	11	693	680	124	1191	210	705	65	81	66	98	127	99	1.51	1.57	1.5	1.5
Tb927.8.5390	CRK4 cdc2- like protein kinase	Cell.cycle	na	null	4.9	146	154	29	215	47	187	14	18	15	18	28	26	1.29	1.56	1.73	1.29
Tb927.7.720	conserved protein	ZUnknown	5775	452	16.2	812	432	167	1212	171	792	76	52	89	100	104	112	1.32	2	1.26	1.26
Tb927.7.3630	TPR-repeat-containing chaperone protein DNAJ, putative	Chaperone	3512	1434	32.3	1847	1325	197	2411	344	1588	173	159	105	198	209	224	1.14	1.31	2.13	1.14
Tb927.11.12120	RBP9	RNA.binding	2647	1809	50	541	266	42	620	81	316	51	32	22	51	49	45	1	1.53	2.05	1
Tb927.10.14420	NEK16 protein kinase	Protein.kinase	6959	1198	17	1378	1304	284	2262	393	1716	129	156	151	186	238	242	1.44	1.53	1.6	1.44
Tb927.11.9470	ADP-ribosylation factor GTPase activating protein, putative	Vesicular.transport	1260	143	10.6	807	443	121	814	232	465	76	53	64	67	141	66	0.88	2.66	1.03	0.88
Tb927.4.870	dynein heavy chain DNAH10 IAD-1alpha inner arm dynein heavy chain	Cytoskeleton	na	null	41.2	8454	8229	1992	15699	2486	10565	793	986	1062	1290	1507	1491	1.63	1.53	1.4	1.4
Tb927.5.3760	SPO11 meiotic recombination protein	DNA	2817	1293	10.7	180	159	36	291	60	168	17	19	19	24	36	24	1.41	1.89	1.26	1.26
Tb927.10.15720	Proteasome regulatory subunit (RPN9)	Ubiquitin.proteasome	1976	540	26	1812	1228	141	2446	346	1032	170	147	75	201	210	146	1.18	1.43	1.95	1.18
Tb927.10.11650	hypothetical protein, conserved	ZUnknown	na	null	20.7	234	229	31	337	50	263	22	27	17	28	30	37	1.27	1.11	2.18	1.11
Tb927.4.2710	ubiquitin-conjugating enzyme e2, putative	Ubiquitin.proteasome	1312	657	9.4	255	233	20	327	49	185	24	28	11	27	30	26	1.13	1.07	2.36	1.07
Tb927.6.2250	RAC serine-threonine kinase	Protein.kinase	na	null	9.5	1060	782	112	1419	279	667	99	94	60	117	169	94	1.18	1.8	1.57	1.18
Tb927.8.3820	hypothetical protein, conserved, kinetoplastid-specific	ZUnknown	na	null	58.6	795	540	120	925	221	671	75	65	64	76	134	95	1.01	2.06	1.48	1.01
Tb927.7.3700	hypothetical protein, conserved	ZUnknown	1758	527	39.5	858	840	103	1233	167	893	80	101	55	101	101	126	1.26	1	2.29	1
Tb927.11.12470	hypothetical protein, conserved, possible ARF-GEF domain	Vesicular.transport	na	null	15.4	2272	2023	369	3516	618	2277	213	242	197	289	375	321	1.36	1.55	1.63	1.36
Tb927.11.16550	ZC3H46	RNA.binding	11382	9678	11.8	792	605	145	1165	222	757	74	73	77	96	135	107	1.3	1.85	1.39	1.3
Tb927.6.820	PUF4	RNA.binding	7218	3665	35.2	1758	1386	244	2533	500	1332	165	166	130	208	303	188	1.26	1.83	1.45	1.26
Tb927.9.7520	hypothetical protein, conserved	ZUnknown	2332	809	41	2429	1689	225	3434	467	1615	228	202	120	282	283	228	1.24	1.4	1.9	1.24
Tb927.10.2220	piwi-like protein 1	RNA.degradation	3994	626	13.9	745	573	88	1059	158	635	70	69	47	87	96	90	1.24	1.39	1.91	1.24
Tb927.7.3040	hypothetical protein, conserved	ZUnknown	3686	1393	20.8	1236	909	219	2123	332	989	116	109	117	174	201	140	1.5	1.84	1.2	1.2
Tb927.11.5710	chaperone protein DNAj, putative	Chaperone	2020	554	7.9	278	193	42	348	70	251	26	23	22	29	42	35	1.12	1.83	1.59	1.12
Tb927.10.7090	alternative oxidase (AOX or TAO complex)	Glucose.glycerol	4033	2924	Stable	2880	2921	276	3215	791	2280	270	350	147	264	480	322	0.98	1.37	2.19	0.98
Tb927.10.8890	kinetoplast DNA-associated protein, putative	Mito.DNA	3387	2465	23.2	198	277	20	255	43	204	19	33	11	21	26	29	1.11	0.79	2.64	0.79
Tb927.3.5160	hypothetical protein, conserved	ZUnknown	na	null	9.8	695	602	130	1110	198	716	65	72	69	91	120	101	1.4	1.67	1.46	1.4
Tb927.5.470	transporter, putative	Transporter	3547	1338	19.5	823	784	82	1242	234	531	77	94	44	102	142	75	1.32	1.51	1.7	1.32
Tb927.8.3850	PSP1 C-terminal conserved region, putative	ZUnknown	na	null	46.5	684	477	116	985	178	603	64	57	62	81	108	85	1.27	1.89	1.37	1.27
Tb927.7.6990	cytochrome c oxidase complex	Mito.e.transport	1234	267	5.1	591	381	74	618	159	421	55	46	39	51	96	59	0.93	2.09	1.51	0.93
Tb927.2.2570	GAP2	Mito.RNA	1161	437	7.5	87	93	12	88	33	77	8	11	6	7	20	11	0.88	1.82	1.83	0.88
Tb927.10.12660	PUF2	RNA.binding	na	null	95.8	2916	2587	449	4919	730	2730	273	310	239	404	443	385	1.48	1.43	1.61	1.43
Tb927.3.740	ZC3H5	RNA.binding	2783	1695	23.2	1112	835	116	1729	242	736	104	100	62	142	147	104	1.37	1.47	1.68	1.37
Tb927.5.3300	hypothetical protein, conserved	Mito.pathway	1664	919	23.7	292	231	39	417	70	264	27	28	21	34	42	37	1.26	1.5	1.76	1.26
Tb927.2.3660	paraflagellar rod protein PFC10	Cytoskeleton	na	null	20.7	4090	3386	860	7125	1083	4398	383	406	458	585	657	621	1.53	1.62	1.36	1.36
Tb927.1.3250	hypothetical protein, myosin heavy-chain like	Cytoskeleton	na	null	18.8	1875	1899	422	3083	646	2152	176	228	225	253	392	304	1.44	1.72	1.35	1.35
Tb927.10.2880	calcium channel protein, putative	Calcium	9347	416	31.4	5764	5279	1277	9695	1785	6372	540	633	681	797	1082	899	1.48	1.71	1.32	1.32
Tb927.7.2150	hypothetical protein, conserved	ZUnknown	5201	772	23.9	1047	928	152	1521	272	1001	98	111	81	125	165	141	1.28	1.49	1.74	1.28
Tb927.6.2020	FG-GAP repeat protein, putative,intergrin alpha chain protein, putative	Cytoskeleton	2639	104	9.7	593	409	87	865	114	594	56	49	46	71	69	84	1.27	1.41	1.83	1.27
Tb927.5.1770	RNA pseudouridylate synthase, putative	ZUnknown	2244	98	24.8	1794	1560	217	2536	487	1386	168	187	116	208	295	196	1.24	1.58	1.69	1.24
Tb927.8.7480	hypothetical protein, conserved, no clear yeast or human matches	ZUnknown	4760	2764	32.5	713	784	112	1106	191	812	67	94	60	91	116	115	1.36	1.23	1.92	1.23
Tb927.11.7850	hypothetical protein, conserved	ZUnknown	1360	531	13	180	149	16	246	37	138	17	18	9	20	22	19	1.18	1.22	2.11	1.18
Tb927.4.2810	hypothetical protein	ZUnknown	na	null	19.4	265	325	37	533	68	243	25	39	20	44	41	34	1.76	1.05	1.7	1.05
Tb927.11.11220	dynein heavy chain	Cytoskeleton	13589	673	38.4	9244	8726	2174	17146	2625	11086	867	1046	1159	1409	1591	1564	1.63	1.52	1.35	1.35
Tb927.6.1100	hypothetical protein, conserved, no domains, kinetoplastid specific	ZUnknown	3070	1248	8.9	323	358	56	494	94	383	30	43	30	41	57	54	1.37	1.33	1.8	1.33
Tb927.11.2430	dynein heavy chain DHC1b or DYNC2H2, cytoplasmic type	Cytoskeleton	14084	651	45	8392	7792	1995	15599	2430	9684	787	934	1063	1282	1473	1367	1.63	1.58	1.29	1.29
Tb927.4.2410	Glycosyl hydrolase family 65 central catalytic domain/Haloacid dehalogenase-like hydrolase, putative	ZUnknown	6050	2157	18.4	633	585	162	1095	204	729	59	70	86	90	124	103	1.53	1.77	1.2	1.2
Tb927.8.7770	aldehyde dehydrogenase family, putative	ZUnknown	na	null	18.4	375	202	81	481	85	358	35	24	43	40	52	51	1.14	2.17	1.19	1.14
Tb927.10.470	choline dehydrogenase, putative	Amino.acids	2341	569	0.1	532	362	108	747	158	429	50	43	58	61	96	61	1.22	2.23	1.05	1.05
Tb927.9.12360	RBP35	RNA.binding	6065	1428	50.5	703	627	117	1066	225	596	66	75	62	88	136	84	1.33	1.81	1.35	1.33
Tb927.10.2210	ubiquitin carboxyl-terminal hydrolase, Clan CA cysteine peptidase, family C12, putative	Ubiquitin.proteasome	4037	1422	37.9	323	322	62	468	105	366	30	39	33	38	64	52	1.27	1.64	1.58	1.27
Tb927.10.8390	hypothetical protein, conserved, HECT E3 ligase at C-terminus	Ubiquitin.proteasome	na	null	28.2	3948	2879	1328	7060	1045	5420	370	345	708	580	634	765	1.57	1.84	1.08	1.08
Tb927.9.15870	hypothetical protein	ZUnknown	1406	429	12.6	915	813	51	994	98	561	86	97	27	82	59	79	0.95	0.61	2.93	0.61
Tb927.2.2430	CK2A2 casein kinase II	Protein.kinase	3617	2162	14.2	477	299	62	799	90	350	45	36	33	66	55	49	1.47	1.53	1.48	1.47
Tb927.4.1650	hypothetical protein, conserved	ZUnknown	3524	1161	14	566	501	95	1026	142	535	53	60	51	84	86	75	1.58	1.43	1.47	1.43
Tb927.1.2120	calpain, putative,cysteine peptidase, Clan CA, family C2, putative	Protease	5348	2848	10.2	1324	1466	239	2233	395	1472	124	176	127	183	239	208	1.48	1.36	1.64	1.36
Tb927.8.780	hypothetical protein, conserved	ZUnknown	na	null	13.3	779	828	135	1104	237	906	73	99	72	91	144	128	1.25	1.45	1.78	1.25
Tb927.11.10670	glycosyl hydrolase, putative	Glycans	5114	1083	21.6	786	631	164	1332	222	755	74	76	87	109	135	107	1.47	1.78	1.23	1.23
Tb927.11.7820	endonuclease/exonuclease/phosphatase, putative	DNA	4116	2205	34.9	1039	769	219	1832	272	933	97	92	117	151	165	132	1.56	1.79	1.13	1.13
Tb927.2.2770	hypothetical protein, conserved	ZUnknown	3535	2940	84.7	1458	1310	110	1495	295	1020	137	157	59	123	179	144	0.9	1.14	2.44	0.9
Tb927.10.9700	predicted C2 domain protein	ZUnknown	na	null	26.4	1646	1560	241	2348	460	1568	154	187	128	193	279	221	1.25	1.49	1.73	1.25
Tb927.10.720	CAP118 Clathrin-associated protein	Vesicular.transport	na	null	12.3	1294	1297	208	1754	355	1485	121	155	111	144	215	210	1.19	1.39	1.89	1.19
Tb927.3.1550	Rab3 GTPase-activating protein catalytic subunit, putative	Signalling	3308	110	6.5	1079	890	138	1453	255	961	101	107	74	119	155	136	1.18	1.45	1.84	1.18
Tb927.4.1230	hypothetical protein	ZUnknown	1033	11	45.1	2585	2894	224	3821	528	1900	242	347	119	314	320	268	1.3	0.92	2.25	0.92
Tb927.2.2340	Glycerophosphoryl diester phosphodiesterase family, putative	ZUnknown	4946	853	21.4	1095	741	160	1678	261	809	103	89	85	138	158	114	1.34	1.78	1.34	1.34
Tb927.11.16470	hypothetical protein, conserved, no domains, K-specific	ZUnknown	4788	1226	13.9	933	747	170	1366	271	873	87	90	91	112	164	123	1.29	1.82	1.35	1.29
Tb927.2.3620	GTP-binding elongation factor Tu family, putative	Translation	3184	546	9.5	851	821	130	1247	252	795	80	98	69	102	153	112	1.28	1.56	1.62	1.28
Tb927.11.12180	kinesin, 4/10 family.	Cytoskeleton	na	null	22.3	455	423	104	638	151	570	43	51	55	52	92	80	1.21	1.8	1.45	1.21
Tb927.5.3980	Mitchondrial LSU ribosomal protein	Mito.translation	1520	218	5.8	558	312	65	705	103	410	52	37	35	58	62	58	1.12	1.68	1.66	1.12
Tb927.6.3090	XMAP215, matches microtubule-associated proteins	Cytoskeleton	na	null	13.7	1993	1732	300	3505	496	1654	187	208	160	288	301	233	1.54	1.45	1.46	1.45
Tb927.7.7000	hook complex protein, conserved	Cytoskeleton	6129	1052	22.5	1495	1550	314	2521	424	1883	140	186	167	207	257	266	1.48	1.38	1.59	1.38
Tb927.9.2730	hypothetical protein, conserved	ZUnknown	5696	1550	17.5	1110	998	234	1738	320	1283	104	120	125	143	194	181	1.38	1.62	1.45	1.38
Tb927.7.5600	leucine-rich repeat protein (LRRP)	LRRP	5334	1947	19.1	1034	1007	168	1744	274	1024	97	121	90	143	166	145	1.47	1.37	1.61	1.37
Tb927.7.1190	regulator of chromosome condensation, putative	Cell.cycle	na	null	10.6	1896	1407	329	2743	512	1685	178	169	175	225	310	238	1.26	1.83	1.36	1.26
Tb927.4.4220	small GTP-binding rab protein, putative (TbRX2)	Vesicular.transport	2728	1024	17.9	491	472	101	694	155	592	46	57	54	57	94	84	1.24	1.65	1.56	1.24
Tb927.4.420	TOR2 protein kinase	Protein.kinase	na	null	13	1551	1238	380	2783	404	1740	145	148	203	229	245	246	1.58	1.66	1.21	1.21
Tb927.5.2000	hypothetical protein copurifies with MKT1	ZUnknown	7517	5905	70.6	1811	1675	269	2398	578	1573	170	201	143	197	350	222	1.16	1.74	1.55	1.16
Tb927.10.310	PUF3	RNA.binding	3946	2248	11.5	1044	668	193	1425	278	833	98	80	103	117	169	118	1.19	2.11	1.15	1.15
Tb927.11.6440	hypothetical protein, conserved, Bromodomain and poly(Q), often in TAP MS, low similarity to coiled-coil proteins and hook proteins (cytoskeletal linkers)	ZUnknown	4631	2762	65.7	3437	2705	345	4343	689	2670	322	324	184	357	418	377	1.11	1.29	2.05	1.11
Tb927.4.1000	hypothetical protein, conserved	ZUnknown	na	null	39.5	651	714	122	825	262	686	61	86	65	68	159	97	1.11	1.85	1.49	1.11
Tb927.9.6670	hypothetical protein, conserved	ZUnknown	10490	2752	12.3	1792	1252	583	2836	504	2255	168	150	311	233	306	318	1.39	2.04	1.02	1.02
Tb927.6.920	helicase, putative	DNA	na	null	#N/A	687	415	195	948	192	674	64	50	104	78	116	95	1.22	2.32	0.91	0.91
Tb927.11.14920	hypothetical protein, tryp specific, linked to pentamidine action	ZUnknown	11275	848	43.6	4086	3856	834	7447	1117	4308	383	462	445	612	677	608	1.6	1.47	1.37	1.37
Tb927.2.2240	tRNA exportin, putative,exportin-T, putative (25N14.145)	Nuclear.transport	na	null	23.7	1134	893	203	1821	281	1084	106	107	108	150	170	153	1.42	1.59	1.42	1.42
Tb927.6.2880	Kinesin-like but poor match	Cytoskeleton	3869	96	12.7	1152	877	166	1820	252	983	108	105	88	150	153	139	1.39	1.46	1.58	1.39
Tb927.2.2650	hypothetical protein, conserved	ZUnknown	na	null	13.2	3366	2774	920	5374	969	4387	316	332	490	442	587	619	1.4	1.77	1.26	1.26
Tb927.10.12120	hypothetical protein, conserved, TPR domain	ZUnknown	7559	958	12.4	1983	1725	518	3682	540	2385	186	207	276	303	327	337	1.63	1.58	1.22	1.22
Tb927.7.290	leucine-rich repeat protein (LRRP)	LRRP	2588	931	6.5	575	510	91	804	143	620	54	61	49	66	87	87	1.22	1.43	1.78	1.22
Tb927.7.2160	hypothetical protein, conserved, no domains, no yeast or human match	ZUnknown	2859	1620	57.1	1241	1193	124	1693	295	925	116	143	66	139	179	131	1.2	1.25	1.98	1.2
Tb927.8.7080	hypothetical protein, conserved, spectrin/polyprotein domains	ZUnknown	4913	339	21.3	929	1137	313	1725	362	1409	87	136	167	142	219	199	1.63	1.61	1.19	1.19
Tb927.7.960	protein kinase, putative	Protein.kinase	9048	6048	28.1	1922	1509	477	3030	564	2092	180	181	254	249	342	295	1.38	1.89	1.16	1.16
Tb927.1.1350	kinesin heavy chain, Kinesin-1	Cytoskeleton	3650	644	8.2	594	490	121	1074	145	616	56	59	64	88	88	87	1.57	1.49	1.36	1.36
Tb927.8.4360	hypothetical protein, conserved	ZUnknown	6249	1763	12.4	1315	915	199	1903	260	1284	123	110	106	156	158	181	1.27	1.44	1.71	1.27
Tb927.8.7070	FAZ15 flagellar attachment zone protein	Cytoskeleton	1271	142	16.8	378	264	51	534	73	341	35	32	27	44	44	48	1.26	1.38	1.78	1.26
Tb927.7.5730	hypothetical protein, conserved	ZUnknown	2897	618	14.8	667	478	83	956	155	474	63	57	44	79	94	67	1.25	1.65	1.52	1.25
Tb927.2.5270	IAD-3 inner arm dynein heavy chain	Cytoskeleton	na	null	40.8	9792	9917	2619	18595	2973	12242	918	1188	1396	1528	1802	1728	1.66	1.52	1.24	1.24
Tb927.9.4080	hypothetical protein, conserved, DRBD3, 4E5/G1 interaction. P-loop NTP hydrolase (AAA ATPase), DNA ligase/capping enzyme catalytic domain, C4 zinc finger (LIM domain)	Translation	4780	806	27.8	2043	2548	334	2791	627	2493	192	305	178	229	380	352	1.19	1.25	1.98	1.19
Tb927.4.4040	hypothetical protein, conserved	ZUnknown	1878	939	51.5	1369	1506	141	1786	308	1180	128	180	75	147	187	167	1.15	1.04	2.23	1.04
Tb927.5.1230	hypothetical protein, conserved	ZUnknown	na	null	15.8	562	962	109	893	119	990	53	115	58	73	72	140	1.38	0.63	2.41	0.63
Tb927.9.4530	hypothetical protein, conserved	ZUnknown	3735	478	14.2	941	679	190	1469	221	986	88	81	101	121	134	139	1.38	1.65	1.38	1.38
Tb927.7.3580	NEK11 protein kinase	Protein.kinase	na	null	8.4	512	394	85	775	120	492	48	47	45	64	73	69	1.33	1.55	1.53	1.33
Tb927.11.6240	hypothetical protein, conserved, 2 weak RBDs, no yeast or human match	RNA.binding	na	null	11.6	606	519	117	970	174	584	57	62	62	80	105	82	1.4	1.69	1.32	1.32
Tb927.10.12760	ZC3H36	RNA.binding	4083	2977	NA	229	208	29	333	54	192	21	25	15	27	33	27	1.29	1.32	1.8	1.29
Tb927.11.1170	hypothetical protein, conserved	ZUnknown	na	null	8.9	479	490	80	758	126	531	45	59	43	62	76	75	1.38	1.29	1.74	1.29
Tb927.6.1160	leucine-rich repeat protein (LRRP)	LRRP	na	null	15.6	982	978	142	1432	305	839	92	117	76	118	185	118	1.28	1.58	1.55	1.28
Tb927.11.3440	hypothetical protein, conserved, no domains	ZUnknown	na	null	22.4	727	925	188	1032	329	969	68	111	100	85	199	137	1.25	1.79	1.37	1.25
Tb927.11.6390	hypothetical protein, conserved, START domain, possible phoshatidylcholine transfer protein	Lipids	2493	1281	31.9	1421	1198	123	1960	301	910	133	144	66	161	182	128	1.21	1.26	1.94	1.21
Tb927.4.4390	hypothetical protein	ZUnknown	na	null	23.5	162	161	16	221	42	119	15	19	9	18	25	17	1.2	1.32	1.89	1.2
Tb927.1.3070	hypothetical protein, conserved, poly(Q), poly(H)	ZUnknown	na	null	26.6	999	659	116	1251	206	755	94	79	62	103	125	107	1.1	1.58	1.73	1.1
Tb927.8.5640	SDH6 succinate dehydrogenase (complex II) subunit	Mito.e.transport	1844	730	12.9	639	650	70	695	174	553	60	78	37	57	105	78	0.95	1.35	2.11	0.95
Tb927.3.4260	Acyl-coenzyme A thioesterase, putative	Mito.pathway	2198	768	10.6	992	572	93	1023	206	605	93	69	50	84	125	85	0.9	1.81	1.7	0.9
Tb927.10.2450	hypothetical protein	ZUnknown	na	2066	NA	40	24	12	60	12	35	4	3	6	5	7	5	1.25	2.33	0.83	0.83
Tb927.10.3870	hypothetical protein, tryp-specific, WD40 repeat and alcohol dehydrogenase-like domain	ZUnknown	na	null	22.2	1813	1530	370	3013	439	2082	170	183	197	248	266	294	1.46	1.45	1.49	1.45
Tb927.11.390	SPRY domain containing protein, putative	ZUnknown	3045	312	13.9	818	754	139	1186	232	822	77	90	74	97	141	116	1.26	1.57	1.57	1.26
Tb927.7.920	IAD-5 inner arm dynein heavy chain, clathrin-associated	Cytoskeleton	13041	676	37.9	9310	7943	2192	16654	2578	9882	873	952	1168	1368	1563	1395	1.57	1.64	1.19	1.19
Tb927.8.2770	IP3 inositol trisphosphate receptor.	Signalling	na	null	43.1	2937	2625	747	5045	786	3873	275	315	398	415	476	547	1.51	1.51	1.37	1.37
Tb927.10.460	NRKC NIMA-related protein kinase	Protein.kinase	3823	1080	2.2	653	532	128	966	190	624	61	64	68	79	115	88	1.3	1.8	1.29	1.29
Tb927.10.2350	pyruvate dehydrogenase complex E3 binding protein, putative	Citric.acid.cycle	1019	121	15	466	420	74	674	146	377	44	50	39	55	89	53	1.25	1.78	1.36	1.25
Tb927.11.3720	Ring finger domain containing protein, putative	ZUnknown	3985	2202	19.2	1924	1923	300	2712	610	1745	180	230	160	223	370	246	1.24	1.61	1.54	1.24
Tb927.10.3750	Endonuclease/Exonuclease/phosphatase family, putative	ZUnknown	2978	1417	15.7	689	401	119	1076	147	530	65	48	63	88	89	75	1.35	1.85	1.19	1.19
Tb927.1.2160	calpain-like protein fragment, putative	Protease	1764	1166	NA	129	129	13	181	25	108	12	15	7	15	15	15	1.25	1	2.14	1
Tb927.10.4200	hypothetical protein, conserved	ZUnknown	2712	115	11	739	699	109	1354	132	750	69	84	58	111	80	106	1.61	0.95	1.83	0.95
Tb927.10.12490	kinesin, putative	Cytoskeleton	na	null	7.5	1136	1144	186	1842	308	1126	107	137	99	151	187	159	1.41	1.36	1.61	1.36
Tb927.5.2300	formin, putative	ZUnknown	na	null	38	819	669	132	1281	168	863	77	80	70	105	102	122	1.36	1.28	1.74	1.28
Tb927.2.3990	GRIP-related Arf-binding domain containing protein, putative	ZUnknown	4283	911	17.2	686	665	107	971	173	734	64	80	57	80	105	104	1.25	1.31	1.82	1.25
Tb927.11.5340	protein kinase, putative	Protein.kinase	2402	57	16.7	348	315	58	621	75	358	33	38	31	51	45	51	1.55	1.18	1.65	1.18
Tb927.7.3130	hypothetical protein, conserved	ZUnknown	na	null	7.4	895	745	153	1148	245	921	84	89	82	94	149	130	1.12	1.67	1.59	1.12
Tb927.7.4470	translocon-associated protein gamma 4 transmembrane domains	Vesicular.transport	2412	1570	54.5	2288	1877	127	3064	368	1071	215	225	68	252	223	151	1.17	0.99	2.22	0.99
Tb927.10.11630	PSP1 C-terminal conserved region, putative	ZUnknown	3451	699	66.9	536	474	81	576	142	587	50	57	43	47	86	83	0.94	1.51	1.93	0.94
Tb927.3.5470	hypothetical protein, conserved	ZUnknown	1254	561	NA	192	231	22	278	32	207	18	28	12	23	19	29	1.28	0.68	2.42	0.68
Tb927.5.3590	Putative zinc finger motif, C2HC5-type/ASCH domain containing protein, putative	ZUnknown	na	null	9.3	944	761	137	1435	223	805	89	91	73	118	135	114	1.33	1.48	1.56	1.33
Tb927.6.870	myotubularin, putative	Cytoskeleton	6652	1177	20.8	1368	1318	361	2346	428	1662	128	158	192	193	259	235	1.51	1.64	1.22	1.22
Tb927.6.860	hypothetical protein	ZUnknown	6883	3338	10.2	537	514	71	738	133	498	50	62	38	61	81	70	1.22	1.31	1.84	1.22
Tb927.9.15400	CAP334 ankyrin-repeat protein, clathrin-associated	Vesicular.transport	10023	833	27.6	2801	1933	736	4588	692	3142	263	232	392	377	420	443	1.43	1.81	1.13	1.13
Tb927.11.16260	SPRY domain/HECT-domain (ubiquitin-transferase), putative	ZUnknown	13831	549	59.9	1546	1113	597	2885	362	2452	145	133	318	237	219	346	1.63	1.65	1.09	1.09
Tb927.3.1920	NOT5	RNA.degradation	na	null	33.4	2245	1705	156	2880	368	1270	211	204	83	237	223	179	1.12	1.09	2.16	1.09
Tb927.4.2110	protein phosphatase 2C, putative	Protein.phosphatase	3535	2287	27.4	596	343	80	631	132	452	56	41	43	52	80	64	0.93	1.95	1.49	0.93
Tb927.10.4210	hypothetical protein, conserved	ZUnknown	na	null	8	300	243	28	390	43	248	28	29	15	32	26	35	1.14	0.9	2.33	0.9
Tb927.7.7100	hypothetical protein	ZUnknown	6843	2935	15.3	965	966	183	1678	246	1074	90	116	98	138	149	152	1.53	1.28	1.55	1.28
Tb927.1.2150	calpain-like protein fragment, putative,calpain-like cysteine peptidase, Clan CA, family C2	Protease	2305	1769	NA	121	178	10	121	36	87	11	21	5	10	22	12	0.91	1.05	2.4	0.91
Tb927.10.4170	CAP292 Clathrin-associated protein, resembles yeast myosins, homologue of centrosome-associated protein CEP250	Cytoskeleton	8668	279	19.1	1921	1882	528	3666	505	2659	180	226	281	301	306	375	1.67	1.35	1.33	1.33
Tb927.11.15010	NEK21 protein kinase	Protein.kinase	3914	2072	20	327	282	55	565	74	321	31	34	29	46	45	45	1.48	1.32	1.55	1.32
Tb927.11.1260	copper-transporting ATPase-like protein, putative	Ions	4306	1225	12.3	1980	1644	252	2957	440	1593	186	197	134	243	267	225	1.31	1.36	1.68	1.31
Tb927.8.910	hypothetical protein, conserved, Qn domains, PRK14951 domain (DNA polymerase III subunits gamma and tau, E= -3), kinetoplastid specific	ZUnknown	na	null	86.9	1699	1325	293	2379	481	1416	159	159	156	195	292	200	1.23	1.84	1.28	1.23
Tb927.10.11250	BRE1 E3 ubiquitin ligase, putative	ZUnknown	na	null	10	1599	1428	218	2627	344	1386	150	171	116	216	209	196	1.44	1.22	1.69	1.22
Tb927.4.3350	N2227-like protein, putative	ZUnknown	2385	1107	13.9	1356	760	213	2041	294	863	127	91	114	168	178	122	1.32	1.96	1.07	1.07
Tb927.3.5530	Tb-292 membrane associated protein	Membrane.protein	8286	659	25.9	5411	6840	1144	8674	1928	6469	507	820	610	713	1169	913	1.41	1.43	1.5	1.41
Tb927.2.950	paraflagellar rod protein PFC13	Cytoskeleton	4692	436	8	9401	6622	1268	14965	1873	7242	881	794	676	1230	1135	1022	1.4	1.43	1.51	1.4
Tb927.11.7340	hypothetical protein, conserved, PLP-dependent transferase domain	ZUnknown	2494	619	11.4	448	354	71	700	109	375	42	42	38	58	66	53	1.38	1.57	1.39	1.38
Tb927.10.3900	protein kinase, putative	Protein.kinase	3190	211	19.6	998	645	125	1472	169	820	94	77	67	121	102	116	1.29	1.32	1.73	1.29
Tb927.10.12780	ZC3H37	RNA.binding	3529	2578	67	1266	1059	167	1888	369	805	119	127	89	155	224	114	1.3	1.76	1.28	1.28
Tb927.8.5200	Mitchondrial SSU ribosomal associated	Mito.translation	na	null	38.6	2325	1736	379	3329	534	2176	218	208	202	274	324	307	1.26	1.56	1.52	1.26
Tb927.10.13430	citrate synthase, putative	Citric.acid.cycle	1980	391	29.1	388	337	64	549	109	350	36	40	34	45	66	49	1.25	1.65	1.44	1.25
Tb927.10.3630	hypothetical protein, conserved	ZUnknown	3570	2424	2.8	214	103	30	287	36	148	20	12	16	24	22	21	1.2	1.83	1.31	1.2
Tb927.3.5420	protein transport protein Sec24	Vesicular.transport	na	null	6.5	1547	941	188	2098	360	861	145	113	100	172	218	122	1.19	1.93	1.22	1.19
Tb927.10.1110	Trypanosome-specific kinesin family 2	Cytoskeleton	7537	1232	49.4	661	592	175	1009	215	775	62	71	93	83	130	109	1.34	1.83	1.17	1.17
Tb927.2.5530	POMP22	Mito.membrane	na	null	16.2	2051	2019	497	3414	576	2692	192	242	265	281	349	380	1.46	1.44	1.43	1.43
Tb927.11.3350	phospholipid-transporting ATPase 1-like protein, putative	Lipids	7339	2738	17.5	1927	1931	360	3037	586	1916	181	231	192	250	355	270	1.38	1.54	1.41	1.38
Tb927.4.4510	protein phosphatase 2C, putative	Protein.phosphatase	8939	2222	11.8	2068	2212	451	3573	633	2314	194	265	240	294	384	327	1.52	1.45	1.36	1.36
Tb927.9.4640	MKS6	Cytoskeleton	5426	429	25.6	929	650	206	1439	210	1045	87	78	110	118	127	147	1.36	1.63	1.34	1.34
Tb927.5.3260	WD domain, G-beta repeat, putative	ZUnknown	5792	1084	22.9	1545	1270	313	2507	429	1419	145	152	167	206	260	200	1.42	1.71	1.2	1.2
Tb06.3A7.270	hypothetical protein, conserved	ZUnknown	na	null	#N/A	948	847	242	1625	279	1053	89	102	129	134	169	149	1.51	1.66	1.16	1.16
Tb927.7.2140	ZC3H18	RNA.binding	3478	1666	34.8	1608	1534	225	2116	558	1142	151	184	120	174	338	161	1.15	1.84	1.34	1.15
Tb927.5.1480	hypothetical protein	ZUnknown	2494	1959	27.4	161	87	14	205	20	102	15	10	7	17	12	14	1.13	1.2	2	1.13
Tb927.11.7130	hypothetical protein, conserved	ZUnknown	na	null	32.9	521	365	125	677	150	532	49	44	67	56	91	75	1.14	2.07	1.12	1.12
Tb927.7.1200	Protein of unknown function (DUF525), putative	ZUnknown	2104	541	8	509	410	62	626	102	469	48	49	33	51	62	66	1.06	1.27	2	1.06
Tb927.8.2880	hypothetical protein, conserved	Mito.pathway	na	null	40.8	733	486	185	1270	174	707	69	58	99	104	105	100	1.51	1.81	1.01	1.01
Tb927.11.5900	hypothetical protein, conserved	ZUnknown	3189	2011	5.3	130	87	43	167	36	158	12	10	23	14	22	22	1.17	2.2	0.96	0.96
Tb927.1.2640	hypothetical protein, conserved	ZUnknown	2199	859	9.7	244	317	25	276	59	219	23	38	13	23	36	31	1	0.95	2.38	0.95
Tb927.2.4200	protein kinase, putative	Protein.kinase	4778	1438	80.5	479	451	97	833	126	514	45	54	52	68	76	73	1.51	1.41	1.4	1.4
Tb927.8.1570	Uncharacterised protein family (UPF0172), putative	ZUnknown	2275	990	14	641	522	74	924	146	455	60	63	39	76	89	64	1.27	1.41	1.64	1.27
Tb927.11.16310	myosin heavy chain, putative, in MCM-BP-TAP	Cytoskeleton	4319	818	30.6	551	469	111	799	135	664	52	56	59	66	82	94	1.27	1.46	1.59	1.27
Tb927.11.1980	ZC3H41	RNA.binding	3778	2145	66.8	4068	2895	322	5448	666	2415	381	347	172	448	404	341	1.18	1.16	1.98	1.16
Tb927.8.6100	hypothetical protein, conserved	ZUnknown	4312	850	10.2	2139	2007	397	3295	719	1734	201	241	212	271	436	245	1.35	1.81	1.16	1.16
Tb927.10.390	DUF2407 ubiquitin-like domain containing protein, putative	ZUnknown	2093	1442	19.3	873	807	60	1072	126	563	82	97	32	88	76	79	1.07	0.78	2.47	0.78
Tb927.1.3290	hypothetical protein, conserved	ZUnknown	3610	500	9.6	1099	871	181	1649	231	1110	103	104	96	136	140	157	1.32	1.35	1.64	1.32
Tb927.10.2430	GRESAG 4, putative receptor-type adenylate cyclase	GRESAG	na	null	10.8	939	791	193	1413	250	1013	88	95	103	116	152	143	1.32	1.6	1.39	1.32
Tb927.9.4350	hypothetical protein, conserved	ZUnknown	3414	205	7.1	920	839	120	1336	227	753	86	101	64	110	138	106	1.28	1.37	1.66	1.28
Tb927.10.8720	NOT10	RNA.degradation	na	null	25.3	2571	1865	233	3705	484	1530	241	224	124	304	293	216	1.26	1.31	1.74	1.26
Tb927.11.8160	dynein heavy chain	Cytoskeleton	na	null	39.8	8964	8466	2152	15765	2601	9957	841	1015	1147	1295	1577	1405	1.54	1.55	1.22	1.22
Tb927.8.6080	POMP42, Glycerophosphoryl diester phosphodiesterase family	Mito.pathway	2363	1235	21.9	355	157	56	433	59	280	33	19	30	36	36	40	1.09	1.89	1.33	1.09
Tb927.8.7580	RING-variant domain containing protein, putative	ZUnknown	4056	993	24.5	1940	2213	248	2705	420	1990	182	265	132	222	255	281	1.22	0.96	2.13	0.96
Tb927.9.10530	FAZ4 flagellar attachment zone protein	Cytoskeleton	na	null	26.9	1075	1034	147	1664	196	1101	101	124	78	137	119	155	1.36	0.96	1.99	0.96
Tb927.10.8960	hypothetical protein, conserved	ZUnknown	1687	343	11.4	190	143	13	170	23	136	18	17	7	14	14	19	0.78	0.82	2.71	0.78
Tb927.6.3670	paraflagellar rod protein PFC8	Cytoskeleton	10126	240	28.2	4794	3831	981	8245	1106	4935	450	459	523	678	670	696	1.51	1.46	1.33	1.33
Tb927.4.560	Cytoplasmic dynein 2 heavy chain (DYNC2H1), putative	Cytoskeleton	13199	224	42	7973	7159	1781	14291	2039	8669	748	858	949	1174	1236	1223	1.57	1.44	1.29	1.29
Tb927.6.3050	aldehyde dehydrogenase family, putative	Enzyme	na	null	13.5	1044	634	114	1417	221	586	98	76	61	116	134	83	1.18	1.76	1.36	1.18
Tb927.6.1220	hypothetical protein, conserved	ZUnknown	na	null	16	414	508	71	618	111	509	39	61	38	51	67	72	1.31	1.1	1.89	1.1
Tb927.11.6740	PUF10	rRNA.tRNA.process	2172	109	9.9	1252	470	116	1522	188	527	117	56	62	125	114	74	1.07	2.04	1.19	1.07
Tb927.1.2110	calpain-like cysteine peptidase, putative,cysteine peptidase, Clan CA, family C2, putative	Protease	4220	1888	11.1	401	319	98	657	113	390	38	38	52	54	69	55	1.42	1.82	1.06	1.06
Tb927.11.7810	hypothetical protein	ZUnknown	1919	771	NA	382	236	16	425	47	147	36	28	9	35	28	21	0.97	1	2.33	0.97
Tb927.6.2040	nitrate reductase, putative	Enzyme	na	null	15	470	253	62	423	108	313	44	30	33	35	65	44	0.8	2.17	1.33	0.8
Tb927.7.7160	kinetoplastid-specific dual specificity phosphatase, putative	Phosphatase	5518	2407	10.2	1068	1002	217	1631	304	1167	100	120	116	134	184	165	1.34	1.53	1.42	1.34
Tb927.11.4380	ATP-dependent RNA helicase, putative Brr2 homologue, disruption of U4/U6 pairing, also resembles Slh1	RNA.processing	6950	367	21.7	2445	1898	465	4054	578	2292	229	227	248	333	350	323	1.45	1.54	1.3	1.3
Tb927.10.14000	aconitase (ACO)	Citric.acid.cycle	4391	1598	15.5	794	780	141	1162	240	775	74	93	75	95	145	109	1.28	1.56	1.45	1.28
Tb927.8.7990	Thioredoxin-like/Protein of unknown function (DUF3638)/Protein of unknown function (DUF3645), putative	ZUnknown	15653	239	51.2	9246	8238	2345	15950	2534	10761	867	987	1250	1311	1536	1519	1.51	1.56	1.22	1.22
Tb927.7.4220	WD domain, G-beta repeat/Dip2/Utp12 Family, putative	ZUnknown	3506	179	13.1	1609	801	168	2100	286	854	151	96	90	173	173	121	1.15	1.8	1.34	1.15
Tb927.9.7270	hypothetical protein	ZUnknown	na	null	3.9	101	53	13	107	19	62	9	6	7	9	12	9	1	2	1.29	1
Tb927.11.16720	CYC6,mitotic cyclin	Cell.cycle	2411	640	26.4	695	488	73	1016	120	485	65	58	39	83	73	68	1.28	1.26	1.74	1.26
Tb927.11.10520	KKT2 kinetochore protein, tyrosine kinase, putative	Cell.cycle	5294	982	19.3	1686	1249	263	2351	385	1499	158	150	140	193	233	212	1.22	1.55	1.51	1.22
Tb927.7.3160	dynein heavy chain, cytosolic, Dynein DYNC1HI Cyto1 clathrin-associated	Vesicular.transport	16293	370	36.7	4962	4258	1488	8982	1313	6344	465	510	793	738	796	895	1.59	1.56	1.13	1.13
Tb927.11.1360	zinc-finger of a C2HC-type, putative	Zinc.finger	2668	340	12.6	686	511	76	868	155	473	64	61	41	71	94	67	1.11	1.54	1.63	1.11
Tb927.8.860	hypothetical protein, conserved	ZUnknown	na	null	10.8	247	183	23	302	46	166	23	22	12	25	28	23	1.09	1.27	1.92	1.09
Tb927.7.5040	KIN-B, kinesin, mitotic spindle mid-zone	Cytoskeleton	na	null	14	922	614	167	1210	253	669	86	74	89	99	153	94	1.15	2.07	1.06	1.06
Tb927.9.10000	hypothetical protein, conserved	ZUnknown	654	251	11.4	518	284	26	498	65	229	49	34	14	41	39	32	0.84	1.15	2.29	0.84
Tb927.11.11540	DNA topoisomerase II, putative (TOP2)	DNA	#N/A	#N/A	42.6	1930	1714	324	3125	488	1732	181	205	173	257	296	244	1.42	1.44	1.41	1.41
Tb927.10.12720	hypothetical protein, conserved, resemblance to myosin	ZUnknown	3202	454	7.3	679	668	122	1086	168	736	64	80	65	89	102	104	1.39	1.28	1.6	1.28
Tb927.10.3920	Some resemblance to a protein of the dense fiber of sperm tails	ZUnknown	3557	2033	17.3	870	812	179	1343	264	862	82	97	95	110	160	122	1.34	1.65	1.28	1.28
Tb927.10.9690	predicted C2 domain protein	ZUnknown	6318	565	43.9	851	838	207	1608	206	1070	80	100	110	132	125	151	1.65	1.25	1.37	1.25
Tb927.4.1500	RNA editing associated helicase 2 (REH2) MRB 1 subunit	Mito.RNA	6904	388	19	3065	2365	626	4708	788	2923	287	283	334	387	478	412	1.35	1.69	1.23	1.23
Tb927.3.1630	CK1 casein kinase 1	Protein.kinase	na	null	15.2	569	525	124	792	194	546	53	63	66	65	118	77	1.23	1.87	1.17	1.17
Tb927.11.7218	Component of mitochondrial complex containing the MERS1 NUDIX hydrolase	Mito.RNA	na	null	7.1	920	822	153	1212	259	884	86	99	82	100	157	125	1.16	1.59	1.52	1.16
Tb927.10.12940	predicted zinc finger protein	Zinc.finger	2632	1265	19.3	1344	1010	139	1650	255	996	126	121	74	136	155	141	1.08	1.28	1.91	1.08
Tb927.11.7211	SNF2/RAD54 related DNA helicase, putative	DNA	na	null	26.6	1067	697	217	1362	289	881	100	84	116	112	175	124	1.12	2.08	1.07	1.07
Tb927.5.3850	XRNE	rRNA.tRNA.process	3062	245	12.5	1255	696	142	1539	250	737	118	83	76	126	152	104	1.07	1.83	1.37	1.07
Tb927.9.12730	chaperone protein DNAj, endoplasmatic reticulum	Chaperone	2485	690	9.3	821	527	63	967	111	521	77	63	34	79	67	74	1.03	1.06	2.18	1.03
Tb927.3.2450	hypothetical protein, conserved	ZUnknown	1252	82	NA	346	206	16	415	36	146	32	25	9	34	22	21	1.06	0.88	2.33	0.88
Tb927.1.1890	Replication Factor C Subunit 1-related protein	DNA	na	null	27.8	791	658	138	1224	186	773	74	79	74	101	113	109	1.36	1.43	1.47	1.36
Tb927.9.7690	hypothetical protein, conserved, nucelotidyltransferase and poly(A) polymerase substrate binding domains	ZUnknown	na	null	21.1	2785	2711	466	4292	757	2627	261	325	248	353	459	371	1.35	1.41	1.5	1.35
Tb927.4.2460	kinatase, putative	Enzyme	4757	388	56.3	689	639	132	1248	170	665	65	77	70	103	103	94	1.58	1.34	1.34	1.34
Tb927.9.6560	protein kinase, putative	Protein.kinase	5166	2440	41.5	3586	3469	587	5196	1059	3215	336	416	313	427	642	454	1.27	1.54	1.45	1.27
Tb927.7.6220	protein kinase, putative	Protein.kinase	6461	3540	29.3	775	731	120	1133	192	755	73	88	64	93	116	107	1.27	1.32	1.67	1.27
Tb927.6.1110	ubiquitin carboxyl-terminal hydrolase, Clan CA cysteine peptidase, family C12, putative	Ubiquitin.proteasome	4278	668	6.6	1115	843	176	1584	260	970	105	101	94	130	158	137	1.24	1.56	1.46	1.24
Tb927.3.1420	hypothetical protein, conserved, trypanosome-specific, C-terminal Kelch motif	Cytoskeleton	11185	280	26.7	3251	2854	847	5368	900	3872	305	342	451	441	546	546	1.45	1.6	1.21	1.21
Tb927.7.830	telomerase-associated protein, putative	DNA	na	null	15.6	3299	2718	692	5448	873	3105	309	326	369	448	529	438	1.45	1.62	1.19	1.19
Tb927.10.15300	protein kinase, putative	Protein.kinase	7771	3582	13.1	1330	1181	288	2162	393	1259	125	142	154	178	238	178	1.42	1.68	1.16	1.16
Tb927.8.2060	Concanavalin A-like lectin/glucanases superfamily/Beige/BEACH domain containing protein, putative	ZUnknown	9152	5	14.1	3454	2532	949	6207	808	3819	324	303	506	510	490	539	1.57	1.62	1.07	1.07
Tb927.10.840	FAZ6 flagellar attachment zone protein	Cytoskeleton	na	null	#N/A	2325	3636	657	4399	693	4059	218	436	350	361	420	573	1.66	0.96	1.64	0.96
Tb927.10.10020	Vacuolar sorting protein 9 (VPS9) domain containing protein, putative	ZUnknown	2587	500	17.5	446	389	78	686	113	434	42	47	42	56	69	61	1.33	1.47	1.45	1.33
Tb927.7.3730	RBP26	RNA.binding	2573	1189	17.8	574	499	130	912	151	653	54	60	69	75	92	92	1.39	1.53	1.33	1.33
Tb927.10.2490	glucose-6-phosphate 1-dehydrogenase (G6PD)	Glucose.glycerol	3341	1392	23	1446	1015	164	2118	264	1017	136	122	87	174	160	144	1.28	1.31	1.66	1.28
Tb927.11.6430	hypothetical protein, conserved, NST1 domain	ZUnknown	5416	972	23.3	3323	3172	420	4618	855	2671	312	380	224	379	518	377	1.21	1.36	1.68	1.21
Tb927.10.14480	hypothetical protein, conserved	ZUnknown	na	null	11.9	1064	980	185	1446	298	1057	100	117	99	119	181	149	1.19	1.55	1.51	1.19
Tb927.3.620	ATP-dependent DEAD/H RNA helicase, putative Dbp7, ribosome biogenesis?	rRNA.tRNA.process	2690	192	9.2	740	418	58	1000	101	401	69	50	31	82	61	57	1.19	1.22	1.84	1.19
Tb927.10.1510	NOT1	RNA.degradation	10194	2279	47.8	10714	7916	1907	17674	2615	8191	1005	949	1017	1452	1585	1156	1.44	1.67	1.14	1.14
Tb927.6.2930	ATPase family associated with various cellular activities (AAA), putative	ZUnknown	na	null	12.5	787	512	75	1023	151	452	74	61	40	84	92	64	1.14	1.51	1.6	1.14
Tb927.7.3650	protein kinase, putative	Protein.kinase	4490	908	15.2	708	529	93	912	163	545	66	63	50	75	99	77	1.14	1.57	1.54	1.14
Tb927.6.2380	hypothetical protein, conserved	Mito.pathway	na	null	10.5	523	319	117	805	116	471	49	38	62	66	70	66	1.35	1.84	1.06	1.06
Tb927.7.2230	mitochondrial carrier protein, putative	ZUnknown	2105	744	14.4	894	563	118	1086	214	563	84	67	63	89	130	79	1.06	1.94	1.25	1.06
Tb927.10.1070	CRK1 cdc2- like protein kinase	Cell.cycle	1942	598	11.6	611	305	80	709	122	378	57	37	43	58	74	53	1.02	2	1.23	1.02
Tb927.8.1780	protein kinase, putative	Protein.kinase	5973	2262	58.7	598	788	118	1014	159	783	56	94	63	83	96	110	1.48	1.02	1.75	1.02
Tb927.5.2820	NEK9 protein kinase	Protein.kinase	4474	1208	11.5	1133	875	225	1710	276	1122	106	105	120	141	167	158	1.33	1.59	1.32	1.32
Tb927.6.3280	cyclosome subunit 1, putative	Enzyme	5708	126	9.2	1277	1064	246	2194	305	1197	120	128	131	180	185	169	1.5	1.45	1.29	1.29
Tb927.11.14470	PTHB1 N-terminus/PTHB1 C-terminus, putative	ZUnknown	2671	145	7.1	715	571	111	1047	184	545	67	68	59	86	112	77	1.28	1.65	1.31	1.28
Tb927.10.13070	hypothetical protein, conserved	ZUnknown	na	null	11.1	1287	1271	286	1883	374	1589	121	152	152	155	227	224	1.28	1.49	1.47	1.28
Tb927.7.7030	zinc-finger of a C2HC-type, putative	Zinc.finger	3399	1045	16	603	533	109	864	147	661	57	64	58	71	89	93	1.25	1.39	1.6	1.25
Tb927.11.12490	hypothetical protein, conserved	ZUnknown	na	null	12.4	541	290	90	713	105	425	51	35	48	59	64	60	1.16	1.83	1.25	1.16
Tb927.2.4330	paraflagellar rod protein PFR5	Cytoskeleton	3882	1425	11.4	859	793	128	1418	180	797	81	95	68	117	109	112	1.44	1.15	1.65	1.15
Tb927.11.2250	hypothetical protein, conserved, kineto-specific	ZUnknown	2584	1704	34.1	942	898	179	1212	281	1031	88	108	95	100	170	145	1.14	1.57	1.53	1.14
Tb927.8.3960	hypothetical protein, conserved	ZUnknown	2169	937	NA	339	218	68	415	88	291	32	26	36	34	53	41	1.06	2.04	1.14	1.06
Tb927.11.3300	SAS4	Cytoskeleton	7688	4164	36.9	1318	1598	248	2266	291	1703	124	192	132	186	176	240	1.5	0.92	1.82	0.92
Tb927.7.6340	hypothetical protein, conserved, no clear yeast or human matches	ZUnknown	na	null	27.1	833	732	147	1333	203	790	78	88	78	110	123	111	1.41	1.4	1.42	1.4
Tb927.10.15660	hypothetical protein, conserved	ZUnknown	3730	852	17.8	555	449	87	842	118	507	52	54	46	69	72	72	1.33	1.33	1.57	1.33
Tb927.3.4610	Right handed beta helix region, putative	ZUnknown	9835	338	19.1	2577	2346	570	4242	564	3379	242	281	304	349	342	477	1.44	1.22	1.57	1.22
Tb927.4.4900	hypothetical protein	ZUnknown	na	null	16.4	1254	1043	218	1742	346	1106	118	125	116	143	210	156	1.21	1.68	1.34	1.21
Tb927.2.4540	Small nuclear ribonucleoprotein-associated protein B (TbSmB)	RNA.processing	1150	582	9.5	514	384	38	697	94	255	48	46	20	57	57	36	1.19	1.24	1.8	1.19
Tb927.5.1450	GRESAG 4, putative receptor-type adenylate cyclase	GRESAG	na	null	35.8	937	758	169	1254	243	924	88	91	90	103	147	130	1.17	1.62	1.44	1.17
Tb927.7.2660	ZC3H20	RNA.binding	6596	5135	5.7	1051	1519	196	1339	491	1091	99	182	104	110	298	154	1.11	1.64	1.48	1.11
Tb927.9.13360	ubiquitin-protein ligase, putative (upl3)	Ubiquitin.proteasome	8765	2680	12.7	3050	3212	592	5176	877	3032	286	385	316	425	532	428	1.49	1.38	1.35	1.35
Tb927.11.13640	J-binding protein (JBP1)	Chromatin	na	null	17.1	1784	1228	245	2687	332	1415	167	147	131	221	201	200	1.32	1.37	1.53	1.32
Tb927.11.5490	synaptojanin (N-terminal domain), putative	Vesicular.transport	na	null	20.4	1017	718	224	1555	225	1088	95	86	119	128	136	154	1.35	1.58	1.29	1.29
Tb927.2.1850	Tetratricopeptide repeat, putative	ZUnknown	na	null	8.8	641	498	86	918	131	541	60	60	46	75	79	76	1.25	1.32	1.65	1.25
Tb927.3.1650	hypothetical protein	ZUnknown	na	211	NA	130	117	12	181	27	75	12	14	6	15	16	11	1.25	1.14	1.83	1.14
Tb927.11.5920	conserved protein	Mito.pathway	3892	1316	1.6	400	253	69	527	88	349	38	30	37	43	53	49	1.13	1.77	1.32	1.13
Tb927.4.2750	hypothetical protein, conserved	ZUnknown	4525	3318	31.4	863	594	96	1073	161	628	81	71	51	88	98	89	1.09	1.38	1.75	1.09
Tb927.9.14040	short-chain dehydrogenase, putative	Enzyme	na	null	9.7	576	295	92	671	105	478	54	35	49	55	64	67	1.02	1.83	1.37	1.02
Tb927.6.3810	Possible non-canonical poly(A) polymerase. PAP/OAS1 substrate-binding domain (poly(A) polymerase substrate binding)	RNA.processing	1592	198	15.7	598	420	62	687	115	426	56	50	33	56	70	60	1	1.4	1.82	1
Tb927.4.2610	hypothetical protein	ZUnknown	1021	432	NA	357	246	52	453	100	200	33	29	28	37	61	28	1.12	2.1	1	1
Tb927.10.13780	GSK3-short glycogen synthase kinase 3	Glycans	na	null	38.5	1742	1125	247	2657	349	1220	163	135	132	218	212	172	1.34	1.57	1.3	1.3
Tb927.3.2310	flagellar component,PACRGA	Cytoskeleton	1261	286	31.6	1844	1311	235	2580	421	1204	173	157	125	212	255	170	1.23	1.62	1.36	1.23
Tb927.2.3930	DNA replication licensing factor MCM3	DNA	2968	118	12.3	923	643	107	1224	178	668	87	77	57	101	108	94	1.16	1.4	1.65	1.16
Tb927.11.3840	hypothetical protein, conserved	ZUnknown	2159	543	14.6	531	449	72	696	114	484	50	54	38	57	69	68	1.14	1.28	1.79	1.14
Tb927.9.8760	hypothetical protein, conserved, related to a yeast GPI-anchored protein	ZUnknown	7722	604	43	1893	1501	522	3159	494	2129	177	180	278	260	299	300	1.47	1.66	1.08	1.08
Tb927.9.7370	ESAG9, putative	ESAG	1063	244	NA	200	110	19	173	38	124	19	13	10	14	23	17	0.74	1.77	1.7	0.74
Tb927.3.3960	DRBD6A	RNA.binding	na	null	35.2	678	575	95	1075	151	542	64	69	51	88	92	76	1.38	1.33	1.49	1.33
Tb927.11.13380	nucleoside triphosphate hydrolase, putative	Enzyme	na	null	#N/A	3153	2634	652	5412	741	3148	296	316	348	445	449	444	1.5	1.42	1.28	1.28
Tb927.8.1290	hypothetical protein, conserved, no domains, copurifies with ZC3H32	ZUnknown	5964	2444	28.7	1389	1375	269	2045	343	1672	130	165	143	168	208	236	1.29	1.26	1.65	1.26
Tb927.5.1760	Isoprenylcysteine alpha-carbonyl methylesterase, putative	ZUnknown	2485	292	22	2262	1694	275	3219	478	1584	212	203	147	265	290	224	1.25	1.43	1.52	1.25
Tb927.9.11050	4E-IP, 4E-interacting protein, putative	Translation	4847	2585	42.2	1826	1376	297	2599	435	1512	171	165	158	214	264	213	1.25	1.6	1.35	1.25
Tb927.11.2820	hypothetical protein, conserved	ZUnknown	na	3165	37	1276	1336	282	1787	405	1521	120	160	150	147	246	215	1.23	1.54	1.43	1.23
Tb927.2.2160	paraflagellar rod protein PFC11	Cytoskeleton	1341	71	52.3	1468	1001	188	2028	308	1013	138	120	100	167	187	143	1.21	1.56	1.43	1.21
Tb927.11.11410	trans-sialidase, putative	Membrane.protein	na	null	8.6	319	330	99	592	91	448	30	40	53	49	55	63	1.63	1.38	1.19	1.19
Tb927.9.5490	cation transporter, putative	Ions	na	null	8.7	812	629	100	1007	175	638	76	75	53	83	106	90	1.09	1.41	1.7	1.09
Tb927.3.5660	GnT11 UDP-GlcNAc:α3-D-mannoside β1–2-N-acetylglucosaminyltransferase I	Glycans	1598	338	20.5	728	474	59	822	131	400	68	57	31	68	79	56	1	1.39	1.81	1
Tb927.3.5650	protein kinase, putative,serine/threonine protein kinase, putative	Protein.kinase	4447	1575	5.5	589	588	122	924	174	604	55	70	65	76	105	85	1.38	1.5	1.31	1.31
Tb927.4.2730	Kinesin, kinesin-12	Cytoskeleton	3735	1276	12.4	739	624	145	1080	187	760	69	75	77	89	113	107	1.29	1.51	1.39	1.29
Tb927.9.5380	TBC-H likely GAP	Signalling	2961	480	10.1	869	653	135	1195	221	647	81	78	72	98	134	91	1.21	1.72	1.26	1.21
Tb927.8.6090	ubiquitin-conjugating enzyme e2, putative	Ubiquitin.proteasome	2935	1833	23.3	443	308	30	585	80	195	42	37	16	48	48	28	1.14	1.3	1.75	1.14
Tb927.10.12640	chaperone protein DNAj, putative	Chaperone	3133	911	8.4	611	535	97	786	137	645	57	64	52	65	83	91	1.14	1.3	1.75	1.14
Tb927.11.1030	KKT7 Kinetochore protein	Cell.cycle	na	null	25.5	1702	1028	188	2095	285	1202	160	123	100	172	173	170	1.08	1.41	1.7	1.08
Tb927.9.10490	pre-RNA processing PIH1/Nop17, putative	ZUnknown	na	null	9.8	632	559	69	832	109	542	59	67	37	68	66	76	1.15	0.99	2.05	0.99
Tb927.3.2460	hypothetical protein, conserved	ZUnknown	1122	34	10.6	317	200	23	331	58	158	30	24	12	27	35	22	0.9	1.46	1.83	0.9
Tb927.10.10600	ARP2/3 complex 16kDa subunit, putative	Cytoskeleton	568	108	NA	489	232	14	450	44	121	46	28	7	37	27	17	0.8	0.96	2.43	0.8
Tb927.3.1720	hypothetical protein, conserved	Mito.pathway	1915	1240	10	104	188	14	167	25	105	10	23	7	14	15	15	1.4	0.65	2.14	0.65
Tb927.6.2050	ribosome biogenesis regulatory protein (RRS1), putative	Ribosome	727	56	9.7	525	465	42	634	58	390	49	56	22	52	35	55	1.06	0.63	2.5	0.63
Tb927.6.620	hypothetical protein, conserved	ZUnknown	na	null	27.9	5339	4755	1007	8338	1348	5244	501	570	537	685	817	740	1.37	1.43	1.38	1.37
Tb927.10.10050	hypothetical protein, conserved, 8 TM domains	ZUnknown	7781	3121	44.7	2756	2187	470	4297	609	2496	258	262	251	353	369	352	1.37	1.41	1.4	1.37
Tb927.3.2050	hypothetical protein, conserved, no domains, poly(Q) tracts, K-specific	ZUnknown	6337	1439	62.3	1959	1999	501	3506	508	2521	184	240	267	288	308	356	1.57	1.28	1.33	1.28
Tb927.9.11110	PRP8 protein homologue,U5 snRNA-associated splicing factor	RNA.processing	7450	126	16.4	4122	2885	697	6254	906	3323	386	346	372	514	549	469	1.33	1.59	1.26	1.26
Tb927.6.2030	protein kinase, putative	Protein.kinase	7685	5570	25.7	1238	1078	243	1749	347	1202	116	129	130	144	210	170	1.24	1.63	1.31	1.24
Tb927.9.6350	inositol-1(or 4)-monophosphatase, putative (IMPase)	Signalling	2476	1237	9.6	600	433	70	832	119	420	56	52	37	68	72	59	1.21	1.38	1.59	1.21
Tb927.3.4230	CMF33 subtilisin-like serine peptidase	Cytoskeleton	4737	126	14.8	4630	4372	671	6298	1253	3922	434	524	358	518	760	553	1.19	1.45	1.54	1.19
Tb927.10.9740	Proteasome regulatory subunit (RPT6)	Ubiquitin.proteasome	1990	581	20.9	1283	956	118	1659	259	751	120	115	63	136	157	106	1.13	1.37	1.68	1.13
Tb927.11.1290	hypothetical protein, conserved	Mito.pathway	1557	298	8.5	468	366	75	596	118	406	44	44	40	49	72	57	1.11	1.64	1.43	1.11
Tb927.10.13690	hypothetical protein, conserved	ZUnknown	na	null	28	783	358	158	969	128	758	73	43	84	80	78	107	1.1	1.81	1.27	1.1
Tb927.10.11010	hypothetical protein, conserved	ZUnknown	na	null	7.8	369	278	61	435	95	323	35	33	33	36	58	46	1.03	1.76	1.39	1.03
Tb927.1.4310	FAZ2 flagellar attachment zone protein	Cytoskeleton	8800	3047	89.1	6927	5753	1913	11042	1998	7362	650	689	1020	907	1211	1039	1.4	1.76	1.02	1.02
Tb927.11.15800	CIF1	Cytoskeleton	3467	1037	32.9	1286	1414	183	1750	280	1372	121	169	98	144	170	194	1.19	1.01	1.98	1.01
Tb927.8.570	proteasome regulatory non-ATP-ase subunit 10 (RPN10)	Ubiquitin.proteasome	1569	428	13.1	575	601	71	864	119	503	54	72	38	71	72	71	1.31	1	1.87	1
Tb927.10.3980	Voltage-gated potassium channel domain. 3 TM domains	Ions	#N/A	#N/A	Stable	1178	805	92	1200	256	579	110	96	49	99	155	82	0.9	1.61	1.67	0.9
Tb927.7.6490	hypothetical protein, conserved	ZUnknown	na	null	7.9	477	625	56	450	127	494	45	75	30	37	77	70	0.82	1.03	2.33	0.82
Tb927.8.5960	hypothetical protein, conserved	ZUnknown	1446	944	19.9	253	169	20	255	25	197	24	20	11	21	15	28	0.88	0.75	2.55	0.75
Tb927.8.4190	hypothetical protein, conserved, no yeast or human match	ZUnknown	3465	2219	47.5	544	577	56	702	69	514	51	69	30	58	42	73	1.14	0.61	2.43	0.61
Tb927.9.12390	hypothetical protein, conserved	ZUnknown	1580	810	10	396	443	24	350	34	277	37	53	13	29	21	39	0.78	0.4	3	0.4
Tb927.10.13550	hypothetical protein, conserved	ZUnknown	3666	515	6.5	1215	976	176	1805	255	1038	114	117	94	148	155	146	1.3	1.32	1.55	1.3
Tb927.5.2120	hypothetical protein, conserved, trypanosome-specific	ZUnknown	5288	2711	28.6	904	746	179	1469	220	847	85	89	95	121	133	120	1.42	1.49	1.26	1.26
Tb927.11.16330	hypothetical protein, conserved	ZUnknown	3110	254	8.8	992	706	186	1340	244	881	93	85	99	110	148	124	1.18	1.74	1.25	1.18
Tb927.5.4380	kinetoplastid-specific phospho-protein phosphatase, putative	Protein.phosphatase	5097	2882	45.4	2306	1404	307	3124	502	1360	216	168	164	257	304	192	1.19	1.81	1.17	1.17
Tb927.9.5590	DNA topoisomerase ii (TOP2)	Mito.DNA	na	null	34.6	1676	1329	220	2321	304	1483	157	159	117	191	184	209	1.22	1.16	1.79	1.16
Tb927.11.6600	hypothetical protein, conserved	ZUnknown	7630	5672	45.9	997	1053	297	1421	370	1272	93	126	158	117	224	179	1.26	1.78	1.13	1.13
Tb927.10.6050	clathrin heavy chain (CHC)	Vesicular.transport	na	null	Stable	22353	22465	4869	36083	7299	20521	2096	2692	2595	2965	4425	2896	1.41	1.64	1.12	1.12
Tb927.3.2720	hypothetical protein	ZUnknown	2043	495	13.4	427	223	52	503	86	243	40	27	28	41	52	34	1.03	1.93	1.21	1.03
Tb927.8.1360	Dynein heavy chain, N-terminal region 2, putative	ZUnknown	12729	16	46.3	4606	4123	1217	7572	1155	5972	432	494	649	622	700	843	1.44	1.42	1.3	1.3
Tb927.4.670	conserved protein, unknown function	ZUnknown	3425	1341	9.7	845	759	143	1225	221	759	79	91	76	101	134	107	1.28	1.47	1.41	1.28
Tb927.2.4240	GTP binding protein, putative	Mito.pathway	2139	833	16.1	288	204	61	408	65	298	27	24	33	34	39	42	1.26	1.63	1.27	1.26
Tb927.10.7110	Inositol-3-phosphate synthase	Signalling	2842	1036	19.8	1223	755	123	1873	187	728	115	90	66	154	113	103	1.34	1.26	1.56	1.26
Tb927.9.12960	transporter, putative	Transporter	3933	1776	10.5	975	840	119	1386	201	760	91	101	63	114	122	107	1.25	1.21	1.7	1.21
Tb927.10.11440	CYC5, CYC2-like cyclin, putative, G1 cyclin CycE4	Cell.cycle	6187	2610	25.7	1813	1426	352	2478	477	1686	170	171	188	204	289	238	1.2	1.69	1.27	1.2
Tb927.3.1190	hypothetical protein, conserved	ZUnknown	na	null	17.9	2506	2254	626	4089	692	2765	235	270	334	336	420	390	1.43	1.56	1.17	1.17
Tb927.5.2400	ubiquitin carboxyl-terminal hydrolase, Clan CA cysteine peptidase, family C12, putative	Ubiquitin.proteasome	5823	2045	36.7	1428	1196	177	2334	277	1040	134	143	94	192	168	147	1.43	1.17	1.56	1.17
Tb927.8.1050	hypothetical protein, conserved, WD40 repeat	ZUnknown	9408	1363	22.1	3180	2750	888	5551	798	3879	298	330	473	456	484	547	1.53	1.47	1.16	1.16
Tb927.8.6320	hypothetical protein, conserved	ZUnknown	na	null	34.5	275	179	44	368	60	212	26	21	23	30	36	30	1.15	1.71	1.3	1.15
Tb927.6.4470	prozyme,S-adenosylmethionine decarboxylaseregulator	Redox	4641	3593	26.8	1388	690	215	1888	256	892	130	83	115	155	155	126	1.19	1.87	1.1	1.1
Tb927.10.12200	hypothetical protein, conserved	ZUnknown	na	null	6.8	311	191	34	394	44	239	29	23	18	32	27	34	1.1	1.17	1.89	1.1
Tb927.9.2580	deoxyhypusine hydroxylase, putative	Translation	1844	796	12.4	660	441	69	811	122	440	62	53	37	67	74	62	1.08	1.4	1.68	1.08
Tb927.11.8390	hypothetical protein, conserved	ZUnknown	2076	552	11.8	549	421	72	673	123	427	51	50	38	55	75	60	1.08	1.5	1.58	1.08
Tb927.9.10690	Protein of unknown function (DUF2009), putative	ZUnknown	2257	325	19.5	759	393	58	911	121	341	71	47	31	75	73	48	1.06	1.55	1.55	1.06
Tb927.4.1060	hypothetical protein, conserved	ZUnknown	3438	78	12.9	887	545	249	1239	210	923	83	65	133	102	127	130	1.23	1.95	0.98	0.98
Tb927.8.5120	cytochrome c	Mito.e.transport	1709	1217	40.3	1453	967	90	1713	185	727	136	116	48	141	112	103	1.04	0.97	2.15	0.97
Tb927.10.3720	hypothetical protein, conserved	ZUnknown	na	null	3.4	556	384	80	597	144	403	52	46	43	49	87	57	0.94	1.89	1.33	0.94
Tb927.5.2510	hypothetical protein, conserved	ZUnknown	5035	513	11.6	1079	966	197	1780	265	979	101	116	105	146	161	138	1.45	1.39	1.31	1.31
Tb927.10.6000	hypothetical protein, conserved	ZUnknown	5827	1117	12.8	1576	1373	356	2760	372	1690	148	165	190	227	226	238	1.53	1.37	1.25	1.25
Tb927.7.6670	hypothetical protein, conserved	ZUnknown	9971	545	26.4	4785	2917	903	6781	959	4261	449	350	481	557	581	601	1.24	1.66	1.25	1.24
Tb927.1.1880	WD40 repeat-containing protein	ZUnknown	5000	295	7.1	1876	1721	355	2669	558	1700	176	206	189	219	338	240	1.24	1.64	1.27	1.24
Tb927.7.7320	hypothetical protein, conserved	ZUnknown	na	null	18.4	981	835	207	1420	277	934	92	100	110	117	168	132	1.27	1.68	1.2	1.2
Tb927.7.2760	Mitchondrial LSU ribosomal protein	Mito.translation	898	7	1.9	396	275	47	534	81	261	37	33	25	44	49	37	1.19	1.48	1.48	1.19
Tb927.5.2500	hypothetical protein, conserved	ZUnknown	4654	2015	10	554	669	79	767	155	526	52	80	42	63	94	74	1.21	1.18	1.76	1.18
Tb927.11.4510	Sister chromatid cohesion C-terminus, putative	ZUnknown	5620	204	40.4	2035	1671	480	3214	541	2054	191	200	256	264	328	290	1.38	1.64	1.13	1.13
Tb927.10.9600	protein kinase, putative,tyrosine protein kinase, putative	Protein.kinase	2030	285	71.8	1288	874	231	1701	329	949	121	105	123	140	199	134	1.16	1.9	1.09	1.09
Tb927.8.4050	flagellar membrane protein that interacts with FLA1, similar to FLA3	Cytoskeleton	3032	661	52.4	712	636	128	894	149	906	67	76	68	73	90	128	1.09	1.18	1.88	1.09
Tb927.8.5590	SH3-binding, glutamic acid-rich protein, putative	ZUnknown	1797	740	8.8	482	398	45	569	90	336	45	48	24	47	55	47	1.04	1.15	1.96	1.04
Tb927.6.4970	serine/arginine-rich protein specific kinase SRPK, putative	Protein.kinase	2703	352	17.2	1727	1654	198	2545	326	1399	162	198	106	209	198	197	1.29	1	1.86	1
Tb927.5.4480	paraflagellar rod protein par4, putative	Cytoskeleton	2063	293	35.9	1699	2866	376	3069	486	2423	159	343	200	252	295	342	1.58	0.86	1.71	0.86
Tb927.3.2490	P-loop nucloside phosphate hydrolase, PH domain-like	RNA.degradation	3433	283	16.9	2722	2247	381	4264	588	2086	255	269	203	350	356	294	1.37	1.32	1.45	1.32
Tb927.2.2400	glycosyltransferase (GlcNAc), putative	Glycans	na	null	9.6	549	497	111	864	142	556	51	60	59	71	86	78	1.39	1.43	1.32	1.32
Tb927.7.7200	hypothetical protein, conserved	ZUnknown	7886	688	50.2	2570	2449	603	3875	765	2825	241	293	321	318	464	399	1.32	1.58	1.24	1.24
Tb927.6.2640	importin alpha subunit, putative (TbKap60)	Nuclear.transport	3323	1490	28	2023	1224	227	2764	422	1043	190	147	121	227	256	147	1.19	1.74	1.21	1.19
Tb927.4.2820	hypothetical protein, conserved	ZUnknown	3481	31	11.7	740	656	115	994	166	725	69	79	61	82	101	102	1.19	1.28	1.67	1.19
Tb927.10.4050	serine palmitoyltransferase, putative	Lipids	4995	3176	26.3	1495	1294	214	1966	360	1271	140	155	114	162	218	179	1.16	1.41	1.57	1.16
Tb927.11.9160	ATPase-like protein, putative	Enzyme	na	null	NA	285	157	35	345	52	194	27	19	19	28	32	27	1.04	1.68	1.42	1.04
Tb927.10.5520	AmmeMemoRadiSam system protein B, putative	ZUnknown	1831	533	14.1	795	528	69	888	167	414	75	63	37	73	101	58	0.97	1.6	1.57	0.97
Tb927.10.15410	glycosomal malate dehydrogenase (gMDH)	Glucose.glycerol	2364	1270	13.7	671	696	121	646	246	677	63	83	64	53	149	96	0.84	1.8	1.5	0.84
Tb927.11.2710	cell division cycle 45 (CDC45), putative	Cell.cycle	2955	683	15.7	526	362	87	760	106	445	49	43	46	62	64	63	1.27	1.49	1.37	1.27
Tb927.8.6690	ATP-dependent DEAD/H DNA helicase recQ, putative	RNA.helicase	5540	654	27.2	1169	989	285	2092	257	1363	110	119	152	172	156	192	1.56	1.31	1.26	1.26
Tb927.8.7950	Flagellar Member 4 (FLAM4)	Cytoskeleton	5787	535	15.9	2549	2719	528	4082	672	2958	239	326	281	335	407	417	1.4	1.25	1.48	1.25
Tb927.11.11430	cullin 1, putative	Ubiquitin.proteasome	4942	1009	8.6	1021	775	158	1484	249	739	96	93	84	122	151	104	1.27	1.62	1.24	1.24
Tb927.11.13270	hypothetical protein, conserved	ZUnknown	2413	977	71.4	1350	968	180	1915	267	1016	127	116	96	157	162	143	1.24	1.4	1.49	1.24
Tb927.11.2320	Hereditary spastic paraplegia protein strumpellin, putative	ZUnknown	na	null	10.8	1509	1169	244	2245	371	1130	141	140	130	184	225	159	1.3	1.61	1.22	1.22
Tb927.10.11760	PUF6	RNA.binding	8178	5238	32.5	2532	2052	516	4319	583	2333	237	246	275	355	353	329	1.5	1.43	1.2	1.2
Tb927.9.12380	Histidine phosphatase superfamily (branch 1), putative	ZUnknown	2127	629	7.9	839	481	121	1150	160	573	79	58	64	94	97	81	1.19	1.67	1.27	1.19
Tb927.10.9750	ubiquitin-protein ligase, putative (upl3)	Ubiquitin.proteasome	8339	2613	22.2	1993	1509	448	3422	434	2004	187	181	239	281	263	283	1.5	1.45	1.18	1.18
Tb927.6.3510	tRNA modification enzyme, putative	rRNA.tRNA.process	1919	285	10.5	609	347	63	761	98	393	57	42	34	63	59	55	1.11	1.4	1.62	1.11
Tb927.10.830	adenylate kinase, putative (ADKB)	Nucleotides	1904	745	32.7	905	878	114	1133	230	744	85	105	61	93	139	105	1.09	1.32	1.72	1.09
Tb927.7.580	GTP-binding protein, putative	Enzyme	2920	730	9.8	672	564	75	905	104	577	63	68	40	74	63	81	1.17	0.93	2.03	0.93
Tb927.4.3920	CRAL/TRIO domain containing protein, putative	ZUnknown	na	null	12.3	864	946	189	1375	258	959	81	113	101	113	156	135	1.4	1.38	1.34	1.34
Tb927.5.3800	glutamine hydrolysing (not ammonia-dependent) carbomoyl phosphate synthase, putative	Amino.acids	8065	1592	47.2	6360	4100	730	10380	1083	3715	596	491	389	853	657	524	1.43	1.34	1.35	1.34
Tb927.5.1060	Complex III beta-MMP subunit of cytochrom b/c1 complex	Mito.e.transport	3206	1162	17.4	837	808	120	1253	231	620	78	97	64	103	140	87	1.32	1.44	1.36	1.32
Tb927.9.4450	hypothetical protein	ZUnknown	3429	1423	14.8	666	670	165	1136	178	792	62	80	88	93	108	112	1.5	1.35	1.27	1.27
Tb927.4.710	hypothetical protein, conserved	ZUnknown	2243	855	24.6	660	541	64	966	135	381	62	65	34	79	82	54	1.27	1.26	1.59	1.26
Tb927.10.570	Sec8 exocyst complex component specific domain containing protein, putative	ZUnknown	5330	170	9.1	1718	1423	288	2451	371	1687	161	171	154	201	225	238	1.25	1.32	1.55	1.25
Tb927.6.1510	lysyl-tRNA synthetase, putative	Translation.tRNA	2845	641	5.6	509	356	75	719	103	408	48	43	40	59	62	58	1.23	1.44	1.45	1.23
Tb927.11.830	hypothetical protein, conserved, no yeast or human match	ZUnknown	na	null	20	1061	1012	218	1485	270	1264	99	121	116	122	164	178	1.23	1.36	1.53	1.23
Tb927.10.1170	intraflagellar transport protein IFT172	Cytoskeleton	6286	803	39.5	7091	6631	1492	11705	1899	6872	665	795	795	962	1151	970	1.45	1.45	1.22	1.22
Tb927.1.2420	hypothetical protein	ZUnknown	1232	468	NA	72	51	16	130	14	80	7	6	9	11	8	11	1.57	1.33	1.22	1.22
Tb927.6.4420	tRNA (Guanine-1)-methyltransferase, putative	ZUnknown	2215	1057	20.4	653	375	123	897	109	673	61	45	66	74	66	95	1.21	1.47	1.44	1.21
Tb927.5.3160	protein kinase, putative	Protein.kinase	na	null	11.1	1412	1197	270	1942	332	1532	132	143	144	160	201	216	1.21	1.41	1.5	1.21
Tb927.3.1020	hypothetical protein, conserved	ZUnknown	na	null	5.4	513	397	82	710	135	377	48	48	44	58	82	53	1.21	1.71	1.2	1.2
Tb927.8.3330	mitochondrial carrier protein, MCP18	Mito.transport	1661	681	2.3	366	260	55	487	67	335	34	31	29	40	41	47	1.18	1.32	1.62	1.18
Tb927.3.5190	hypothetical protein, conserved	ZUnknown	3641	1024	27.4	351	234	47	468	73	249	33	28	25	38	44	35	1.15	1.57	1.4	1.15
Tb927.7.1090	SNF2 family N-terminal domain/Ring finger domain containing protein, putative	ZUnknown	na	null	13.5	1418	1248	352	2324	382	1507	133	150	188	191	232	213	1.44	1.55	1.13	1.13
Tb927.3.3460	SDH5 succinate dehydrogenase (complex II) subunit	Mito.e.transport	2131	640	4.7	739	855	181	1086	299	725	69	102	96	89	181	102	1.29	1.77	1.06	1.06
Tb927.2.3580	transcription elongation factor s-II, putative (TFIIS2-1)	RNA.synthesis	4953	3214	50.2	1695	1547	226	2323	316	1594	159	185	120	191	192	225	1.2	1.04	1.88	1.04
Tb927.11.16390	(CKS1 cyclin dependent kinases regulatory subunit, putative	Cell.cycle	2007	1486	13.4	394	179	38	427	58	212	37	21	20	35	35	30	0.95	1.67	1.5	0.95
Tb927.9.3490	hypothetical protein, conserved	ZUnknown	2458	1146	8	299	227	39	385	41	303	28	27	21	32	25	43	1.14	0.93	2.05	0.93
Tb927.6.5090	hypothetical protein, conserved	ZUnknown	3813	643	11.5	552	451	161	964	155	525	52	54	86	79	94	74	1.52	1.74	0.86	0.86
Tb927.11.11020	hypothetical protein, conserved, clathrin-like region, RING finger.	ZUnknown	na	null	7.4	1158	1051	338	1923	277	1703	109	126	180	158	168	240	1.45	1.33	1.33	1.33
Tb927.9.2240	protein kinase, putative	Protein.kinase	na	null	12.1	729	769	175	1099	223	875	68	92	93	90	135	123	1.32	1.47	1.32	1.32
Tb927.9.3400	endo-beta-N-acetylglucosaminidase, putative	Glycans	4771	126	12.1	1550	1167	226	2276	298	1307	145	140	120	187	181	184	1.29	1.29	1.53	1.29
Tb927.11.2380	phosphoglycerate kinase, putative	Glucose.glycerol	na	null	8.2	1191	864	172	1756	231	960	112	104	92	144	140	135	1.29	1.35	1.47	1.29
Tb927.7.5380	DRBD12	RNA.binding	na	null	14.1	258	213	49	433	52	255	24	26	26	36	32	36	1.5	1.23	1.38	1.23
Tb927.4.3120	hook complex protein, conserved	Cytoskeleton	3697	661	15.3	590	616	91	833	149	574	55	74	49	68	90	81	1.24	1.22	1.65	1.22
Tb927.8.790	hypothetical protein, conserved	ZUnknown	4667	476	10.4	1163	1208	222	1862	292	1244	109	145	118	153	177	176	1.4	1.22	1.49	1.22
Tb927.11.16930	ABC transporter of the mitochondrion, putative (ABCB7)	Transporter	2565	358	6.4	573	259	83	790	83	404	54	31	44	65	50	57	1.2	1.61	1.3	1.2
Tb927.7.1310	hypothetical protein, conserved	ZUnknown	4610	385	9.9	1966	1598	361	2656	556	1586	184	192	192	218	337	224	1.18	1.76	1.17	1.17
Tb927.7.4810	HD domain containing protein, putative	ZUnknown	1585	126	14.4	540	467	96	722	153	465	51	56	51	59	93	66	1.16	1.66	1.29	1.16
Tb927.11.14750	PSP1 C-terminal conserved region, putative	ZUnknown	3372	2175	36.3	1059	927	148	1708	212	865	99	111	79	140	129	122	1.41	1.16	1.54	1.16
Tb927.11.3780	subtilisin peptidase	Protease	4533	68	18.4	1142	825	309	1759	261	1343	107	99	165	145	158	190	1.36	1.6	1.15	1.15
Tb927.3.1910	hypothetical protein, conserved, histone RNA binding domain 259-326	RNA.binding	na	null	22.7	807	657	155	1328	203	656	76	79	83	109	123	93	1.43	1.56	1.12	1.12
Tb927.5.2010	hypothetical protein	ZUnknown	1188	365	47.7	591	365	96	713	136	425	55	44	51	59	82	60	1.07	1.86	1.18	1.07
Tb927.8.3310	Elongator-like Protein 3b	Lipids	2525	486	11.4	1173	667	114	1427	161	788	110	80	61	117	98	111	1.06	1.23	1.82	1.06
Tb927.4.3060	hypothetical protein, conserved, PLP dependent transferases like domain	ZUnknown	2187	1475	76.3	1884	1283	252	2158	468	1203	177	154	134	177	284	170	1	1.84	1.27	1
Tb927.9.9600	DNA replication licensing factor MCM9	DNA	2453	84	17	765	508	177	877	198	758	72	61	94	72	120	107	1	1.97	1.14	1
Tb927.6.3120	chaperone protein DNAj, putative	Chaperone	1708	786	12.8	1228	883	105	1359	234	717	115	106	56	112	142	101	0.97	1.34	1.8	0.97
Tb927.1.4020	hypothetical protein	ZUnknown	1329	659	11.2	230	146	38	408	49	111	22	17	20	34	30	16	1.55	1.76	0.8	0.8
Tb927.9.2140	protein kinase, putative	Protein.kinase	3795	505	13.7	803	698	183	1227	190	954	75	84	98	101	115	135	1.35	1.37	1.38	1.35
Tb927.2.3880	HNRNPH/F	RNA.processing	10417	6531	Stable	1384	1218	264	2041	345	1379	130	146	141	168	209	195	1.29	1.43	1.38	1.29
Tb927.3.4620	AAA domain containing protein, putative	ZUnknown	4638	203	18.8	1409	958	259	2353	260	1239	132	115	138	193	158	175	1.46	1.37	1.27	1.27
Tb927.7.7190	hypothetical protein, conserved, trypanosome-specific	ZUnknown	4384	213	16.9	1119	1104	267	1623	319	1380	105	132	142	133	193	195	1.27	1.46	1.37	1.27
Tb927.8.2640	ubiquitin-activating enzyme e1, putative (UBA1)	Ubiquitin.proteasome	3762	216	30.1	5216	4534	670	7379	1280	3616	489	543	357	606	776	510	1.24	1.43	1.43	1.24
Tb927.10.9230	adaptin complex AP4 beta subunit	Vesicular.transport	3099	723	6	550	403	86	777	122	431	52	48	46	64	74	61	1.23	1.54	1.33	1.23
Tb927.8.3010	hook complex protein, conserved	Cytoskeleton	na	null	9.8	777	692	137	1086	170	851	73	83	73	89	103	120	1.22	1.24	1.64	1.22
Tb927.10.14990	intraflagellar transport protein IFT80/CHE2	Cytoskeleton	3383	599	14.5	2597	2160	327	3579	560	1965	244	259	174	294	339	277	1.2	1.31	1.59	1.2
Tb927.10.2250	ubiquitin-conjugating enzyme variant Kua homologue, putative	Ubiquitin.proteasome	3301	1504	19.5	465	427	64	650	115	367	44	51	34	53	70	52	1.2	1.37	1.53	1.2
Tb927.7.6260	TPR repeat, putative	ZUnknown	2410	1305	10.8	725	562	72	978	129	478	68	67	38	80	78	67	1.18	1.16	1.76	1.16
Tb927.9.12500	POMP7	Mito.membrane	2388	674	8.9	396	305	61	524	106	284	37	37	33	43	64	40	1.16	1.73	1.21	1.16
Tb927.4.2500	eIF2K2 eukaryotic translation initiation factor 2-alpha kinase	Protein.kinase	6714	2584	25.8	1552	1467	245	2210	361	1482	146	176	131	182	219	209	1.25	1.24	1.6	1.24
Tb927.11.1570	hypothetical protein, conserved no matches	ZUnknown	na	null	18.6	443	423	75	632	114	422	42	51	40	52	69	60	1.24	1.35	1.5	1.24
Tb927.10.14220	hypothetical protein, conserved	ZUnknown	1258	123	9.6	457	516	84	685	126	493	43	62	45	56	76	70	1.3	1.23	1.56	1.23
Tb927.4.3790	ubiquitin carboxyl-terminal hydrolase, Clan CA cysteine peptidase, family C12, putative	Ubiquitin.proteasome	1770	164	13.9	998	807	180	1522	248	823	94	97	96	125	150	116	1.33	1.55	1.21	1.21
Tb927.10.4430	PUF1	RNA.binding	2628	682	14.9	1570	1222	191	2171	307	1160	147	146	102	178	186	164	1.21	1.27	1.61	1.21
Tb927.8.5100	hypothetical protein, conserved	Mito.pathway	na	null	18.9	3198	2464	837	5119	741	3714	300	295	446	421	449	524	1.4	1.52	1.17	1.17
Tb927.9.6110	hypothetical protein, conserved	ZUnknown	3127	116	23.3	1161	994	175	1520	280	992	109	119	93	125	170	140	1.15	1.43	1.51	1.15
Tb927.2.4780	hypothetical protein, conserved	ZUnknown	na	null	16.9	1119	962	167	1432	222	1135	105	115	89	118	135	160	1.12	1.17	1.8	1.12
Tb927.9.10440	DNA polymerase epsilon catalytic subunit, putative	DNA	6886	156	25.4	2319	1925	564	3989	565	2348	217	231	301	328	343	331	1.51	1.48	1.1	1.1
Tb927.8.1440	maoC-like dehydratase, putative	Enzyme	na	null	10.7	679	335	71	847	95	415	64	40	38	70	58	59	1.09	1.45	1.55	1.09
Tb927.1.1470	conserved protein, unknown function	ZUnknown	7611	4488	NA	503	347	72	617	119	349	47	42	38	51	72	49	1.09	1.71	1.29	1.09
Tb927.11.3910	hypothetical protein, conserved, no yeast or human match	ZUnknown	na	null	15.3	1405	1255	206	2037	266	1368	132	150	110	167	161	193	1.27	1.07	1.75	1.07
Tb927.10.8770	TBC-Q1, likely GAP, in Tc vacuolar proteome	Signalling	2043	614	13.6	576	469	85	695	138	489	54	56	45	57	84	69	1.06	1.5	1.53	1.06
Tb927.7.4870	hypothetical protein, conserved	ZUnknown	1470	452	32.8	753	454	67	879	116	455	71	54	36	72	70	64	1.01	1.3	1.78	1.01
Tb927.11.10560	eIF4G4	Translation	4241	1829	20.7	2261	1443	196	3065	285	1400	212	173	104	252	173	198	1.19	1	1.9	1
Tb927.6.5150	hypothetical protein, conserved, no clear yeast or human matches	ZUnknown	9865	993	17	3901	3210	774	6089	865	3964	366	385	413	500	524	559	1.37	1.36	1.35	1.35
Tb927.5.1580	ZC3H13	RNA.binding	na	null	7.7	889	657	120	1304	171	667	83	79	64	107	104	94	1.29	1.32	1.47	1.29
Tb927.2.4280	kinetoplastid-specific dual specificity phosphatase, putative	Phosphatase	3603	42	21	2123	2088	369	3397	525	1967	199	250	197	279	318	278	1.4	1.27	1.41	1.27
Tb927.2.5440	hypothetical protein, conserved	ZUnknown	4094	1323	12	1106	984	228	1590	294	1135	104	118	122	131	178	160	1.26	1.51	1.31	1.26
Tb927.4.800	TOR3 protein kinase = TOR-like 1	Protein.kinase	9144	1109	50.1	3153	2947	807	5517	770	3734	296	353	430	453	467	527	1.53	1.32	1.23	1.23
Tb927.3.3730	ABC transporter, putative	Transporter	na	null	61.9	1008	621	270	1486	200	1181	95	74	144	122	121	167	1.28	1.64	1.16	1.16
Tb927.7.4310	pyridine nucleotide-disulphide oxidoreductase, putative	ZUnknown	1989	180	12.4	381	271	72	531	92	295	36	32	38	44	56	42	1.22	1.75	1.11	1.11
Tb927.1.1420	conserved protein, unknown function	ZUnknown	5424	3387	13.5	1455	797	185	1929	294	746	136	96	99	159	178	105	1.17	1.85	1.06	1.06
Tb927.9.13380	phosphoinositide-binding protein, putative	Enzyme	3212	1646	38.5	2789	2274	240	3339	526	1689	262	273	128	274	319	238	1.05	1.17	1.86	1.05
Tb927.3.3470	cytochrome b5, putative (CYB5)	Mito.e.transport	860	299	5.9	266	156	43	310	61	181	25	19	23	25	37	26	1	1.95	1.13	1
Tb927.7.610	DNA ligase, putative,mitochondrial DNA ligase homolog, putative	DNA	2482	789	72.8	1916	1681	208	2209	333	1629	180	201	111	182	202	230	1.01	1	2.07	1
Tb927.7.6680	protein kinase, putative	Protein.kinase	5426	2579	7.8	886	931	156	1365	181	1026	83	112	83	112	110	145	1.35	0.98	1.75	0.98
Tb927.8.4210	WD domain, G-beta repeat, putative	ZUnknown	2704	1296	27.6	846	680	103	1271	125	710	79	81	55	104	76	100	1.32	0.94	1.82	0.94
Tb927.10.8680	hypothetical protein, conserved	ZUnknown	2824	1387	NA	295	144	89	439	52	304	28	17	47	36	32	43	1.29	1.88	0.91	0.91
Tb927.10.12190	RAB-interacting protein, putative	Signalling	na	null	8.8	285	147	76	269	76	204	27	18	41	22	46	29	0.81	2.56	0.71	0.71
Tb927.10.850	hook complex protein, conserved	Cytoskeleton	na	null	#N/A	1171	1238	275	1736	336	1452	110	148	147	143	204	205	1.3	1.38	1.39	1.3
Tb927.7.3890	hypothetical protein, conserved	ZUnknown	1814	960	3.9	383	249	67	596	71	324	36	30	36	49	43	46	1.36	1.43	1.28	1.28
Tb927.3.1840	3-oxo-5-alpha-steroid 4-dehydrogenase, putative	Sterols	2995	2039	45.3	3684	3279	455	5337	998	2171	345	393	243	439	605	306	1.27	1.54	1.26	1.26
Tb927.1.3880	Fusaric acid resistance protein-like, putative	ZUnknown	na	null	28.5	2105	1722	452	3024	484	2369	197	206	241	248	293	334	1.26	1.42	1.39	1.26
Tb927.11.11700	nucleotidyl transferase, putative	ZUnknown	2557	591	10.8	829	524	120	1272	155	562	78	63	64	105	94	79	1.35	1.49	1.23	1.23
Tb927.4.2510	multidrug resistance-associated protein, putative,p-glycoprotein (PGPA)	Transporter	4823	14	23.1	1386	941	261	2018	298	1171	130	113	139	166	181	165	1.28	1.6	1.19	1.19
Tb927.8.5080	fatty-acid amide hydrolase 2, putative, amidase, putative	Lipids	3630	1786	26	1022	831	204	1446	273	909	96	100	109	119	166	128	1.24	1.66	1.17	1.17
Tb927.8.3770	MAPK protein kinase	Protein.kinase	2993	1744	16.4	2204	1750	297	2946	539	1498	207	210	158	242	327	211	1.17	1.56	1.34	1.17
Tb927.8.5980	TFIIH basal transcription factor complex helicase subunit, XPD	RNA.synthesis	2780	363	16.7	653	488	147	983	155	617	61	58	78	81	94	87	1.33	1.62	1.12	1.12
Tb927.10.7120	hypothetical protein, conserved	ZUnknown	na	null	10.7	1005	746	121	1227	204	730	94	89	64	101	124	103	1.07	1.39	1.61	1.07
Tb927.8.1910	acetylornithine deacetylase, putative. metallo-peptidase, Clan MH, Family M18	Protease	na	null	13.1	630	413	63	700	101	446	59	49	34	58	61	63	0.98	1.24	1.85	0.98
Tb927.10.1230	hypothetical protein, conserved	ZUnknown	2367	1156	11.3	2144	1217	163	2348	357	1005	201	146	87	193	216	142	0.96	1.48	1.63	0.96
Tb927.4.1660	mitochondrial carrier protein, MCP6	Mito.transport	3273	1454	14.7	581	459	60	735	87	452	54	55	32	60	53	64	1.11	0.96	2	0.96
Tb927.6.2790	L-threonine 3-dehydrogenase, putative	Mito.pathway	1974	853	23.9	2894	2037	245	3039	635	1462	271	244	131	250	385	206	0.92	1.58	1.57	0.92
Tb927.7.3070	UAA transporter family, putative	ZUnknown	2813	1086	23	1546	1253	156	2221	226	1122	145	150	83	183	137	158	1.26	0.91	1.9	0.91
Tb927.11.12640	PH domain containing protein, putative	ZUnknown	na	null	15.8	1150	1749	188	1804	228	1447	108	210	100	148	138	204	1.37	0.66	2.04	0.66
Tb927.8.1460	EamA-like transporter family, putative	ZUnknown	3232	1924	18.2	371	309	73	543	90	356	35	37	39	45	55	50	1.29	1.49	1.28	1.28
Tb927.8.1280	hypothetical protein, conserved	ZUnknown	na	null	23.4	1541	1497	357	2541	375	1809	144	179	190	209	227	255	1.45	1.27	1.34	1.27
Tb927.4.3160	Dihydroxyacetonephosphate acyltransferase	Lipids	4804	1032	10.7	1443	1046	291	2275	290	1382	135	125	155	187	176	195	1.39	1.41	1.26	1.26
Tb927.11.2160	hypothetical protein, conserved	ZUnknown	782	95	NA	202	199	43	324	54	203	19	24	23	27	33	29	1.42	1.38	1.26	1.26
Tb927.11.6890	DNA repair and recombination helicase protein PIF1	Mito.DNA	3892	755	47.6	1208	1184	257	1695	359	1257	113	142	137	139	218	177	1.23	1.54	1.29	1.23
Tb927.10.10990	predicted WD40 repeat protein	ZUnknown	na	null	8.9	1113	665	129	1406	223	611	104	80	69	116	135	86	1.12	1.69	1.25	1.12
Tb927.8.540	N-terminal region of Chorein, a TM vesicle-mediated sorter, putative	ZUnknown	8161	794	7.4	1714	1317	386	2957	372	1631	161	158	206	243	226	230	1.51	1.43	1.12	1.12
Tb927.9.12410	riboflavin kinase, putative	Enzyme	#N/A	#N/A	5.9	479	414	37	608	115	222	45	50	20	50	70	31	1.11	1.4	1.55	1.11
Tb927.8.7120	Squalene synthase	Sterols	2656	944	12.8	706	706	127	885	224	649	66	85	68	73	136	92	1.11	1.6	1.35	1.11
Tb927.3.4560	AMPKalpha2	Protein.kinase	4786	2214	#N/A	1181	907	256	1733	307	1036	111	109	136	142	186	146	1.28	1.71	1.07	1.07
Tb927.10.1620	PIPKA phosphatidylinositol phosphate kinase	Vesicular.transport	3422	1438	9	852	558	168	1120	204	670	80	67	90	92	124	95	1.15	1.85	1.06	1.06
Tb927.11.11680	2-oxoglutarate dehydrogenase E2 component, putative	Citric.acid.cycle	2999	1690	29.4	2432	2255	291	2917	586	1861	228	270	155	240	355	263	1.05	1.31	1.7	1.05
Tb927.8.2590	hypothetical protein, conserved	ZUnknown	2422	727	4.7	597	456	91	700	120	585	56	55	49	58	73	83	1.04	1.33	1.69	1.04
Tb927.6.3100	intraflagellar transport protein IFT46	Cytoskeleton	1627	235	17.9	1990	1776	174	2166	372	1351	187	213	93	178	226	191	0.95	1.06	2.05	0.95
Tb927.10.15610	zinc finger protein, putative	Zinc.finger	3329	665	19.3	447	498	93	680	137	474	42	60	50	56	83	67	1.33	1.38	1.34	1.33
Tb927.11.13360	AAA ATPase, putative	Enzyme	na	null	19.5	2751	1746	418	3901	529	2002	258	209	223	321	321	283	1.24	1.54	1.27	1.24
Tb927.9.1770	Zn-finger in Ran binding protein and others/SPRY domain/HECT-domain (ubiquitin-transferase), putative	Zinc.finger	9968	655	18.8	4717	3754	1017	6579	1192	4687	442	450	542	541	723	661	1.22	1.61	1.22	1.22
Tb927.7.4330	Iguana/Dzip1-like DAZ-interacting protein N-terminal, putative	ZUnknown	na	null	21.3	832	717	122	1153	178	720	78	86	65	95	108	102	1.22	1.26	1.57	1.22
Tb927.10.9330	hypothetical protein, conserved, partial PSP1 superfamily (signal peptidase-like), copuriifes with ZC3H12	ZUnknown	na	null	20.2	1191	1050	191	1787	253	1106	112	126	102	147	153	156	1.31	1.21	1.53	1.21
Tb927.10.880	thymidine kinase, putative	Nucleotides	1585	70	#N/A	1409	1115	154	2001	263	941	132	134	82	164	159	133	1.24	1.19	1.62	1.19
Tb927.9.4250	hypothetical protein, conserved	ZUnknown	2101	692	9.4	950	768	144	1252	236	729	89	92	77	103	143	103	1.16	1.55	1.34	1.16
Tb927.10.11450	TFIIF-stimulated CTD phosphatase, putative	Protein.phosphatase	na	null	19.8	1063	940	186	1408	279	981	100	113	99	116	169	138	1.16	1.5	1.39	1.16
Tb927.9.2010	kynureninase, putative	Amino.acids	3769	1851	23.7	1610	1035	296	2431	328	1259	151	124	158	200	199	178	1.32	1.6	1.13	1.13
Tb927.11.7120	hypothetical protein, conserved	ZUnknown	3694	642	22.7	953	824	206	1406	265	875	89	99	110	116	161	123	1.3	1.63	1.12	1.12
Tb927.11.8170	MPK8 protein kinase	Protein.kinase	3395	1865	13.9	996	821	217	1400	273	924	93	98	116	115	166	130	1.24	1.69	1.12	1.12
Tb927.9.8290	Mitchondrial LSU ribosomal protein	Mito.translation	975	292	6.3	354	201	39	442	62	209	33	24	21	36	38	29	1.09	1.58	1.38	1.09
Tb927.5.3660	hypothetical protein, conserved	ZUnknown	na	null	11.3	657	404	121	949	141	461	62	48	64	78	85	65	1.26	1.77	1.02	1.02
Tb927.7.5690	hypothetical protein, conserved	ZUnknown	2805	801	17.7	652	523	77	828	97	579	61	63	41	68	59	82	1.11	0.94	2	0.94
Tb927.6.1600	hypothetical protein, conserved	ZUnknown	864	469	11.5	250	117	53	233	54	172	23	14	28	19	33	24	0.83	2.36	0.86	0.83
Tb927.9.15850	hypothetical protein	ZUnknown	2043	1174	38.5	1077	695	38	1020	78	375	101	83	20	84	47	53	0.83	0.57	2.65	0.57
Tb927.9.13440	Flagellar Member 5 (FLAM5)	Cytoskeleton	na	null	19	2897	2453	552	4454	665	2756	272	294	294	366	403	389	1.35	1.37	1.32	1.32
Tb927.5.570	hypothetical protein, conserved, no clear yeast or human matches	ZUnknown	7369	925	35.6	2173	2060	462	3352	536	2394	204	247	246	275	325	338	1.35	1.32	1.37	1.32
Tb927.9.14300	hypothetical protein, conserved	ZUnknown	na	null	23.2	329	396	86	491	107	444	31	47	46	40	65	63	1.29	1.38	1.37	1.29
Tb927.10.2950	hypothetical protein, conserved	ZUnknown	5595	194	27.1	3260	2718	552	5071	689	2915	306	326	294	417	418	411	1.36	1.28	1.4	1.28
Tb927.10.14380	Hsp70 protein, putative	Chaperone	3131	331	17.6	1398	978	190	2008	275	966	131	117	101	165	167	136	1.26	1.43	1.35	1.26
Tb927.9.1750	Fibronectin type III domain containing protein, putative	ZUnknown	na	null	56.5	12867	13187	3436	21021	3548	16275	1206	1580	1832	1727	2151	2297	1.43	1.36	1.25	1.25
Tb927.10.12180	hypothetical protein, conserved	ZUnknown	na	null	10.1	522	409	110	773	121	516	49	49	59	64	73	73	1.31	1.49	1.24	1.24
Tb927.11.9190	protein kinase, putative	Protein.kinase	4232	4	17.8	1226	1016	265	1773	323	1165	115	122	141	146	196	164	1.27	1.61	1.16	1.16
Tb927.7.3110	transporter protein, putative	Transporter	3543	1582	8.1	651	425	99	877	143	432	61	51	53	72	87	61	1.18	1.71	1.15	1.15
Tb927.8.3750	nucleolar protein (Nop56 homologue)	rRNA.tRNA.process	2329	740	39	2846	1594	203	3625	406	1247	267	191	108	298	246	176	1.12	1.29	1.63	1.12
Tb927.8.5110	hypothetical protein, conserved	ZUnknown	8799	5048	22.3	2123	1725	522	3402	526	2140	199	207	278	280	319	302	1.41	1.54	1.09	1.09
Tb927.4.4230	RBP31, in silico screen suggests component of motile flagellae.	RNA.binding	5046	1966	11.5	436	356	102	665	116	414	41	43	54	55	70	58	1.34	1.63	1.07	1.07
Tb927.11.6820	hypothetical protein, conserved	ZUnknown	1825	166	8.3	731	502	76	877	109	554	69	60	41	72	66	78	1.04	1.1	1.9	1.04
Tb927.10.3120	cytochrome c oxidase assembly protein, putative	Mito.e.transport	970	225	4	354	290	44	404	67	304	33	35	23	33	41	43	1	1.17	1.87	1
Tb927.7.5280	hypothetical protein, conserved	Mito.pathway	7236	580	21	1884	1353	510	2920	451	1912	177	162	272	240	273	270	1.36	1.69	0.99	0.99
Tb927.11.6940	hypothetical protein, conserved	ZUnknown	1523	341	12.5	271	319	83	396	109	307	25	38	44	33	66	43	1.32	1.74	0.98	0.98
Tb927.4.5220	hypothetical protein	ZUnknown	na	null	17.1	645	444	59	654	103	434	60	53	31	54	62	61	0.9	1.17	1.97	0.9
Tb927.11.8210	RAD50 DNA repair-like protein	DNA	5401	1134	31.9	1522	1532	339	2539	388	1650	143	184	181	209	235	233	1.46	1.28	1.29	1.28
Tb927.10.5170	XPC-binding domain containing protein, putative	ZUnknown	4137	59	12.3	1900	1763	298	2868	439	1623	178	211	159	236	266	229	1.33	1.26	1.44	1.26
Tb927.11.6120	ABC transporter, putative	Transporter	5631	352	19.9	1860	1800	430	2683	527	2094	174	216	229	220	319	295	1.26	1.48	1.29	1.26
Tb927.1.1560	vesicular-fusion protein nsf, putative,N-ethylmaleimide sensitive factor (NsF)	Vesicular.transport	na	null	9.2	1732	1241	231	2460	341	1214	162	149	123	202	207	171	1.25	1.39	1.39	1.25
Tb927.10.1350	hypothetical protein, conserved	ZUnknown	2863	874	37.2	940	804	195	1384	237	909	88	96	104	114	144	128	1.3	1.5	1.23	1.23
Tb927.10.910	DNA repair and recombination helicase protein PIF6	Mito.DNA	2687	185	7.2	579	492	113	836	149	518	54	59	60	69	90	73	1.28	1.53	1.22	1.22
Tb927.6.2510	Flavinator of succinate dehydrogenase, putative	Mito.pathway	978	414	28.4	508	506	87	876	111	466	48	61	46	72	67	66	1.5	1.1	1.43	1.1
Tb927.11.12400	hypothetical protein, conserved	ZUnknown	4230	2014	15.8	855	677	138	1055	204	736	80	81	74	87	124	104	1.09	1.53	1.41	1.09
Tb927.10.9670	ADP-ribosylation factor family, putative	ZUnknown	3378	286	9	1265	892	190	1565	263	1039	119	107	101	129	159	147	1.08	1.49	1.46	1.08
Tb927.11.10390	hypothetical protein, conserved	ZUnknown	2427	109	5	523	283	90	631	89	470	49	34	48	52	54	66	1.06	1.59	1.38	1.06
Tb927.6.1740	Sad1 / UNC-like C-terminal, putative	ZUnknown	2359	765	10.3	703	385	69	850	127	340	66	46	37	70	77	48	1.06	1.67	1.3	1.06
Tb927.9.8160	chaperone protein DNAj, putative	Chaperone	2565	920	12	909	577	107	1151	211	426	85	69	57	95	128	60	1.12	1.86	1.05	1.05
Tb927.6.2390	conserved hypothetical protein, putative	ZUnknown	2519	733	9.8	638	508	131	771	175	616	60	61	70	63	106	87	1.05	1.74	1.24	1.05
Tb927.11.1400	hypothetical protein, conserved	Mito.pathway	3183	449	12.1	716	711	184	1245	206	725	67	85	98	102	125	102	1.52	1.47	1.04	1.04
Tb927.4.2210	hypothetical protein, conserved	ZUnknown	2671	1809	10.8	594	608	103	668	183	598	56	73	55	55	111	84	0.98	1.52	1.53	0.98
Tb927.7.670	hypothetical protein, conserved	ZUnknown	na	null	5.2	701	611	85	907	116	618	66	73	45	75	70	87	1.14	0.96	1.93	0.96
Tb927.11.5600	ATOM14 - POMP14	Mito.biogenesis	1476	986	13.9	303	166	31	295	68	132	28	20	17	24	41	19	0.86	2.05	1.12	0.86
Tb927.9.9640	hypothetical protein, conserved, 2 prefoldin domains, resemblance to myosin	ZUnknown	na	null	16.8	1205	1518	278	2034	252	1795	113	182	148	167	153	253	1.48	0.84	1.71	0.84
Tb927.8.6440	RBP20	RNA.binding	1167	599	43.7	1044	645	72	935	171	509	98	77	38	77	104	72	0.79	1.35	1.89	0.79
Tb927.11.2410	Flabarin, flagellar membrane protein in Leishmania & tryps	Cytoskeleton	1631	875	#N/A	272	269	27	243	51	227	26	32	14	20	31	32	0.77	0.97	2.29	0.77
Tb927.9.12990	hypothetical protein, conserved	ZUnknown	4484	438	12.6	1513	1302	249	2323	309	1379	142	156	133	191	187	195	1.35	1.2	1.47	1.2
Tb927.8.990	RBP33	RNA.binding	2725	1296	24.8	1127	865	152	1542	237	830	106	104	81	127	144	117	1.2	1.38	1.44	1.2
Tb927.2.5540	hypothetical protein, conserved	ZUnknown	7323	1038	32.7	2327	1934	634	3174	613	2936	218	232	338	261	372	414	1.2	1.6	1.22	1.2
Tb927.6.2960	adaptin complex AP4 epsilon subunit	Vesicular.transport	3124	26	13.6	660	579	130	969	178	568	62	69	69	80	108	80	1.29	1.57	1.16	1.16
Tb927.11.550	SCD6	RNA.degradation	1278	208	101.3	2092	1982	258	2814	452	1654	196	238	138	231	274	233	1.18	1.15	1.69	1.15
Tb927.11.13110	hypothetical protein, conserved	ZUnknown	na	null	29.3	1449	973	222	1855	303	1116	136	117	118	152	184	157	1.12	1.57	1.33	1.12
Tb927.10.5450	nucleoplasmin-like protein (NLP) (nlp)	ZUnknown	3833	746	18	1132	1055	158	1856	227	880	106	126	84	153	138	124	1.44	1.1	1.48	1.1
Tb927.11.4470	protein kinase, putative,serine/threonine protein kinase, putative	Protein.kinase	3389	69	5.2	1354	909	226	1984	297	925	127	109	120	163	180	131	1.28	1.65	1.09	1.09
Tb927.11.6170	protein transport protein Sec31, putative,cytosolic coat protein, putative	Vesicular.transport	4695	743	25.7	3472	2797	515	4245	805	2897	326	335	275	349	488	409	1.07	1.46	1.49	1.07
Tb927.11.16590	RBP37	RNA.binding	na	null	7.5	392	191	83	537	68	323	37	23	44	44	41	46	1.19	1.78	1.05	1.05
Tb927.11.10280	metallo-peptidase, Clan MC, Family M14, putative	Protease	5057	747	14.1	1544	1170	345	2628	341	1365	145	140	184	216	207	193	1.49	1.48	1.05	1.05
Tb927.9.10580	3-demethylubiquinone-9 3-methyltransferase, putative	Enzyme	na	null	5.5	454	275	41	546	88	213	43	33	22	45	53	30	1.05	1.61	1.36	1.05
Tb927.8.2370	DCL1	RNA.degradation	na	null	15.5	1220	1323	260	1994	274	1520	114	159	139	164	166	214	1.44	1.04	1.54	1.04
Tb927.10.6150	neurobeachin/beige protein, putative	Lysosome	10799	751	22.9	3733	2878	1096	5934	933	4093	350	345	584	488	566	578	1.39	1.64	0.99	0.99
Tb927.11.8980	EFG2 elongation factor G2-like protein	Translation	na	null	2.4	495	365	156	802	119	557	46	44	83	66	72	79	1.43	1.64	0.95	0.95
Tb927.7.2450	hypothetical protein, conserved	ZUnknown	na	null	9.5	987	755	93	1075	177	664	93	90	50	88	107	94	0.95	1.19	1.88	0.95
Tb927.4.5070	CRAL/TRIO domain containing protein, putative	ZUnknown	1879	425	19.8	482	266	64	470	82	384	45	32	34	39	50	54	0.87	1.56	1.59	0.87
Tb927.3.2190	RNA triphosphatase (TbCET1) forms CAP0 on SL	RNA.processing	949	168	9	483	435	59	720	66	424	45	52	31	59	40	60	1.31	0.77	1.94	0.77
Tb927.10.12690	hypothetical protein, conserved	ZUnknown	1252	162	11.1	631	354	91	533	130	485	59	42	49	44	79	68	0.75	1.88	1.39	0.75
Tb927.11.5770	hypothetical protein, conserved	ZUnknown	6966	511	11.9	1694	1567	372	2646	431	1772	159	188	198	217	261	250	1.36	1.39	1.26	1.26
Tb927.7.3550	hypothetical protein, conserved, no yeast or human match	ZUnknown	5789	1696	Stable	12529	13992	2327	17936	3333	13599	1175	1677	1240	1474	2021	1919	1.25	1.21	1.55	1.21
Tb927.10.3890	phosphatidylinositol-4-phosphate 5-kinase, putative	Signalling	3202	676	9.3	706	611	112	960	148	671	66	73	60	79	90	95	1.2	1.23	1.58	1.2
Tb927.7.4360	hypothetical protein, conserved	ZUnknown	na	null	11.3	373	406	60	559	98	340	35	49	32	46	59	48	1.31	1.2	1.5	1.2
Tb927.4.2720	ATP dependent DEAD-box helicase (RH)	Mito.translation	2709	363	17.7	964	831	140	1433	194	811	90	100	75	118	118	114	1.31	1.18	1.52	1.18
Tb927.10.9350	hypothetical protein, conserved	ZUnknown	na	null	13.4	579	626	158	1027	159	693	54	75	84	84	96	98	1.56	1.28	1.17	1.17
Tb927.9.12790	dolichol kinase, putative	Glycans	na	null	13.4	497	357	91	813	100	406	47	43	49	67	61	57	1.43	1.42	1.16	1.16
Tb927.8.590	carnitine O-palmitoyltransferase, putative	Lipids	3293	649	15.4	578	373	104	758	122	477	54	45	55	62	74	67	1.15	1.64	1.22	1.15
Tb927.7.4150	hypothetical protein, conserved	ZUnknown	4264	469	14.7	1219	983	259	1718	317	1123	114	118	138	141	192	158	1.24	1.63	1.14	1.14
Tb927.10.9820	metallo-peptidase, Clan MA(E) Family M3	Protease	na	null	9.1	1294	813	193	1814	264	823	121	97	103	149	160	116	1.23	1.65	1.13	1.13
Tb927.11.1310	NADH-cytochrome b5 reductase, putative (B5R)	Mito.e.transport	1951	669	10.6	448	324	47	571	86	275	42	39	25	47	52	39	1.12	1.33	1.56	1.12
Tb927.11.14110	TFIIH basal transcription factor subunit (TSP2)	RNA.synthesis	1844	499	13.9	486	333	64	622	93	360	46	40	34	51	56	51	1.11	1.4	1.5	1.11
Tb927.9.7180	adenosine monophosphate deaminase, putative,AMP deaminase, putative	Nucleotides	5393	259	24.2	2748	2242	662	4253	690	2770	258	269	353	349	418	391	1.35	1.55	1.11	1.11
Tb927.11.5050	fumarate hydratase, class I (FHm)	Citric.acid.cycle	2817	985	35.6	578	649	111	729	194	582	54	78	59	60	118	82	1.11	1.51	1.39	1.11
Tb927.11.5740	formin-like protein	ZUnknown	4194	939	17.3	783	633	94	945	145	628	73	76	50	78	88	89	1.07	1.16	1.78	1.07
Tb927.8.3760	hypothetical protein	ZUnknown	#N/A	#N/A	12.8	264	279	32	380	58	208	25	33	17	31	35	29	1.24	1.06	1.71	1.06
Tb927.11.8330	hypothetical protein, conserved, 4 C2H2 Zn fingers	Zinc.finger	na	null	8.7	725	686	83	874	147	579	68	82	44	72	89	82	1.06	1.09	1.86	1.06
Tb927.6.850	NOT2	RNA.degradation	4082	2918	11.7	709	438	51	814	91	366	66	52	27	67	55	52	1.02	1.06	1.93	1.02
Tb927.5.2980	Exocyst complex component Sec3, putative	ZUnknown	4115	810	8.9	1213	945	283	1869	311	1055	114	113	151	154	189	149	1.35	1.67	0.99	0.99
Tb927.11.1230	hypothetical protein, conserved	ZUnknown	2112	661	22.2	871	1018	168	1241	199	1134	82	122	90	102	121	160	1.24	0.99	1.78	0.99
Tb11.02.5400	cystathionine beta-synthase, putative	Amino.acids	1828	649	5.5	696	577	99	774	144	668	65	69	53	64	87	94	0.98	1.26	1.77	0.98
Tb927.5.1280	alanine racemase, putative	Amino.acids	1244	374	5.4	563	353	116	803	125	415	53	42	62	66	76	59	1.25	1.81	0.95	0.95
Tb927.9.10080	phosphatidylserine decarboxylase, putative	Lipids	1231	35	13.7	514	226	56	531	84	257	48	27	30	44	51	36	0.92	1.89	1.2	0.92
Tb927.10.10190	Homologue of GRR1, and F-box component of the SCF ubiquitin ligase complex.	Ubiquitin.proteasome	na	null	6	848	890	196	1314	233	975	80	107	104	108	141	138	1.35	1.32	1.33	1.32
Tb927.4.4570	hypothetical protein, conserved, no domains, no yeast or human match	ZUnknown	na	null	14.1	2306	1996	329	3346	533	1717	216	239	175	275	323	242	1.27	1.35	1.38	1.27
Tb927.10.3880	hypothetical protein, conserved	ZUnknown	2532	191	8.5	1170	873	157	1661	253	774	110	105	84	136	153	109	1.24	1.46	1.3	1.24
Tb927.11.11900	coatomer gamma subunit, (Gamma-COP) COPG	Vesicular.transport	3784	908	36.1	3071	2565	458	4785	626	2432	288	307	244	393	379	343	1.36	1.23	1.41	1.23
Tb927.8.7800	hypothetical protein, conserved	ZUnknown	na	null	8.1	1197	919	265	1667	264	1332	112	110	141	137	160	188	1.22	1.45	1.33	1.22
Tb927.10.7700	ABC transporter, putative	Transporter	3561	1485	16.2	777	674	112	1076	183	599	73	81	60	88	111	85	1.21	1.37	1.42	1.21
Tb927.7.6090	eIF3a	Translation	2752	147	36.4	5189	3371	452	7274	796	2679	487	404	241	598	483	378	1.23	1.2	1.57	1.2
Tb927.9.8410	chaperone protein DNAj, putative	Chaperone	2698	1097	10.6	935	506	100	1368	121	573	88	61	53	112	73	81	1.27	1.2	1.53	1.2
Tb927.5.1490	eIF4G1	Translation	na	null	30.3	1785	1276	335	2859	350	1516	167	153	179	235	212	214	1.41	1.39	1.2	1.2
Tb927.6.4770	MKT1	RNA.degradation	2774	193	43	3569	2419	522	5360	713	2370	335	290	278	440	432	334	1.31	1.49	1.2	1.2
Tb927.4.2430	Endonuclease/Exonuclease/phosphatase family, putative	ZUnknown	3112	736	9.9	559	521	120	945	134	541	52	62	64	78	81	76	1.5	1.31	1.19	1.19
Tb927.3.5250	ZC3H8	RNA.binding	3668	1689	21.6	987	761	162	1523	177	901	93	91	86	125	107	127	1.34	1.18	1.48	1.18
Tb927.4.1540	POMP27, NAD-dependent epimerase, aldehyde reductase, one putative TM domain	Mito.membrane	4555	2247	28.8	1436	861	211	2089	265	929	135	103	112	172	161	131	1.27	1.56	1.17	1.17
Tb927.11.15100	Tb5.20 cytoskeletal protein	Cytoskeleton	4078	603	60.2	20700	20080	3284	27128	4925	20026	1941	2406	1751	2229	2986	2826	1.15	1.24	1.61	1.15
Tb927.10.11640	Protein prenyltransferase alpha subunit repeat, putative	ZUnknown	2323	330	6.4	711	608	85	939	153	505	67	73	45	77	93	71	1.15	1.27	1.58	1.15
Tb927.5.3250	hypothetical protein, conserved, no clear yeast or human matches	ZUnknown	5188	501	24.6	2414	2190	417	3867	485	2316	226	262	222	318	294	327	1.41	1.12	1.47	1.12
Tb927.7.7330	oxidoreductase, putative	Mito.pathway	1730	417	7.5	915	732	128	1154	213	688	86	88	68	95	129	97	1.1	1.47	1.43	1.1
Tb927.10.7250	hypothetical protein, conserved	ZUnknown	na	null	39.9	708	762	153	864	230	807	66	91	82	71	139	114	1.08	1.53	1.39	1.08
Tb927.7.4300	F-box domain containing protein, putative	ZUnknown	na	null	12	432	298	53	535	87	294	41	36	28	44	53	41	1.07	1.47	1.46	1.07
Tb927.1.3830	glucose-6-phosphate isomerase, glycosomal (PGI)	Glucose.glycerol	2255	316	46.8	9683	10279	1236	13496	2160	8044	908	1232	659	1109	1309	1135	1.22	1.06	1.72	1.06
Tb927.4.4590	protein kinase, putative	Protein.kinase	4087	2134	13.7	340	215	74	469	75	289	32	26	39	39	45	41	1.22	1.73	1.05	1.05
Tb927.10.2360	hypothetical protein, tryp specific	ZUnknown	1075	486	NA	230	240	24	282	53	170	22	29	13	23	32	24	1.05	1.1	1.85	1.05
Tb927.10.130	hypothetical protein	ZUnknown	na	2613	#N/A	269	186	28	312	50	168	25	22	15	26	30	24	1.04	1.36	1.6	1.04
Tb927.8.3660	protein transport protein SEC23	Vesicular.transport	3225	274	13.2	1953	1503	311	2223	516	1481	183	180	166	183	313	209	1	1.74	1.26	1
Tb927.2.3330	hypothetical protein	ZUnknown	1737	1031	NA	99	45	20	83	19	63	9	5	11	7	12	9	0.78	2.4	0.82	0.78
Tb927.8.5090	DNA-directed RNA polymerase I largest subunit (RPA190)	RNA.synthesis	na	null	39.8	3410	1887	458	5063	513	2264	320	226	244	416	311	319	1.3	1.38	1.31	1.3
Tb927.11.14330	hypothetical protein, conserved, ARM repeat, Zn binding, HECT E3 ligase	Ubiquitin.proteasome	na	1251	17.7	3468	3113	553	5014	805	2942	325	373	295	412	488	415	1.27	1.31	1.41	1.27
Tb927.9.10890	Regulatory subunit of type II PKA R-subunit, putative	ZUnknown	1333	232	17.6	929	843	117	1353	210	636	87	101	62	111	127	90	1.28	1.26	1.45	1.26
Tb927.11.5370	hypothetical protein, conserved	ZUnknown	2617	403	22.8	2150	1497	298	3169	434	1389	202	179	159	260	263	196	1.29	1.47	1.23	1.23
Tb927.8.3840	hypothetical protein, conserved	ZUnknown	3354	732	14.5	1713	1534	235	2421	373	1346	161	184	125	199	226	190	1.24	1.23	1.52	1.23
Tb927.11.260	PIFTF6 ,predicted WD40 repeat	Cytoskeleton	4865	716	23.1	2694	1955	456	3880	583	2102	253	234	243	319	353	297	1.26	1.51	1.22	1.22
Tb927.10.1210	katanin, putative	Protease	na	null	9.8	1015	770	154	1386	205	838	95	92	82	114	124	118	1.2	1.35	1.44	1.2
Tb927.8.2660	Galactose oxidase, central domain containing protein, putative	ZUnknown	6809	890	14.4	2414	2065	550	3555	611	2497	226	247	293	292	370	352	1.29	1.5	1.2	1.2
Tb927.2.2720	FlaK protein kinase, putative	Protein.kinase	7958	3039	10.7	965	1154	312	1686	271	1478	90	138	166	139	164	209	1.54	1.19	1.26	1.19
Tb927.6.1760	KU80 protein (KU80)	DNA	2836	786	6.5	694	631	95	922	161	553	65	76	51	76	98	78	1.17	1.29	1.53	1.17
Tb927.11.12840	Domain of unknown function (DUF4486), putative	ZUnknown	12716	723	59	6831	6046	1937	10681	1743	8517	641	725	1033	878	1057	1202	1.37	1.46	1.16	1.16
Tb927.8.4330	small GTP-binding protein Rab11	Vesicular.transport	3048	2080	30.4	1139	778	158	1495	251	723	107	93	84	123	152	102	1.15	1.63	1.21	1.15
Tb927.10.4780	GPI inositol deacylase precursor (GPIdeAc)	GPI.anchors	1957	177	13.9	1655	1213	286	2308	391	1215	155	145	152	190	237	171	1.23	1.63	1.13	1.13
Tb927.2.4810	CMF5, T. brucei components of motile flagella (TbCMF5)	Cytoskeleton	na	null	18	2720	2547	415	3982	560	2510	255	305	221	327	339	354	1.28	1.11	1.6	1.11
Tb927.9.12510	DED1-2, ATP-dependent DEAD/H RNA helicase, DED1-2	Translation	5354	3076	32.6	3425	3299	445	4301	712	3020	321	395	237	353	432	426	1.1	1.09	1.8	1.09
Tb927.7.2300	TbNup132 Outer ring	Nuclear.transport	4400	563	10.4	2459	1859	481	4078	546	1920	231	223	256	335	331	271	1.45	1.48	1.06	1.06
Tb927.9.14050	Mitchondrial LSU ribosomal protein	Mito.translation	1902	114	16.2	431	312	105	508	92	570	40	37	56	42	56	80	1.05	1.51	1.43	1.05
Tb927.4.4500	hypothetical protein, conserved	ZUnknown	na	null	6.9	1425	1129	404	1935	414	1440	134	135	215	159	251	203	1.19	1.86	0.94	0.94
Tb927.8.6240	TbSAXO microtubule stabilizing	Cytoskeleton	2366	1424	68.6	3999	3030	376	3882	763	2634	375	363	200	319	463	372	0.85	1.28	1.86	0.85
Tb927.11.10760	KIN-D kinesin, associated with sub-pellicular microtubules, essential	Cytoskeleton	na	null	24.4	1332	1074	151	1660	179	1166	125	129	80	136	109	165	1.09	0.84	2.06	0.84
Tb927.8.2470	hypothetical protein, conserved	Mito.pathway	717	291	3.5	302	431	21	250	37	217	28	52	11	21	22	31	0.75	0.42	2.82	0.42
Tb927.1.2710	hypothetical protein, conserved	ZUnknown	na	null	6.9	703	504	113	1049	128	586	66	60	60	86	78	83	1.3	1.3	1.38	1.3
Tb927.11.13200	LEM3 (ligand-effect modulator 3) family / CDC50 family, putative	ZUnknown	na	null	12.3	1107	974	158	1583	260	823	104	117	84	130	158	116	1.25	1.35	1.38	1.25
Tb927.8.5160	hypothetical protein, conserved	ZUnknown	na	null	27.9	519	497	120	834	130	567	49	60	64	69	79	80	1.41	1.32	1.25	1.25
Tb927.8.7830	hypothetical protein, conserved	ZUnknown	5618	1983	6.3	942	780	207	1482	208	965	88	93	110	122	126	136	1.39	1.35	1.24	1.24
Tb927.11.15370	hypothetical protein, conserved (TbKap123)	Nuclear.transport	4489	1045	30.6	3906	2075	423	5419	579	2152	366	249	225	445	351	304	1.22	1.41	1.35	1.22
Tb927.10.5140	protein kinase, putative,mitogen-activated protein kinase 2, putative	Protein.kinase	4956	3264	28	810	632	170	1340	154	842	76	76	91	110	93	119	1.45	1.22	1.31	1.22
Tb927.8.2160	multidrug resistance protein A,p-glycoprotein (PGPA)	Transporter	5790	850	31.6	2541	1938	428	3533	508	2305	238	232	228	290	308	325	1.22	1.33	1.43	1.22
Tb927.2.1560	cyclophilin type peptidyl-prolyl cis-trans isomerase, putative (PPIase)	Chaperone	762	111	13.2	2588	1814	218	3776	426	1242	243	217	116	310	258	175	1.28	1.19	1.51	1.19
Tb927.4.3380	MYO1 myosin IB heavy chain, in Tc vacuolar proteome and clathrin-associated	Vesicular.transport	na	null	13.2	1903	1846	333	2986	430	1792	178	221	178	245	261	253	1.38	1.18	1.42	1.18
Tb927.9.7550	adenylosuccinate lyase, putative	Nucleotides	2332	818	19	986	691	184	1822	160	820	92	83	98	150	97	116	1.63	1.17	1.18	1.17
Tb927.10.13280	GCN1 homologue, possibly involved in translation control	Translation	8098	159	31.3	5353	3183	769	8475	891	3390	502	381	410	696	540	478	1.39	1.42	1.17	1.17
Tb927.10.13040	ACP4, GRESAG 4-like	GRESAG	5186	1366	13.1	1629	1140	273	2203	374	1186	153	137	146	181	227	167	1.18	1.66	1.14	1.14
Tb927.3.4960	Trypanosome-specific kinesin family 2	Cytoskeleton	6394	1256	24	1435	1393	361	2231	312	2029	135	167	192	183	189	286	1.36	1.13	1.49	1.13
Tb927.11.14120	phenylalanyl-tRNA synthetase alpha chain, putative	Translation.tRNA	2238	693	12	1650	1071	160	2107	254	997	155	128	85	173	154	141	1.12	1.2	1.66	1.12
Tb927.5.3230	hypothetical protein, conserved	ZUnknown	na	null	14.8	2790	2128	500	4591	595	2119	262	255	267	377	361	299	1.44	1.42	1.12	1.12
Tb927.1.4410	hypothetical protein, conserved	ZUnknown	2519	56	32.4	633	815	116	807	177	777	59	98	62	66	107	110	1.12	1.09	1.77	1.09
Tb927.10.9930	PHD-zinc-finger like domain containing protein, putative	ZUnknown	2143	102	23.4	662	382	107	820	118	537	62	46	57	67	72	76	1.08	1.57	1.33	1.08
Tb927.2.4560	TBC-D2 likely GAP	Signalling	2364	373	26.5	459	251	95	560	91	391	43	30	51	46	55	55	1.07	1.83	1.08	1.07
Tb927.7.5490	arginine N-methyltransferase, type III (PRMT7)	Arg.methylation	1980	228	33.5	947	473	83	1135	144	441	89	57	44	93	87	62	1.04	1.53	1.41	1.04
Tb927.10.13240	hypothetical protein, conserved	ZUnknown	2232	339	9.9	705	521	157	973	187	569	66	62	84	80	113	80	1.21	1.82	0.95	0.95
Tb927.11.2620	hypothetical protein, conserved, no domains	ZUnknown	na	null	7.4	674	509	72	955	80	523	63	61	38	78	48	74	1.24	0.79	1.95	0.79
Tb927.9.9550	hypothetical protein, conserved, no yeast or human match	ZUnknown	na	null	Stable	1362	1376	123	1768	208	977	128	165	66	145	126	138	1.13	0.76	2.09	0.76
Tb927.10.5380	intraflagellar transport protein IFT122	Cytoskeleton	na	null	29.9	2916	2306	440	4359	583	2301	273	276	235	358	353	325	1.31	1.28	1.38	1.28
Tb927.3.3550	hypothetical protein, conserved	ZUnknown	na	null	7.4	1190	801	234	1657	245	1072	112	96	125	136	149	151	1.21	1.55	1.21	1.21
Tb927.8.7720	hypothetical protein, conserved	ZUnknown	5294	4358	20	462	349	71	634	84	419	43	42	38	52	51	59	1.21	1.21	1.55	1.21
Tb927.10.3800	predicted RING finger protein	ZUnknown	3319	239	8.2	1182	1069	175	1817	254	942	111	128	93	149	154	133	1.34	1.2	1.43	1.2
Tb927.7.4750	hypothetical protein, conserved	ZUnknown	1711	382	4.8	653	615	84	882	175	429	61	74	45	72	106	61	1.18	1.43	1.36	1.18
Tb927.6.4220	MAPK5 protein kinase	Protein.kinase	na	null	9.6	353	201	45	479	52	248	33	24	24	39	32	35	1.18	1.33	1.46	1.18
Tb927.3.2690	serine/threonine-protein kinase, putative,protein kinase, putative	Protein.kinase	na	null	12.8	973	886	253	1498	256	1116	91	106	135	123	155	157	1.35	1.46	1.16	1.16
Tb927.7.2670	ZC3H21	RNA.binding	na	null	4.5	1032	1014	207	1457	318	900	97	122	110	120	193	127	1.24	1.58	1.15	1.15
Tb927.8.5480	hypothetical protein, conserved	ZUnknown	1784	713	8.1	551	490	147	733	150	709	52	59	78	60	91	100	1.15	1.54	1.28	1.15
Tb927.11.12310	CRK12 cdc2- like protein kinase	Cell.cycle	3778	1033	14.2	1198	902	186	1555	270	923	112	108	99	128	164	130	1.14	1.52	1.31	1.14
Tb927.11.3920	hypothetical protein, conserved	ZUnknown	na	null	14.8	932	834	151	1208	212	874	87	100	80	99	129	123	1.14	1.29	1.54	1.14
Tb927.10.5150	ZC3H31	RNA.binding	na	null	7.1	574	430	99	738	124	525	54	52	53	61	75	74	1.13	1.44	1.4	1.13
Tb927.7.4410	hypothetical protein, conserved	ZUnknown	3376	2012	7.2	404	301	94	534	100	395	38	36	50	44	61	56	1.16	1.69	1.12	1.12
Tb927.10.13870	tubulin tyrosine ligase protein, putative	Cytoskeleton	1678	197	11.2	998	790	136	1258	224	735	94	95	72	103	136	104	1.1	1.43	1.44	1.1
Tb927.9.14550	leucine-rich repeat protein (LRRP)	LRRP	#N/A	#N/A	10	454	368	57	578	106	306	43	44	30	47	64	43	1.09	1.45	1.43	1.09
Tb927.5.3200	hypothetical protein, conserved	ZUnknown	1809	229	14.5	324	308	31	389	66	217	30	37	17	32	40	31	1.07	1.08	1.82	1.07
Tb927.6.2560	hypothetical protein, conserved	ZUnknown	1538	477	12.1	908	529	88	1094	171	421	85	63	47	90	104	59	1.06	1.65	1.26	1.06
Tb927.10.11240	hypothetical protein, conserved	ZUnknown	1410	88	21.6	551	400	82	655	120	440	52	48	44	54	73	62	1.04	1.52	1.41	1.04
Tb927.1.3560	WW domain containing protein, putative	ZUnknown	na	null	9.5	774	767	104	1038	157	694	73	92	55	85	95	98	1.16	1.03	1.78	1.03
Tb927.7.2550	proteasome regulatory ATPase subunit 5 (RPT5)	Ubiquitin.proteasome	2992	1194	18.2	1361	1213	145	1677	224	1060	128	145	77	138	136	150	1.08	0.94	1.95	0.94
Tb927.11.15390	hypothetical protein	ZUnknown	na	null	9.4	153	142	21	253	14	159	14	17	11	21	8	22	1.5	0.47	2	0.47
Tb927.11.3190	hypothetical protein, conserved, LIS homology & WD40 repeat region matches a human HIV BPR binding protein	ZUnknown	5180	203	14.8	1766	1222	305	2589	316	1574	166	146	163	213	192	222	1.28	1.32	1.36	1.28
Tb927.10.5310	AMPKalpha1	Protein.kinase	3194	654	17.3	770	735	155	1222	196	715	72	88	83	100	119	101	1.39	1.35	1.22	1.22
Tb927.11.6340	PUB domain containing protein, putative	ZUnknown	1622	292	5.2	524	527	154	741	158	696	49	63	82	61	96	98	1.24	1.52	1.2	1.2
Tb927.10.3990	DHH1	RNA.degradation	3691	2191	117.2	7940	5733	1000	10771	1577	5213	744	687	533	885	956	736	1.19	1.39	1.38	1.19
Tb927.11.3280	kinesin, MCAK-like KIF13-5	Cytoskeleton	4397	2010	10.6	1354	1253	237	2208	288	1213	127	150	126	181	175	171	1.43	1.17	1.36	1.17
Tb927.6.4590	glutamyl-tRNA synthetase, putative	Translation.tRNA	1981	170	25.4	2675	1832	237	3558	465	1363	251	220	126	292	282	192	1.16	1.28	1.52	1.16
Tb927.9.12720	RND, guide RNA metabolism	Mito.RNA	1417	221	9	362	342	65	471	96	344	34	41	35	39	58	49	1.15	1.41	1.4	1.15
Tb927.10.14900	hypothetical protein, conserved	ZUnknown	4449	2381	67.7	341	308	88	528	90	375	32	37	47	43	55	53	1.34	1.49	1.13	1.13
Tb927.11.3290	p166, conserved	Cytoskeleton	5252	739	41.3	1349	1210	337	2111	354	1418	126	145	180	173	215	200	1.37	1.48	1.11	1.11
Tb927.5.4520	hypothetical protein, conserved, spectrin repeat, prefoldin domains, P-loop NTP hydrolase, colicin2	ZUnknown	2914	118	13.4	950	922	158	1395	193	958	89	110	84	115	117	135	1.29	1.06	1.61	1.06
Tb927.9.3630	BSD domain containing protein, putative	ZUnknown	2182	355	11.1	886	706	115	1054	166	745	83	85	61	87	101	105	1.05	1.19	1.72	1.05
Tb927.10.11780	hypothetical protein, conserved	ZUnknown	na	null	22.7	2473	2604	423	3979	535	2412	232	312	225	327	324	340	1.41	1.04	1.51	1.04
Tb927.8.2430	hypothetical protein, conserved, resemblance to myosin	ZUnknown	na	null	12.5	755	786	156	1139	156	956	71	94	83	94	95	135	1.32	1.01	1.63	1.01
Tb927.3.4540	NOL1/NOP2/sun family, putative	ZUnknown	na	null	10.5	498	299	94	568	114	371	47	36	50	47	69	52	1	1.92	1.04	1
Tb927.8.7520	aminopeptidase, putative	Protease	2289	288	7.4	807	501	119	910	130	735	76	60	63	75	79	104	0.99	1.32	1.65	0.99
Tb927.7.4120	hypothetical protein, conserved, no domains, K-specific	ZUnknown	2569	730	28.3	1476	851	148	1645	248	846	138	102	79	135	150	119	0.98	1.47	1.51	0.98
Tb927.9.6410	hypothetical protein, conserved	ZUnknown	2997	757	15.1	738	369	169	815	143	644	69	44	90	67	87	91	0.97	1.98	1.01	0.97
Tb927.8.3420	hypothetical protein, conserved	ZUnknown	na	null	9.3	436	185	46	476	65	220	41	22	25	39	39	31	0.95	1.77	1.24	0.95
Tb927.11.6680	Polyamine transporter 2 (TbPOT2)	Amino.acid.transport	2537	945	6.9	356	234	61	428	91	218	33	28	33	35	55	31	1.06	1.96	0.94	0.94
Tb927.5.2730	hypothetical protein, conserved	ZUnknown	1831	394	10.9	94	167	17	151	10	146	9	20	9	12	6	21	1.33	0.3	2.33	0.3
Tb927.11.6400	kinesin	Cytoskeleton	3684	574	10.8	1356	1243	316	1970	326	1595	127	149	168	162	198	225	1.28	1.33	1.34	1.28
Tb927.7.1220	hypothetical protein, conserved	ZUnknown	5311	964	15.7	1228	1233	235	1773	316	1229	115	148	125	146	192	173	1.27	1.3	1.38	1.27
Tb927.11.4210	U-box domain containing protein, putative	ZUnknown	na	null	30.9	1726	1245	275	2460	352	1328	162	149	147	202	213	187	1.25	1.43	1.27	1.25
Tb927.10.14470	intraflagellar transport protein IFT140	Cytoskeleton	6125	746	19.2	4413	3979	913	7073	1058	4175	414	477	487	581	641	589	1.4	1.34	1.21	1.21
Tb927.9.9730	FP45	Vesicular.transport	2025	816	16.4	505	373	86	712	110	389	47	45	46	59	67	55	1.26	1.49	1.2	1.2
Tb927.9.13990	DRBD2	RNA.binding	4635	3456	59.7	2112	1580	278	2832	429	1459	198	189	148	233	260	206	1.18	1.38	1.39	1.18
Tb927.7.6690	Trypanosoma specific protein, unknown function	ZUnknown	4570	2169	54.1	1544	1108	251	2086	347	1128	145	133	134	171	210	159	1.18	1.58	1.19	1.18
Tb927.8.2740	mitochondrial RNA binding protein (TbRBP38)	Mito.RNA	2241	1087	18.4	1140	874	180	1662	262	789	107	105	96	137	159	111	1.28	1.51	1.16	1.16
Tb927.10.14410	leucine-rich repeat protein (LRRP)	LRRP	na	null	8.4	1335	945	240	1954	278	1054	125	113	128	161	169	149	1.29	1.5	1.16	1.16
Tb927.6.4550	hypothetical protein, conserved	ZUnknown	na	null	8.9	1040	846	167	1392	217	935	98	101	89	114	132	132	1.16	1.31	1.48	1.16
Tb927.7.2190	Translocon-associated protein alpha subunit	Vesicular.transport	1859	883	55	3403	2830	307	4559	643	1885	319	339	164	375	390	266	1.18	1.15	1.62	1.15
Tb927.10.15400	Trypanosome-specific kinesin family 2	Cytoskeleton	6428	1258	20.4	1659	1591	346	2777	362	1745	156	191	184	228	219	246	1.46	1.15	1.34	1.15
Tb927.7.5340	CARP3	Signalling	6289	4126	45.7	1020	1157	211	1717	264	1054	96	139	112	141	160	149	1.47	1.15	1.33	1.15
Tb927.4.3940	calpain-like cysteine peptidase, putative,cysteine peptidase, Clan CA, family C2, putative (TbCALP2)	Protease	3351	675	5.2	665	672	110	843	203	556	62	81	59	69	123	78	1.11	1.52	1.32	1.11
Tb927.11.2860	hypothetical protein, conserved	ZUnknown	4340	2007	11.8	1117	1424	274	1849	313	1439	105	171	146	152	190	203	1.45	1.11	1.39	1.11
Tb927.3.3970	RNA binding protein, putative, LYAR-type C2HC zinc finger domain	RNA.binding	1882	753	10.5	808	420	62	1007	95	396	76	50	33	83	58	56	1.09	1.16	1.7	1.09
Tb927.11.5260	SNF2 DNA repair protein, putative,SNF2 family protein	DNA	3989	782	19.5	566	448	136	792	147	546	53	54	72	65	89	77	1.23	1.65	1.07	1.07
Tb927.11.2470	aminopeptidase, putative,metallo-peptidase, Clan MF, Family M17	Protease	na	null	29.2	2003	1465	198	2722	308	1279	188	176	106	224	187	180	1.19	1.06	1.7	1.06
Tb927.10.12920	FAZ18 flagellar attachment zone protein	Cytoskeleton	3652	303	21.8	1395	857	326	1899	290	1295	131	103	174	156	176	183	1.19	1.71	1.05	1.05
Tb927.7.4890	POMP34	Mito.membrane	3705	399	14.4	1596	917	337	1917	351	1221	150	110	180	158	213	172	1.05	1.94	0.96	0.96
Tb927.7.4160	Elongase 1	Lipids	2064	864	40.4	2821	1765	158	3036	487	967	265	212	84	249	295	136	0.94	1.39	1.62	0.94
Tb927.11.11310	hypothetical protein, conserved	ZUnknown	1760	203	8.5	661	331	135	821	129	469	62	40	72	67	78	66	1.08	1.95	0.92	0.92
Tb927.4.3800	hypothetical protein, conserved	ZUnknown	2178	1198	12	387	238	70	513	89	238	36	29	37	42	54	34	1.17	1.86	0.92	0.92
Tb927.10.150	hypothetical protein, conserved	ZUnknown	na	null	8.6	158	165	17	207	20	140	15	20	9	17	12	20	1.13	0.6	2.22	0.6
Tb927.5.3030	intraflagellar transport protein IFT122B	Cytoskeleton	4995	1086	15.6	2709	2153	432	3891	558	2234	254	258	230	320	338	315	1.26	1.31	1.37	1.26
Tb927.4.2880	TbNup225 Inner ring	Nuclear.transport	6670	383	33.4	4118	3048	766	5869	874	3571	386	365	408	482	530	504	1.25	1.45	1.24	1.24
Tb927.9.11890	hypothetical protein, conserved	ZUnknown	na	null	19.1	628	518	141	893	138	718	59	62	75	73	84	101	1.24	1.35	1.35	1.24
Tb927.7.970	NMD3 (rRNA processing)	rRNA.tRNA.process	1962	185	13.9	757	495	88	1061	120	488	71	59	47	87	73	69	1.23	1.24	1.47	1.23
Tb927.4.4580	hypothetical protein, conserved, no clear yeast or human matches	ZUnknown	na	null	49.1	4108	4130	757	5632	1104	3979	385	495	404	463	669	562	1.2	1.35	1.39	1.2
Tb927.10.3820	hypothetical protein, tryp specific	ZUnknown	na	null	16.1	3040	2580	614	4697	609	3244	285	309	327	386	369	458	1.35	1.19	1.4	1.19
Tb927.10.11340	hypothetical protein, conserved	ZUnknown	5498	1209	75.8	2522	2815	542	3897	660	2852	236	337	289	320	400	402	1.36	1.19	1.39	1.19
Tb927.8.5050	OTU-like cysteine protease, putative	ZUnknown	na	null	36.9	1098	1072	173	1566	244	1000	103	128	92	129	148	141	1.25	1.16	1.53	1.16
Tb927.10.14530	proteasome regulatory non-ATPase subunit 8 RPN8)	Ubiquitin.proteasome	1552	181	10.5	1891	1277	186	2482	310	1094	177	153	99	204	188	154	1.15	1.23	1.56	1.15
Tb927.9.10100	Possible histone methyltransferase: 7 SET domains.	Chromatin	5316	654	34.7	4296	2242	520	6208	685	2210	403	269	277	510	415	312	1.27	1.54	1.13	1.13
Tb927.5.2710	hypothetical protein, conserved	ZUnknown	na	null	10.8	539	475	75	693	108	476	51	57	40	57	65	67	1.12	1.14	1.68	1.12
Tb927.6.410	hypothetical protein, conserved	ZUnknown	na	null	7.5	800	538	103	1124	117	621	75	64	55	92	71	88	1.23	1.11	1.6	1.11
Tb927.3.1310	hypothetical protein, conserved	ZUnknown	na	null	18.7	1288	980	385	1828	337	1387	121	117	205	150	204	196	1.24	1.74	0.96	0.96
Tb927.11.16040	prefoldin subunit, putative	ZUnknown	na	null	12.4	452	364	62	543	67	450	42	44	33	45	41	64	1.07	0.93	1.94	0.93
Tb927.5.3050	poly(ADP-ribose) polymerase, putative	Enzyme	2504	676	9.9	548	487	52	660	78	412	51	58	28	54	47	58	1.06	0.81	2.07	0.81
Tb927.10.12590	hypothetical protein, conserved	ZUnknown	2925	89	#N/A	1743	3447	398	3113	424	2637	163	413	212	256	257	372	1.57	0.62	1.75	0.62
Tb927.9.7540	calpain-like cysteine peptidase, putative,cysteine peptidase, Clan CA, family C2, putative	Protease	5440	2708	9.7	890	869	170	1355	208	892	83	104	91	111	126	126	1.34	1.21	1.38	1.21
Tb927.11.15330	phosphatidylinositol 3-kinase catalytic subunit, putative	Signalling	na	null	15	674	599	167	1058	162	750	63	72	89	87	98	106	1.38	1.36	1.19	1.19
Tb927.7.900	hypothetical protein, conserved	ZUnknown	2255	296	15.9	1620	1035	216	2346	302	966	152	124	115	193	183	136	1.27	1.48	1.18	1.18
Tb927.5.2440	WW domain containing protein, putative	ZUnknown	4773	1207	15.7	577	542	155	981	133	695	54	65	83	81	81	98	1.5	1.25	1.18	1.18
Tb927.11.2490	Kinesin-3	Cytoskeleton	5474	45	20.5	2574	2445	429	3894	566	2322	241	293	229	320	343	328	1.33	1.17	1.43	1.17
Tb927.11.7220	C-terminal BEACH domains, role in portein sorting, similar to yeast Bph1 but not top hit.	Lysosome	9539	393	15.7	3481	2635	850	5334	762	3617	326	316	453	438	462	510	1.34	1.46	1.13	1.13
Tb927.11.5230	hypothetical protein, conserved	ZUnknown	1187	354	11.7	621	397	73	792	92	456	58	48	39	65	56	64	1.12	1.17	1.64	1.12
Tb927.10.1540	ZC3H30	RNA.binding	6079	3955	27.8	1081	531	148	1366	152	775	101	64	79	112	92	109	1.11	1.44	1.38	1.11
Tb927.11.4610	protein kinase A regulatory subunit (PKA-R)	Protein.kinase	na	null	90.4	2963	2466	368	4368	541	2117	278	296	196	359	328	299	1.29	1.11	1.53	1.11
Tb927.5.3510	structural maintenance of chromosome 3 (SMC3)	Chromatin	3765	148	40.2	1549	1362	221	2550	285	1193	145	163	118	210	173	168	1.45	1.06	1.42	1.06
Tb927.7.3000	Trypanosome-specific kinesin family 2	Cytoskeleton	5332	20	13.2	1065	1247	331	1870	256	1685	100	149	176	154	155	238	1.54	1.04	1.35	1.04
Tb927.11.10830	hypothetical protein	ZUnknown	na	null	12.6	251	299	49	468	60	248	24	36	26	38	36	35	1.58	1	1.35	1
Tb927.11.2340	hypothetical protein, conserved	ZUnknown	5279	3651	10.7	861	487	152	1420	146	550	81	58	81	117	89	78	1.44	1.53	0.96	0.96
Tb927.8.7370	hypothetical protein	ZUnknown	1741	495	7.3	821	749	107	1040	134	779	77	90	57	85	81	110	1.1	0.9	1.93	0.9
Tb927.11.15930	Probable TRAPP subunit 4	Vesicular.transport	773	229	7.3	225	171	28	212	41	198	21	20	15	17	25	28	0.81	1.25	1.87	0.81
Tb927.5.1710	ribonucleoprotein p18, mitochondrial precursor, putative	Mito.RNA	1670	897	21.8	1367	1020	93	1563	159	757	128	122	50	128	96	107	1	0.79	2.14	0.79
Tb927.9.3390	Calmodulin-binding, putative	ZUnknown	1096	201	7.5	351	335	35	318	64	292	33	40	19	26	39	41	0.79	0.98	2.16	0.79
Tb927.6.3990	hypothetical protein, conserved	ZUnknown	na	null	10	698	799	99	926	124	747	65	96	53	76	75	105	1.17	0.78	1.98	0.78
Tb927.7.7090	hypothetical protein, conserved, no clear yeast or human matches	ZUnknown	1636	886	NA	214	264	23	336	15	188	20	32	12	28	9	27	1.4	0.28	2.25	0.28
Tb927.4.620	hypothetical protein, conserved	ZUnknown	na	null	18	2987	2322	647	4268	660	3003	280	278	345	351	400	424	1.25	1.44	1.23	1.23
Tb927.3.3220	RNA polymerase-associated protein CTR9, putative	RNA.synthesis	2863	6	17.4	1078	833	217	1703	216	1003	101	100	116	140	131	142	1.39	1.31	1.22	1.22
Tb927.8.6370	hypothetical protein, conserved	ZUnknown	3519	1780	10.1	467	422	78	640	109	426	44	51	42	53	66	60	1.2	1.29	1.43	1.2
Tb927.8.1590	TOM1, HECT ubiquitin-protein ligase involved in mRNA export from nucleus	Ubiquitin.proteasome	14320	626	51.2	10680	10261	2584	16783	2804	11333	1001	1230	1377	1379	1700	1599	1.38	1.38	1.16	1.16
Tb927.8.4880	DNA polymerase alpha catalytic subunit,DNA polymerase I	DNA	na	null	11.9	1745	1429	224	2327	355	1265	164	171	119	191	215	179	1.16	1.26	1.5	1.16
Tb927.1.3310	hypothetical protein, conserved, no human or yeast homologue	ZUnknown	1414	210	49	1050	1014	149	1358	233	910	98	122	79	112	141	128	1.14	1.16	1.62	1.14
Tb927.11.7290	pantothenate kinase subunit, putative	Enzyme	5730	1271	40.2	8067	6878	913	10506	1929	4700	756	824	487	863	1169	663	1.14	1.42	1.36	1.14
Tb927.7.5770	PK53 protein kinase	Protein.kinase	4496	2364	11.7	738	574	84	941	129	530	69	69	45	77	78	75	1.12	1.13	1.67	1.12
Tb927.9.12000	LEM3 (ligand-effect modulator 3) family / CDC50 family, putative	ZUnknown	2244	1008	17.4	800	462	84	1024	120	466	75	55	45	84	73	66	1.12	1.33	1.47	1.12
Tb927.7.5140	hypothetical protein, conserved	ZUnknown	1783	201	18.3	932	628	151	1178	202	667	87	75	80	97	122	94	1.11	1.63	1.18	1.11
Tb927.8.2580	exocyst complex component Sec10, putative	ZUnknown	3620	311	5.6	1309	1019	263	1744	331	1102	123	122	140	143	201	156	1.16	1.65	1.11	1.11
Tb927.5.2530	Kre33 homologue, required for biogenesis of ribsomal small subunit in yeast	rRNA.tRNA.process	4483	284	14.6	1483	800	167	2199	240	701	139	96	89	181	145	99	1.3	1.51	1.11	1.11
Tb927.7.7250	Ankyrin repeats (3 copies), putative	ZUnknown	4780	382	14	2196	1957	529	3406	565	2203	206	235	282	280	343	311	1.36	1.46	1.1	1.1
Tb927.9.9190	hypothetical protein, conserved	ZUnknown	2337	160	7.4	779	551	136	974	171	628	73	66	72	80	104	89	1.1	1.58	1.24	1.1
Tb927.8.3290	DNA polymerase zeta catalytic subunit, putative	DNA	6164	190	15.3	2128	1805	536	2970	595	2100	200	216	286	244	361	296	1.22	1.67	1.03	1.03
Tb927.11.6550	PUF nine target 1 (PNT1)	Cell.cycle	2918	622	58.7	3044	2865	491	3575	611	3358	285	343	262	294	370	474	1.03	1.08	1.81	1.03
Tb927.10.13260	hypothetical protein, conserved	ZUnknown	na	null	18.6	1439	1147	236	1685	321	1328	135	137	126	138	195	187	1.02	1.42	1.48	1.02
Tb927.2.3730	hypothetical protein, conserved	ZUnknown	na	null	11	472	317	64	533	102	310	44	38	34	44	62	44	1	1.63	1.29	1
Tb927.11.9280	hypothetical protein, conserved	ZUnknown	2409	312	4.1	624	452	97	689	113	617	59	54	52	57	69	87	0.97	1.28	1.67	0.97
Tb927.5.2020	hypothetical protein, conserved	ZUnknown	3834	120	6.7	489	344	117	493	129	498	46	41	62	41	78	70	0.89	1.9	1.13	0.89
Tb927.10.6990	hypothetical protein, conserved	ZUnknown	1719	1100	17.7	283	141	26	230	36	189	27	17	14	19	22	27	0.7	1.29	1.93	0.7
Tb927.6.890	hypothetical protein, conserved	ZUnknown	5413	583	42.9	1526	1343	337	2269	355	1615	143	161	180	186	215	228	1.3	1.34	1.27	1.27
Tb927.4.5330	hypothetical protein	ZUnknown	4119	1422	11.7	1049	802	188	1492	210	946	98	96	100	123	127	133	1.26	1.32	1.33	1.26
Tb927.9.13430	ubiquitin carboxyl-terminal hydrolase, Clan CA cysteine peptidase, family C12, putative	Ubiquitin.proteasome	5162	3290	18.1	838	694	129	1203	183	648	79	83	69	99	111	91	1.25	1.34	1.32	1.25
Tb927.10.15530	ABC transport system ATP-binding protein, putative	Transporter	2637	675	18.5	1394	798	139	2003	197	737	131	96	74	165	119	104	1.26	1.24	1.41	1.24
Tb927.7.4450	hypothetical protein, conserved	ZUnknown	4608	1597	30.3	2160	1593	347	3133	449	1598	203	191	185	257	272	226	1.27	1.42	1.22	1.22
Tb927.2.3090	hypothetical protein, conserved	ZUnknown	1826	883	52.7	394	328	41	548	82	220	37	39	22	45	50	31	1.22	1.28	1.41	1.22
Tb927.9.10500	HAD hydrolase, TIGR01456 family/HAD hydrolase, family IIA, putative	Mito.pathway	1985	270	9	810	587	128	1177	138	684	76	70	68	97	84	97	1.28	1.2	1.43	1.2
Tb927.11.4690	mitochondrial DNA polymerase I protein B (POLIB)	Mito.DNA	4500	196	18.8	1384	1074	287	2145	288	1305	130	129	153	176	175	184	1.35	1.36	1.2	1.2
Tb927.9.11850	structural maintenance of chromosome 1 (SMC1)	Chromatin	4667	675	28.8	1368	1460	264	2149	347	1326	128	175	141	177	210	187	1.38	1.2	1.33	1.2
Tb927.8.1130	protein phosphatase with EF-Hand domains, putative	Protein.phosphatase	6294	1357	44.9	1095	708	210	1477	216	952	103	85	112	121	131	134	1.17	1.54	1.2	1.17
Tb927.11.6050	Flagellar-associated PapD-like, putative	Cytoskeleton	5590	358	21	2986	2419	577	3942	700	2816	280	290	308	324	424	397	1.16	1.46	1.29	1.16
Tb927.2.4000	hypothetical protein, conserved	ZUnknown	3004	209	13.4	748	395	91	987	107	477	70	47	49	81	65	67	1.16	1.38	1.37	1.16
Tb927.11.2110	SNF7 domain protein transport endosome-lysosome	Vesicular.transport	1420	513	7.2	448	501	71	656	113	397	42	60	38	54	69	56	1.29	1.15	1.47	1.15
Tb927.6.2690	ubiquitin carboxyl-terminal hydrolase, Clan CA cysteine peptidase, family C12, putative	Ubiquitin.proteasome	3181	1066	16.5	1522	908	159	2404	205	838	143	109	85	198	124	118	1.38	1.14	1.39	1.14
Tb927.8.5240	Domain of unknown function DUF221, putative	ZUnknown	na	null	18.7	2265	1393	340	2899	416	1638	212	167	181	238	252	231	1.12	1.51	1.28	1.12
Tb927.3.4500	fumarate hydratase, class I (FHc)	Citric.acid.cycle	3478	1532	38	725	671	112	902	189	586	68	80	60	74	115	83	1.09	1.44	1.38	1.09
Tb927.5.590	protein phosphatase 1, regulatory subunit, putative	Protein.phosphatase	1359	139	6	717	508	71	883	144	377	67	61	38	73	87	53	1.09	1.43	1.39	1.09
Tb927.7.7210	POMP37	Mito.membrane	3370	365	12.6	635	774	212	907	242	861	60	93	113	75	147	122	1.25	1.58	1.08	1.08
Tb927.9.14160	Complex III cytochrome b/c complex, rieske iron-sulfur protein ISP	Mito.pathway	2290	1219	8.2	1136	678	131	1374	201	666	107	81	70	113	122	94	1.06	1.51	1.34	1.06
Tb927.2.1760	hypothetical protein, conserved	ZUnknown	na	null	9.3	1916	1367	252	2274	461	1113	180	164	134	187	279	157	1.04	1.7	1.17	1.04
Tb927.11.2300	ERF1 eukaryotic peptide chain release factor subunit 1, putative	Translation	2524	1139	20.6	1395	1009	126	1869	200	823	131	121	67	154	121	116	1.18	1	1.73	1
Tb927.10.3560	arginine N-methyltransferase, putative	Arg.methylation	2282	1021	19.8	1128	608	158	1971	169	581	106	73	84	162	102	82	1.53	1.4	0.98	0.98
Tb927.11.14860	hypothetical protein, conserved	ZUnknown	2367	369	11.7	323	262	44	488	49	264	30	31	23	40	30	37	1.33	0.97	1.61	0.97
Tb927.8.550	peptide methionine sulfoxide reductase, putative	Protease	na	null	19.1	484	390	35	482	79	269	45	47	19	40	48	38	0.89	1.02	2	0.89
Tb927.9.2030	AAA ATPase domain containing protein, putative	ZUnknown	2441	127	NA	640	361	138	869	131	470	60	43	74	71	79	66	1.18	1.84	0.89	0.89
Tb927.8.6430	hypothetical protein, conserved	ZUnknown	1116	592	48.9	801	793	56	778	113	493	75	95	30	64	69	70	0.85	0.73	2.33	0.73
Tb927.6.740	ATP-dependent DEAD/H RNA helicase, putative, no clear yeast homologue, DRBD3 interaction	RNA.helicase	5630	1812	8.6	1821	1437	313	2680	374	1527	171	172	167	220	227	215	1.29	1.32	1.29	1.29
Tb927.5.2290	U5 splicing factor U5-200K, putative or BRR2 homologue	RNA.processing	na	null	22.6	3882	2828	693	5897	744	3231	364	339	369	485	451	456	1.33	1.33	1.24	1.24
Tb927.5.2420	NOL1/NOP2/sun family, putative	ZUnknown	na	null	7.7	892	561	135	1327	154	614	84	67	72	109	93	87	1.3	1.39	1.21	1.21
Tb927.4.2600	hypothetical protein, conserved	ZUnknown	na	null	26.4	2682	2411	507	3674	635	2616	251	289	270	302	385	369	1.2	1.33	1.37	1.2
Tb927.9.8820	hypothetical protein, conserved, no yeast or human match	ZUnknown	3601	432	16.4	2047	1859	327	2952	435	1792	192	223	174	243	264	253	1.27	1.18	1.45	1.18
Tb927.8.7550	hypothetical protein	ZUnknown	3453	1817	30.1	334	316	63	433	91	311	31	38	34	36	55	44	1.16	1.45	1.29	1.16
Tb927.8.1100	protein kinase, putative	Protein.kinase	5132	1639	18.3	1752	1264	336	2300	379	1565	164	151	179	189	230	221	1.15	1.52	1.23	1.15
Tb927.5.1300	vacuolar proton translocating ATPase subunit A, putative	Lysosome	na	null	15.4	2523	1740	356	3467	556	1470	237	209	190	285	337	207	1.2	1.61	1.09	1.09
Tb927.10.13840	Domain of unknown function (DUF4475), putative	ZUnknown	2089	931	9.2	479	369	97	597	107	492	45	44	52	49	65	69	1.09	1.48	1.33	1.09
Tb927.10.14860	Complex 1 protein (LYR family), putative	Mito.pathway	2416	259	14.2	818	712	90	1075	154	570	77	85	48	88	93	80	1.14	1.09	1.67	1.09
Tb927.8.3830	ATP-dependent DEAD/H RNA helicase, putative,mitochondrial	Mito.RNA	na	null	20.2	704	460	119	866	141	567	66	55	63	71	85	80	1.08	1.55	1.27	1.08
Tb927.11.14210	conserved protein	ZUnknown	4754	375	18.9	2190	1983	476	3343	582	1939	205	238	254	275	353	274	1.34	1.48	1.08	1.08
Tb927.8.800	Domain of unknown function (DUF3437), putative	ZUnknown	9050	1090	28.7	2504	2674	729	4304	691	2980	235	320	389	354	419	421	1.51	1.31	1.08	1.08
Tb927.9.2550	Domain of unknown function (DUF4457), putative	ZUnknown	4924	1515	17	1065	1074	178	1593	218	1057	100	129	95	131	132	149	1.31	1.02	1.57	1.02
Tb927.11.10120	hypothetical protein, conserved, various yeast/human matches at C-terminus, but no domains.	ZUnknown	3040	485	13.1	1294	1421	215	1559	283	1498	121	170	115	128	172	211	1.06	1.01	1.83	1.01
Tb927.5.4270	ATP-dependent DEAD/H RNA helicase, putative Hca4, ribosome biogenesis?	rRNA.tRNA.process	na	null	8	1098	609	165	1612	196	620	103	73	88	132	119	87	1.28	1.63	0.99	0.99
Tb927.6.2760	hypothetical protein, conserved	ZUnknown	4676	143	20.6	811	855	173	1479	161	861	76	102	92	122	98	122	1.61	0.96	1.33	0.96
Tb927.9.6060	2Fe-2S iron-sulfur cluster binding domain containing protein, POMP4	Mito.pathway	1720	804	7	446	332	61	561	62	433	42	40	33	46	38	61	1.1	0.95	1.85	0.95
Tb927.7.1390	RBSR2	RNA.processing	877	243	12	530	216	61	557	82	249	50	26	33	46	50	35	0.92	1.92	1.06	0.92
Tb927.10.7650	hypothetical protein	ZUnknown	na	null	NA	66	403	86	177	101	43	6	48	46	15	61	6	2.5	1.27	0.13	0.13
Tb927.4.4400	hypothetical protein, conserved	ZUnknown	na	null	#N/A	1443	1320	325	2122	362	1483	135	158	173	174	219	209	1.29	1.39	1.21	1.21
Tb927.11.2140	cyclic nucleotide-binding domain containing protein, putative	ZUnknown	3670	255	12.8	2188	1676	409	3025	466	1954	205	201	218	249	283	276	1.21	1.41	1.27	1.21
Tb927.9.15660	ACP6	ESAG	na	null	15.9	544	406	128	800	112	583	51	49	68	66	68	82	1.29	1.39	1.21	1.21
Tb927.7.2470	TBC-B likely GAP	Signalling	na	null	6	826	616	133	1111	179	622	77	74	71	91	109	88	1.18	1.47	1.24	1.18
Tb927.11.10810	PUF11	RNA.binding	na	null	21.5	1806	1846	222	2394	436	1284	169	221	118	197	264	181	1.17	1.19	1.53	1.17
Tb927.4.1840	Carboxypeptidase Nna1-like protein, putative	Protease	4853	2220	20.8	1498	1270	204	2104	293	1138	140	152	109	173	178	161	1.24	1.17	1.48	1.17
Tb927.1.820	kelch domain-containing protein	ZUnknown	2230	610	5.2	592	381	85	792	103	440	56	46	45	65	62	62	1.16	1.35	1.38	1.16
Tb927.9.4310	tricarboxylate carrier, putative	Mito.pathway	3319	2150	14.7	331	235	61	423	74	267	31	28	33	35	45	38	1.13	1.61	1.15	1.13
Tb927.4.400	DRBD7	RNA.binding	1872	662	15.9	759	603	112	969	165	583	71	72	60	80	100	82	1.13	1.39	1.37	1.13
Tb927.3.1680	eIF3F	Translation	1595	310	32.1	1435	935	119	1935	206	710	135	112	63	159	125	100	1.18	1.12	1.59	1.12
Tb927.4.2990	hypothetical protein, conserved, mono ntd cyclase domains at Cter	ZUnknown	na	null	16.3	1310	1302	298	2359	285	1351	123	156	159	194	173	191	1.58	1.11	1.2	1.11
Tb927.9.10970	Bem46-like serine peptidase,Serine peptidase, Clan SC, Family S09X	Protease	na	null	10.5	423	260	63	532	80	297	40	31	34	44	48	42	1.1	1.55	1.24	1.1
Tb927.11.13370	hypothetical protein, conserved	ZUnknown	1044	191	5.9	175	132	49	252	40	201	16	16	26	21	24	28	1.31	1.5	1.08	1.08
Tb927.10.11090	hypothetical protein, conserved	ZUnknown	2302	123	15.8	692	489	121	1021	104	691	65	59	64	84	63	98	1.29	1.07	1.53	1.07
Tb927.7.1410	hypothetical protein, conserved	ZUnknown	2779	21	13.5	922	603	114	1030	174	621	86	72	61	85	105	88	0.99	1.46	1.44	0.99
Tb927.9.9520	ZC3H29	RNA.binding	2507	1399	45.3	1447	969	327	2385	281	1204	136	116	174	196	170	170	1.44	1.47	0.98	0.98
Tb927.10.2330	hypothetical protein, conserved	ZUnknown	2041	1073	15.3	466	438	53	596	83	359	44	52	28	49	50	51	1.11	0.96	1.82	0.96
Tb927.11.1720	hypothetical protein, conserved	ZUnknown	na	null	17.7	467	372	55	512	116	284	44	45	29	42	70	40	0.95	1.56	1.38	0.95
Tb927.8.5790	hypothetical protein	ZUnknown	na	730	18.8	365	371	33	389	70	256	34	44	18	32	42	36	0.94	0.95	2	0.94
Tb927.3.3680	hypothetical protein, conserved	Mito.pathway	951	447	NA	172	140	33	196	56	115	16	17	18	16	34	16	1	2	0.89	0.89
Tb927.10.13100	hypothetical protein, conserved	ZUnknown	na	null	14.9	582	449	77	778	74	554	55	54	41	64	45	78	1.16	0.83	1.9	0.83
Tb927.11.12230	heat shock protein HslU2, in mitochondrion	Chaperone	1996	255	9.1	921	671	116	1262	162	628	86	80	62	104	98	89	1.21	1.23	1.44	1.21
Tb927.2.4400	Mitchondrial SSU ribosomal protein	Mito.translation	4437	416	8.1	1260	840	181	1718	215	953	118	101	96	141	130	134	1.19	1.29	1.4	1.19
Tb927.11.4730	hypothetical protein, conserved	ZUnknown	na	null	6.5	238	258	55	322	67	283	22	31	29	26	41	40	1.18	1.32	1.38	1.18
Tb927.3.1320	hypothetical protein, conserved	ZUnknown	na	null	15.6	1477	1232	319	1961	346	1553	138	148	170	161	210	219	1.17	1.42	1.29	1.17
Tb927.5.2870	hypothetical protein	ZUnknown	2732	1276	10.9	230	208	50	303	62	237	22	25	27	25	38	33	1.14	1.52	1.22	1.14
Tb927.7.560	hypothetical protein, conserved	ZUnknown	3289	871	14.6	549	427	112	801	125	467	51	51	60	66	76	66	1.29	1.49	1.1	1.1
Tb927.4.5020	RNA polymerase IIA largest subunit (RPB1)	RNA.synthesis	5855	359	26.1	6562	5560	934	9556	1211	5311	615	666	498	785	734	749	1.28	1.1	1.5	1.1
Tb927.9.11720	iron-sulfur cluster assembly protein ISCU	Mito.pathway	1760	764	14.5	978	832	107	1230	209	610	92	100	57	101	127	86	1.1	1.27	1.51	1.1
Tb927.3.5310	paraflagellar rod protein,I2 antigen	Cytoskeleton	7078	498	25.9	21709	17959	4596	26406	5284	22967	2036	2152	2450	2170	3203	3241	1.07	1.49	1.32	1.07
Tb927.4.610	PX domain containing protein, putative	ZUnknown	2085	665	8.3	561	549	85	684	131	514	53	66	45	56	79	73	1.06	1.2	1.62	1.06
Tb927.11.2810	Protein of unknown function (DUF3773), putative	ZUnknown	813	83	16.1	469	330	47	593	70	304	44	40	25	49	42	43	1.11	1.05	1.72	1.05
Tb927.9.10190	hypothetical protein, conserved	ZUnknown	2525	497	4.5	656	499	158	840	172	617	62	60	84	69	104	87	1.11	1.73	1.04	1.04
Tb927.10.11420	hypothetical protein, conserved	ZUnknown	na	null	10.4	892	500	229	1112	177	879	84	60	122	91	107	124	1.08	1.78	1.02	1.02
Tb927.2.2090	hypothetical protein	ZUnknown	na	null	10.3	995	1213	184	1472	243	1090	93	145	98	121	147	154	1.3	1.01	1.57	1.01
Tb927.1.4520	Zinc finger, C3HC4 type (RING finger), putative	Zinc.finger	3722	991	9.3	802	1000	159	1139	197	984	75	120	85	94	119	139	1.25	0.99	1.64	0.99
Tb927.3.4710	hypothetical protein, conserved	ZUnknown	na	null	18.2	733	772	108	954	148	729	69	93	58	78	90	103	1.13	0.97	1.78	0.97
Tb927.4.4940	hypothetical protein, conserved, poly(Q), no clear yeast or human matches	ZUnknown	5089	2985	7.1	351	314	61	563	61	354	33	38	33	46	37	50	1.39	0.97	1.52	0.97
Tb927.7.1360	hypothetical protein, conserved	ZUnknown	1269	95	6.3	509	548	101	768	102	625	48	66	54	63	62	88	1.31	0.94	1.63	0.94
Tb927.10.10340	structural maintenance of chromosome 2 (SMC2)	Chromatin	3873	338	17.9	1631	1719	297	2392	315	1857	153	206	158	197	191	262	1.29	0.93	1.66	0.93
Tb927.11.5100	hypothetical protein, conserved	ZUnknown	2922	131	12.4	460	440	72	704	67	472	43	53	38	58	41	67	1.35	0.77	1.76	0.77
Tb927.5.4040	Mitchondrial SSU ribosomal associated (coiled coil)	Mito.translation	2857	335	6.3	804	662	161	1122	178	774	75	79	86	92	108	109	1.23	1.37	1.27	1.23
Tb927.7.6620	Probable N6-adenine methyltransferase, putative	ZUnknown	1958	393	20.9	1106	810	170	1536	226	807	104	97	91	126	137	114	1.21	1.41	1.25	1.21
Tb927.10.13740	calcium-dependent lipid binding protein, putative,synaptotagmin, putative (CaLB)	Vesicular.transport	2680	565	11.9	1196	946	160	1642	245	808	112	113	85	135	149	114	1.21	1.32	1.34	1.21
Tb927.5.3290	Protein of unknown function, putative	ZUnknown	5520	1658	25.1	1428	1013	238	2227	241	1159	134	121	127	183	146	164	1.37	1.21	1.29	1.21
Tb927.4.2400	hypothetical protein, conserved	Cytoskeleton	4755	344	28.5	1596	1275	248	2174	311	1348	150	153	132	179	189	190	1.19	1.24	1.44	1.19
Tb927.7.5390	hypothetical protein, conserved	ZUnknown	4603	171	13.8	831	676	173	1337	174	756	78	81	92	110	105	107	1.41	1.3	1.16	1.16
Tb927.11.950	DRBD14	RNA.binding	3151	1552	68.8	1761	1267	251	2316	372	1168	165	152	134	190	226	165	1.15	1.49	1.23	1.15
Tb927.11.5870	hypothetical protein, conserved	ZUnknown	na	null	11.2	319	189	60	431	59	258	30	23	32	35	36	36	1.17	1.57	1.13	1.13
Tb927.10.9780	ATP-dependent DEAD/H RNA helicase, putative Mak5, ribosome biogenesis?	rRNA.tRNA.process	3592	112	14.6	1040	642	114	1552	143	619	98	77	61	128	87	87	1.31	1.13	1.43	1.13
Tb927.10.15020	protein kinase, putative	Protein.kinase	na	null	11.1	1069	987	256	1523	290	1085	100	118	136	125	176	153	1.25	1.49	1.13	1.13
Tb927.3.2760	hypothetical protein, conserved	ZUnknown	4981	206	31.9	1022	1070	215	1594	238	1127	96	128	115	131	144	159	1.36	1.13	1.38	1.13
Tb927.10.14270	TFIIF-stimulated CTD phosphatase, putative	Protein.phosphatase	7912	5797	32.8	543	456	82	799	102	456	51	55	44	66	62	64	1.29	1.13	1.45	1.13
Tb927.11.8350	katanin, putative	Protease	na	null	9.9	619	418	111	824	131	471	58	50	59	68	79	66	1.17	1.58	1.12	1.12
Tb927.11.3850	AMP deaminase, putative	Nucleotides	6083	1185	18.2	2807	2133	579	4177	619	2432	263	256	309	343	375	343	1.3	1.46	1.11	1.11
Tb927.8.890	Ras-related protein Rab1A	Vesicular.transport	2789	1893	46.9	3328	2525	342	4121	723	1717	312	303	182	339	438	242	1.09	1.45	1.33	1.09
Tb927.10.3340	protein kinase, putative	Protein.kinase	na	null	7	831	624	145	1298	134	775	78	75	77	107	81	109	1.37	1.08	1.42	1.08
Tb927.7.3590	SDH succinate dehydrogenase (complex II) subunit, putative	Mito.e.transport	1185	640	10.3	433	467	83	679	99	444	41	56	44	56	60	63	1.37	1.07	1.43	1.07
Tb927.11.5190	leucine-rich repeat protein (LRRP)	LRRP	na	null	12.2	2085	1807	334	3277	375	1818	195	217	178	269	227	257	1.38	1.05	1.44	1.05
Tb927.2.5020	acyl-CoA oxidase, putative	Lipids	2290	75	13.6	1788	1104	197	2071	296	1115	168	132	105	170	179	157	1.01	1.36	1.5	1.01
Tb927.3.1660	hypothetical protein, conserved	ZUnknown	na	null	14.6	843	1115	143	1411	179	859	79	134	76	116	109	121	1.47	0.81	1.59	0.81
Tb927.7.7220	hypothetical protein, conserved, no yeast or human match	ZUnknown	4058	947	18.4	528	473	79	750	71	563	50	57	42	62	43	79	1.24	0.75	1.88	0.75
Tb927.1.4480	WD repeat and HMG-box DNA-binding protein, putative	ZUnknown	5455	709	15.2	1502	1419	299	2136	356	1509	141	170	159	176	216	213	1.25	1.27	1.34	1.25
Tb927.3.2710	6-phosphofructo-2-kinase/fructose-2,6-bisphosphatase	Glucose.glycerol	4236	820	20.4	1269	1107	239	1804	309	1093	119	133	127	148	187	154	1.24	1.41	1.21	1.21
Tb927.10.350	DYRK kinase	Cell.cycle	3805	1928	11.4	446	261	67	616	68	337	42	31	36	51	41	48	1.21	1.32	1.33	1.21
Tb927.11.7860	DNA replication licensing factor MCM2	DNA	4170	1259	13.5	1042	907	191	1649	230	860	98	109	102	136	139	121	1.39	1.28	1.19	1.19
Tb927.11.5250	hypothetical protein, conserved	ZUnknown	na	null	15.5	1414	774	233	2080	218	1008	133	93	124	171	132	142	1.29	1.42	1.15	1.15
Tb927.10.10350	protein kinase, putative	Protein.kinase	3425	1372	14.4	907	675	148	1487	151	713	85	81	79	122	92	101	1.44	1.14	1.28	1.14
Tb927.11.13180	POMP10	Mito.membrane	3070	1127	24.5	1685	1211	265	2348	364	1120	158	145	141	193	221	158	1.22	1.52	1.12	1.12
Tb927.4.4950	hypothetical protein, conserved	ZUnknown	na	null	6.4	1440	933	145	1837	209	878	135	112	77	151	127	124	1.12	1.13	1.61	1.12
Tb927.5.2540	Organic solute transport protein 1, putative	ZUnknown	na	null	6.5	228	228	53	349	61	218	21	27	28	29	37	31	1.38	1.37	1.11	1.11
Tb927.11.11500	cyclin dependent kinase-binding protein, putative	Cell.cycle	3214	1124	14.2	928	700	236	1428	197	986	87	84	126	117	119	139	1.34	1.42	1.1	1.1
Tb927.7.3150	CRAL/TRIO domain containing protein, putative	ZUnknown	na	null	12	313	235	76	394	74	331	29	28	41	32	45	47	1.1	1.61	1.15	1.1
Tb927.7.6300	WD domain, G-beta repeat, putative	ZUnknown	4258	1893	66.7	256	260	74	324	84	296	24	31	39	27	51	42	1.13	1.65	1.08	1.08
Tb927.5.1890	hypothetical protein, conserved	ZUnknown	4602	1224	11	1102	780	256	1326	247	1150	103	93	136	109	150	162	1.06	1.61	1.19	1.06
Tb927.10.5880	Proteophosphoglycan, putative	ZUnknown	4191	2143	14.2	1034	757	147	1402	159	890	97	91	78	115	96	126	1.19	1.05	1.62	1.05
Tb927.6.3000	fatty acid desaturase, putative,sphingolipid delta 4 desaturase, putative	Lipids	2840	1755	27.4	1780	1067	227	2312	374	816	167	128	121	190	227	115	1.14	1.77	0.95	0.95
Tb927.2.3720	ubiquitin-conjugating enzyme, putative	Ubiquitin.proteasome	1891	842	52.4	268	300	33	306	54	248	25	36	18	25	33	35	1	0.92	1.94	0.92
Tb927.11.10800	Domain of unknown function (DUF4496), putative	ZUnknown	1436	421	12.1	720	485	75	755	108	518	68	58	40	62	65	73	0.91	1.12	1.83	0.91
Tb927.10.6420	hypothetical protein	ZUnknown	2746	233	NA	125	60	28	139	25	87	12	7	15	11	15	12	0.92	2.14	0.8	0.8
Tb927.11.13740	ACP5, GRESAG 4-like	GRESAG	4562	830	3.6	1507	1504	301	2159	376	1497	141	180	160	177	228	211	1.26	1.27	1.32	1.26
Tb927.10.5540	hypothetical protein, conserved	Mito.pathway	1561	601	11.1	317	257	44	467	63	217	30	31	23	38	38	31	1.27	1.23	1.35	1.23
Tb927.2.2440	proteasome regulatory non-ATPase subunit 6 (RPN6)	Ubiquitin.proteasome	1876	106	15.6	2071	1448	292	3079	388	1322	194	174	156	253	235	187	1.3	1.35	1.2	1.2
Tb927.11.6920	CAP186 clathrin-associated	Vesicular.transport	5404	361	13.6	2022	2031	474	3008	541	2147	190	243	253	247	328	303	1.3	1.35	1.2	1.2
Tb927.8.840	hypothetical protein, conserved	ZUnknown	4182	584	12.6	1148	1044	259	1655	288	1160	108	125	138	136	175	164	1.26	1.4	1.19	1.19
Tb927.4.3890	ATP-dependent DEAD/H RNA helicase, weak match to HsDDX39 (translation of structured mRNAs) no clear yeast homologue	RNA.helicase	na	null	27.2	2905	2318	370	4129	537	2001	272	278	197	339	326	282	1.25	1.17	1.43	1.17
Tb927.10.2270	vacuolar protein sorting-associated protein 35, putative	Lysosome	4484	1323	12.6	1915	1833	284	2748	425	1524	180	220	151	226	258	215	1.26	1.17	1.42	1.17
Tb927.3.4020	PI4 kinase	Signalling	na	null	8.4	1481	1014	404	2207	278	1765	139	122	215	181	169	249	1.3	1.39	1.16	1.16
Tb927.7.5590	Domain of unknown function (DUF3883), putative	ZUnknown	na	null	9.3	1486	807	247	1957	242	1089	139	97	132	161	147	154	1.16	1.52	1.17	1.16
Tb927.10.2900	importin beta-1 subunit, putative	Nuclear.transport	5152	2147	19.6	2480	1485	328	3968	338	1609	233	178	175	326	205	227	1.4	1.15	1.3	1.15
Tb927.10.2260	Ubiquitin family, putative	ZUnknown	na	null	8.3	914	697	143	1193	189	721	86	84	76	98	115	102	1.14	1.37	1.34	1.14
Tb927.3.5490	flagellar transport protein, putative (PIFTB2)	Cytoskeleton	2979	684	23.9	1952	1639	223	2547	390	1273	183	196	119	209	236	180	1.14	1.2	1.51	1.14
Tb927.6.3550	phospholipid-translocating P-type ATPase (flippase), putative	Lipids	5078	1730	15.6	2144	1968	386	3265	547	1619	201	236	206	268	332	228	1.33	1.41	1.11	1.11
Tb927.10.11170	hypothetical protein, conserved, P-loop, AAAdomain, NF-Zinc finger with Ring	ZUnknown	5743	231	14.4	1948	1351	491	2695	411	2050	183	162	262	221	249	289	1.21	1.54	1.1	1.1
Tb927.8.1720	phosphatidylglycerolphosphate synthase, mitochondrial	Lipids	na	null	10.7	929	633	136	1159	204	576	87	76	72	95	124	81	1.09	1.63	1.13	1.09
Tb927.5.670	hypothetical protein, conserved	ZUnknown	2974	48	18.6	921	763	165	1524	164	817	86	91	88	125	99	115	1.45	1.09	1.31	1.09
Tb927.5.3150	protein kinase , putative	Protein.kinase	6233	1115	10.1	1639	1344	354	2715	287	1773	154	161	189	223	174	250	1.45	1.08	1.32	1.08
Tb927.5.3240	hypothetical protein, conserved	ZUnknown	3564	641	17.3	1168	1126	171	1712	236	968	110	135	91	141	143	137	1.28	1.06	1.51	1.06
Tb927.8.6660	paraflagellar rod protein PFC1	Cytoskeleton	2995	947	62	4455	4010	546	5352	865	3528	418	481	291	440	524	498	1.05	1.09	1.71	1.05
Tb927.8.1480	RAVE protein 1 C terminal, putative	ZUnknown	7673	149	21.9	3068	2024	851	4168	648	3338	288	243	454	342	393	471	1.19	1.62	1.04	1.04
Tb927.10.2920	hypothetical protein, salivarian tryp only	ZUnknown	4248	908	11.4	840	704	115	1067	144	737	79	84	61	88	87	104	1.11	1.04	1.7	1.04
Tb927.4.1980	hypothetical protein, conserved	ZUnknown	na	null	18.4	1067	842	246	1638	248	934	100	101	131	135	150	132	1.35	1.49	1.01	1.01
Tb927.10.6850	Mitochondrial ribosomal protein S18, putative (MRPS18)	Mito.RNA	1129	50	9.7	585	443	50	674	98	331	55	53	27	55	59	47	1	1.11	1.74	1
Tb927.11.10870	32 kDa ER-associated protein (ERAP32)	Vesicular.transport	na	null	13	283	147	55	312	56	207	27	18	29	26	34	29	0.96	1.89	1	0.96
Tb927.10.11710	hypothetical protein	ZUnknown	na	484	33.2	760	271	55	797	73	318	71	32	29	65	44	45	0.92	1.38	1.55	0.92
Tb927.7.5260	Cytochrome c oxidase biogenesis protein Cmc1 like, putative	Mito.pathway	844	236	6.1	280	324	64	365	51	461	26	39	34	30	31	65	1.15	0.79	1.91	0.79
Tb927.10.9720	RNA-editing-associated protein 1, oligo (U) binding protein (REAP-1)	Mito.RNA	2148	346	#N/A	1322	1644	167	1520	182	1436	124	197	89	125	110	203	1.01	0.56	2.28	0.56
Tb927.7.860	hypothetical protein, conserved	ZUnknown	4121	627	64.6	467	376	100	713	93	476	44	45	53	59	56	67	1.34	1.24	1.26	1.24
Tb927.10.15360	hypothetical protein, conserved, weak DEAD domain/P-loop hydrolase	ZUnknown	na	null	#N/A	3863	2580	602	5432	704	2796	362	309	321	446	427	395	1.23	1.38	1.23	1.23
Tb927.10.7230	hypothetical protein, conserved, 7 nucleoside diphostate kinase domains	Enzyme	8479	859	39.3	6890	6435	1681	9913	1714	7841	646	771	896	815	1039	1106	1.26	1.35	1.23	1.23
Tb927.9.13620	hypothetical protein, conserved	ZUnknown	6773	647	15.7	1606	1337	396	2505	335	1807	151	160	211	206	203	255	1.36	1.27	1.21	1.21
Tb927.11.1460	phosphatidylinositol (3,5) kinase, putative	Signalling	na	null	10.5	1041	880	233	1576	208	1154	98	105	124	130	126	163	1.33	1.2	1.31	1.2
Tb927.6.640	kinetoplastid-specific phospho-protein phosphatase, putative	Protein.phosphatase	8925	3926	54	1366	1182	260	2195	293	1164	128	142	139	180	178	164	1.41	1.25	1.18	1.18
Tb927.5.2620	hypothetical protein, conserved, ubiquitin-like C-terminus, no yeast or human match	ZUnknown	4238	2526	20.9	977	753	145	1442	206	640	92	90	77	118	125	90	1.28	1.39	1.17	1.17
Tb927.7.4080	DNA excision repair protein CSB	DNA	na	null	11.8	1108	957	220	1473	274	1025	104	115	117	121	166	145	1.16	1.44	1.24	1.16
Tb927.10.15680	hypothetical protein, conserved	ZUnknown	na	null	#N/A	4063	4542	1462	6964	1068	6341	381	544	779	572	647	895	1.5	1.19	1.15	1.15
Tb927.3.5220	hypothetical protein, conserved	ZUnknown	na	null	17.2	944	719	162	1332	163	892	89	86	86	109	99	126	1.22	1.15	1.47	1.15
Tb927.9.15070	hypothetical protein, conserved	ZUnknown	2929	555	20.4	2448	1880	339	3202	568	1504	230	225	181	263	344	212	1.14	1.53	1.17	1.14
Tb927.9.6310	ABC transporter, putative	Transporter	3717	1624	8.8	976	902	132	1298	200	775	92	108	70	107	121	109	1.16	1.12	1.56	1.12
Tb927.10.12740	ZC3H35	RNA.binding	2264	645	7.5	779	594	96	988	157	500	73	71	51	81	95	71	1.11	1.34	1.39	1.11
Tb927.11.15140	hypothetical protein, conserved, no domains	ZUnknown	2459	632	34.3	2549	1715	337	3188	491	1646	239	206	180	262	298	232	1.1	1.45	1.29	1.1
Tb927.11.8860	CEP76 C2 domain containing protein, putative	ZUnknown	1931	11	5.3	853	530	126	1054	168	555	80	64	67	87	102	78	1.09	1.59	1.16	1.09
Tb927.7.3850	hypothetical protein, conserved	ZUnknown	na	null	96.9	772	582	220	1116	170	905	72	70	117	92	103	128	1.28	1.47	1.09	1.09
Tb927.7.6790	hypothetical protein, conserved	ZUnknown	1910	83	25	910	628	173	1135	203	725	85	75	92	93	123	102	1.09	1.64	1.11	1.09
Tb927.11.1830	hypothetical protein, conserved	ZUnknown	3201	1329	24.2	741	721	114	1130	154	612	69	86	61	93	93	86	1.35	1.08	1.41	1.08
Tb927.4.3930	amino acid transporter, putative	Amino.acid.transport	2068	359	20	1749	1187	257	2380	373	1017	164	142	137	196	226	144	1.2	1.59	1.05	1.05
Tb927.5.530	hypothetical protein, conserved	Mito.pathway	2719	544	11.5	765	661	101	1016	135	629	72	79	54	83	82	89	1.15	1.04	1.65	1.04
Tb927.8.6470	SET domain containing protein, putative	ZUnknown	1835	124	11.4	518	402	88	604	107	486	49	48	47	50	65	69	1.02	1.35	1.47	1.02
Tb927.6.3720	hypothetical protein, conserved	ZUnknown	3259	836	16.6	1198	1019	228	1782	310	861	112	122	122	146	188	122	1.3	1.54	1	1
Tb927.7.6630	hypothetical protein, conserved	ZUnknown	4862	1477	30.8	1049	776	246	1593	232	911	98	93	131	131	141	129	1.34	1.52	0.98	0.98
Tb927.11.2700	hypothetical protein, conserved	ZUnknown	3432	1148	27.8	715	501	176	1030	162	624	67	60	94	85	98	88	1.27	1.63	0.94	0.94
Tb927.3.3950	hypothetical protein, conserved	ZUnknown	2688	639	14.1	547	433	60	656	77	427	51	52	32	54	47	60	1.06	0.9	1.88	0.9
Tb927.11.11510	hd phosphohydrolase family protein	ZUnknown	1184	193	17.4	500	334	62	669	58	417	47	40	33	55	35	59	1.17	0.88	1.79	0.88
Tb927.10.9270	emp24/gp25L/p24 family/GOLD, putative	Vesicular.transport	1797	954	NA	269	187	49	263	72	180	25	22	26	22	44	25	0.88	2	0.96	0.88
Tb927.8.5940	hypothetical protein, conserved	ZUnknown	2905	1454	14.6	484	422	83	766	66	520	45	51	44	63	40	73	1.4	0.78	1.66	0.78
Tb927.3.990	hypothetical protein, conserved	ZUnknown	2260	648	11.2	203	166	57	325	24	352	19	20	30	27	15	50	1.42	0.75	1.67	0.75
Tb927.11.760	protein phosphatase 2C, putative	Protein.phosphatase	na	null	52.5	3850	2963	650	5475	743	3219	361	355	346	450	450	454	1.25	1.27	1.31	1.25
Tb927.11.9150	hypothetical protein, conserved	Mito.pathway	na	null	21.7	1713	1136	373	2494	312	1653	161	136	199	205	189	233	1.27	1.39	1.17	1.17
Tb927.6.1480	hypothetical protein, conserved	ZUnknown	na	null	29.9	2745	1997	527	3631	554	2513	257	239	281	298	336	355	1.16	1.41	1.26	1.16
Tb927.11.12390	hypothetical protein, conserved	ZUnknown	3739	208	9.5	1204	777	242	1704	221	1052	113	93	129	140	134	148	1.24	1.44	1.15	1.15
Tb927.8.7360	hypothetical protein, conserved	ZUnknown	na	null	6.2	1110	860	184	1415	236	913	104	103	98	116	143	129	1.12	1.39	1.32	1.12
Tb927.11.450	hypothetical protein, conserved	ZUnknown	3422	879	9	764	556	135	1054	124	767	72	67	72	87	75	108	1.21	1.12	1.5	1.12
Tb927.10.1710	DNA polymerase eta, putative	DNA	1662	65	9.6	622	520	100	825	114	581	58	62	53	68	69	82	1.17	1.11	1.55	1.11
Tb927.10.3350	major facilitator superfamily, putative	ZUnknown	na	null	39.1	1611	1400	231	1997	388	1168	151	168	123	164	235	165	1.09	1.4	1.34	1.09
Tb927.11.5060	Mitchondrial SSU ribosomal protein RSM22	Mito.translation	na	null	8.2	1158	646	169	1441	176	862	109	77	90	118	107	122	1.08	1.39	1.36	1.08
Tb927.11.10940	hypothetical protein, conserved, no domains	ZUnknown	6365	5282	55.9	527	450	111	866	95	547	49	54	59	71	58	77	1.45	1.07	1.31	1.07
Tb927.7.1060	hypothetical protein, conserved, FY-rich domain IPR003889	ZUnknown	2144	315	12.2	1041	858	107	1269	185	683	98	103	57	104	112	96	1.06	1.09	1.68	1.06
Tb927.5.840	KRI1-like family/KRI1-like family C-terminal, putative	ZUnknown	na	null	14	534	468	99	795	95	561	50	56	53	65	58	79	1.3	1.04	1.49	1.04
Tb927.5.4410	hypothetical protein, conserved, Rrp15 like domain, required for 60s ribosomal subunit formation	rRNA.tRNA.process	na	null	8.4	427	460	72	596	93	426	40	55	38	49	56	60	1.23	1.02	1.58	1.02
Tb927.10.2850	hypothetical protein	ZUnknown	na	null	NA	581	493	127	737	165	486	54	59	68	61	100	69	1.13	1.69	1.01	1.01
Tb927.8.4960	hypothetical protein, conserved	ZUnknown	na	null	22.8	1288	678	302	1714	228	1101	121	81	161	141	138	155	1.17	1.7	0.96	0.96
Tb927.4.880	TPR-repeat-containing chaperone protein DNAJ, putative	Chaperone	2119	137	14.2	646	546	140	774	196	502	61	65	75	64	119	71	1.05	1.83	0.95	0.95
Tb927.3.1990	Tetratricopeptide repeat, putative	ZUnknown	2249	582	0.9	649	432	75	709	106	465	61	52	40	58	64	66	0.95	1.23	1.65	0.95
Tb927.9.13110	hypothetical protein, conserved	ZUnknown	na	null	12	659	535	70	789	87	513	62	64	37	65	53	72	1.05	0.83	1.95	0.83
Tb927.11.4040	hypothetical protein, conserved	ZUnknown	1326	29	8.3	412	417	41	506	54	326	39	50	22	42	33	46	1.08	0.66	2.09	0.66
Tb927.10.2970	hypothetical protein, conserved	ZUnknown	1375	428	NA	192	215	16	191	21	154	18	26	9	16	13	22	0.89	0.5	2.44	0.5
Tb927.10.3260	Long-chain-fatty-acid--CoA ligase 5, Acyl-CoA synthetase 5 (LACS 5)	Lipids	4858	2533	28	3866	3052	547	5500	810	2538	362	366	292	452	491	358	1.25	1.34	1.23	1.23
Tb927.9.4370	TBC-G likely GAP	Signalling	4656	265	7.4	1773	1580	309	2471	400	1538	166	189	165	203	242	217	1.22	1.28	1.32	1.22
Tb927.8.2390	hypothetical protein, conserved	ZUnknown	5669	454	10.7	1775	1552	340	2418	397	1695	166	186	181	199	241	239	1.2	1.3	1.32	1.2
Tb927.3.5450	hypothetical protein, conserved	ZUnknown	3514	778	10.4	835	571	195	1103	164	880	78	68	104	91	99	124	1.17	1.46	1.19	1.17
Tb927.11.2230	carnitine O-acetyltransferase, putative (CAT)	Amino.acids	3232	1007	17.8	2136	2028	319	2768	572	1504	200	243	170	227	347	212	1.14	1.43	1.25	1.14
Tb927.7.6280	Domain of unknown function (DUF3508), putative	ZUnknown	na	null	5.6	917	527	132	1192	143	643	86	63	70	98	87	91	1.14	1.38	1.3	1.14
Tb927.1.3030	KREL2	Mito.RNA	1391	92	11.5	1132	765	137	1423	200	723	106	92	73	117	121	102	1.1	1.32	1.4	1.1
Tb927.9.10630	hypothetical protein, conserved	ZUnknown	4186	2840	9.1	340	239	59	509	67	239	32	29	31	42	41	34	1.31	1.41	1.1	1.1
Tb927.8.3200	AVO3 (TOR signalling)	Signalling	4761	20	11.8	1289	1213	263	1939	260	1412	121	145	140	159	158	199	1.31	1.09	1.42	1.09
Tb927.6.1180	hypothetical protein, conserved	ZUnknown	4723	449	22.9	1045	1043	203	1547	222	1098	98	125	108	127	135	155	1.3	1.08	1.44	1.08
Tb927.10.8760	hypothetical protein, conserved	ZUnknown	na	483	9.6	342	245	62	411	74	285	32	29	33	34	45	40	1.06	1.55	1.21	1.06
Tb927.9.11930	DNA-repair protein XPC	DNA	2718	325	19.6	588	443	144	787	138	582	55	53	77	65	84	82	1.18	1.58	1.06	1.06
Tb927.3.5440	SNF2 DNA repair protein, putative	DNA	4749	163	9.5	1613	1253	339	2297	376	1343	151	150	181	189	228	190	1.25	1.52	1.05	1.05
Tb927.11.5790	hypothetical protein, conserved	ZUnknown	2407	1056	12.5	346	352	58	487	72	334	32	42	31	40	44	47	1.25	1.05	1.52	1.05
Tb927.9.14120	NIF superfamily phosphatase domain, possible splicing factor	RNA.processing	3231	1078	13.9	821	653	92	949	136	606	77	78	49	78	82	86	1.01	1.05	1.76	1.01
Tb927.3.3050	hypothetical protein, conserved	ZUnknown	3430	386	8.2	681	445	135	911	146	493	64	53	72	75	89	70	1.17	1.68	0.97	0.97
Tb927.7.5700	ATOM36	Mito.biogenesis	1577	529	18.4	630	534	73	677	119	480	59	64	39	56	72	68	0.95	1.13	1.74	0.95
Tb927.9.15470	Trypanosome-specific kinesin family 1	Cytoskeleton	na	null	17.4	1159	1189	187	1727	217	1127	109	142	100	142	132	159	1.3	0.93	1.59	0.93
Tb927.11.7600	hypothetical protein, conserved	ZUnknown	2174	1113	28.8	789	743	104	837	187	633	74	89	55	69	113	89	0.93	1.27	1.62	0.93
Tb927.8.3020	hypothetical protein, conserved	ZUnknown	8563	5888	17.5	1081	615	312	1305	224	1080	101	74	166	107	136	152	1.06	1.84	0.92	0.92
Tb927.5.3930	major facilitator superfamily, putative	ZUnknown	na	null	10.4	485	298	123	647	105	402	45	36	66	53	64	57	1.18	1.78	0.86	0.86
Tb927.2.4445	hypothetical protein, conserved	ZUnknown	na	null	14	502	381	41	530	52	339	47	46	22	44	32	48	0.94	0.7	2.18	0.7
Tb927.9.10060	hypothetical protein, conserved	ZUnknown	na	null	9.7	161	164	24	256	17	178	15	20	13	21	10	25	1.4	0.5	1.92	0.5
Tb927.8.3590	hypothetical protein, conserved	ZUnknown	2784	558	11.6	1258	1227	235	1756	323	1119	118	147	125	144	196	158	1.22	1.33	1.26	1.22
Tb927.1.1100	conserved protein, unknown function	ZUnknown	na	null	9.3	635	650	151	980	156	700	60	78	80	81	95	99	1.35	1.22	1.24	1.22
Tb927.11.1430	CMF2, T. brucei components of motile flagella (TbCMF2)	Cytoskeleton	3334	816	31.9	3516	2887	528	4861	694	2740	330	346	281	399	421	387	1.21	1.22	1.38	1.21
Tb927.11.10580	COG (conserved oligomeric Golgi) complex component, COG2/Domain of unknown function (DUF3510), putative	ZUnknown	2869	148	13.8	724	522	162	1080	125	789	68	63	86	89	76	111	1.31	1.21	1.29	1.21
Tb927.5.1600	hypothetical protein, conserved	ZUnknown	na	null	7.3	676	565	149	936	156	669	63	68	79	77	95	94	1.22	1.4	1.19	1.19
Tb927.8.5620	ubiquitin carboxyl-terminal hydrolase, putative	Ubiquitin.proteasome	5947	1656	13.3	1412	1021	277	2058	238	1419	132	122	148	169	144	200	1.28	1.18	1.35	1.18
Tb927.10.5990	hypothetical protein, conserved, spectrin repeat.	ZUnknown	2134	467	10.4	468	344	78	615	95	369	44	41	42	51	58	52	1.16	1.41	1.24	1.16
Tb927.5.1090	threonyl-tRNA synthetase, putative	Translation.tRNA	5178	2738	42.1	4578	3433	607	5990	901	3056	429	411	324	492	546	431	1.15	1.33	1.33	1.15
Tb927.5.760	cell cycle sequence binding phosphoprotein (RBP33), CSBP2	RNA.binding	4043	1442	40	2324	2037	430	3032	578	2018	218	244	229	249	350	285	1.14	1.43	1.24	1.14
Tb927.1.1140	Transmembrane protein 231, putative	ZUnknown	1341	213	0.4	611	526	88	770	131	479	57	63	47	63	79	68	1.11	1.25	1.45	1.11
Tb927.4.1480	Beta-lactamase superfamily domain/DNA repair metallo-beta-lactamase, putative	ZUnknown	na	null	11.6	1311	1136	186	1669	254	1097	123	136	99	137	154	155	1.11	1.13	1.57	1.11
Tb927.4.490	hypothetical protein, conserved	ZUnknown	na	null	9.1	731	462	120	920	137	549	69	55	64	76	83	77	1.1	1.51	1.2	1.1
Tb927.10.15390	kinesin, clathrin-associated, Trypanosome-specific kinesin family 2	Cytoskeleton	5242	1670	16.8	1195	1087	271	2094	235	1204	112	130	144	172	142	170	1.54	1.09	1.18	1.09
Tb927.10.5180	TPR-repeat-containing chaperone protein DNAJ, putative	Chaperone	3246	269	7.8	1153	957	281	1690	271	1152	108	115	150	139	164	163	1.29	1.43	1.09	1.09
Tb927.9.12300	replication factor C, subunit 3, putative	DNA	1553	140	7.4	1142	807	116	1427	220	595	107	97	62	117	133	84	1.09	1.37	1.35	1.09
Tb927.3.1120	Ran or RTB2	Nuclear.transport	1035	126	113.7	4156	2465	383	5121	592	2183	390	295	204	421	359	308	1.08	1.22	1.51	1.08
Tb927.11.14180	CLASP N terminal, putative	ZUnknown	na	null	12.5	799	531	129	991	171	540	75	64	69	81	104	76	1.08	1.63	1.1	1.08
Tb927.10.11820	Mitchondrial SSU ribosomal protein	Mito.translation	1329	297	9.7	385	315	68	471	91	326	36	38	36	39	55	46	1.08	1.45	1.28	1.08
Tb927.8.7050	adaptin complex AP4 mu subunit	Vesicular.transport	1485	86	15.5	505	404	91	579	130	399	47	48	49	48	79	56	1.02	1.65	1.14	1.02
Tb927.9.9300	hypothetical protein, conserved	ZUnknown	3448	1888	21.9	883	733	121	1149	146	760	83	88	64	94	89	107	1.13	1.01	1.67	1.01
Tb927.10.3970	hypothetical protein, conserved	ZUnknown	6114	1060	13.5	492	293	60	565	77	332	46	35	32	46	47	47	1	1.34	1.47	1
Tb927.7.6180	hypothetical protein, conserved	ZUnknown	na	null	9.6	324	263	67	509	76	246	30	32	36	42	46	35	1.4	1.44	0.97	0.97
Tb927.11.3760	hypothetical protein	ZUnknown	3051	1810	25.3	964	1096	134	1248	205	868	90	131	71	103	124	122	1.14	0.95	1.72	0.95
Tb927.1.1850	hypothetical protein, conserved	ZUnknown	na	null	10.6	287	334	49	410	51	325	27	40	26	34	31	46	1.26	0.78	1.77	0.78
Tb927.5.620	invariant surface glycoprotein, putative	ZUnknown	2301	958	6.1	279	305	37	347	36	298	26	37	20	29	22	42	1.12	0.59	2.1	0.59
Tb927.2.4710	TRRM1	RNA.processing	3660	1812	Stable	6055	4347	827	8882	1084	3904	568	521	441	730	657	551	1.29	1.26	1.25	1.25
Tb927.11.13920	kinesin-II 85 Kd subunit, family 2	Cytoskeleton	na	null	12.6	1663	1544	351	2470	376	1687	156	185	187	203	228	238	1.3	1.23	1.27	1.23
Tb927.7.3280	IF2 translation initiation factor IF-2, putative	Translation	2975	553	6	641	408	141	882	98	742	60	49	75	72	59	105	1.2	1.2	1.4	1.2
Tb927.3.1620	ER-golgi trafficking TRAPP I complex 85 kDa subunit, putative	Vesicular.transport	5900	960	13.3	2573	1780	439	3668	478	1975	241	213	234	301	290	279	1.25	1.36	1.19	1.19
Tb927.10.9570	paraflagellar rod protein PFC14	Cytoskeleton	3520	215	72.3	8293	6380	1001	11324	1485	5368	778	765	534	931	900	758	1.2	1.18	1.42	1.18
Tb927.5.2140	UPF1	RNA.degradation	4533	1337	18.3	1266	780	183	1905	182	899	119	93	98	157	110	127	1.32	1.18	1.3	1.18
Tb927.2.3800	mRNA processing protein, putative GAP1 MRB complex protein	Mito.RNA	2587	1099	14.3	1647	1133	210	2356	259	1108	154	136	112	194	157	156	1.26	1.15	1.39	1.15
Tb927.11.16500	hypothetical protein, conserved	ZUnknown	1558	112	7.1	212	188	39	277	47	210	20	23	21	23	28	30	1.15	1.22	1.43	1.15
Tb927.10.15240	hypothetical protein, conserved	ZUnknown	3822	112	13.2	1123	792	260	1456	219	1243	105	95	139	120	133	175	1.14	1.4	1.26	1.14
Tb927.10.8910	TbNup181 Inner ring	Nuclear.transport	5413	31	20.3	2633	1960	443	3404	576	1973	247	235	236	280	349	278	1.13	1.49	1.18	1.13
Tb927.8.7760	hypothetical protein, conserved, collagen-binding domain, quite serine-rich	ZUnknown	3733	367	7.5	1216	935	174	1536	266	819	114	112	93	126	161	116	1.11	1.44	1.25	1.11
Tb927.4.4310	TbNup64 Connect inner-outer, FG, symmetrical, paralogue pf Nup75	Nuclear.transport	2304	357	16.2	1531	902	176	1941	229	940	144	108	94	159	139	133	1.1	1.29	1.41	1.1
Tb927.10.14340	hypothetical protein, conserved	ZUnknown	na	null	16.4	1685	1629	436	2624	438	1760	158	195	232	216	266	248	1.37	1.36	1.07	1.07
Tb927.5.3280	hypothetical protein, conserved, kineto-specific	ZUnknown	4081	196	17.1	1218	1110	234	1710	234	1320	114	133	125	141	142	186	1.24	1.07	1.49	1.07
Tb927.9.1340	TbNup92 Basket	Nuclear.transport	2567	113	23.7	2051	1621	327	2759	338	1931	192	194	174	227	205	272	1.18	1.06	1.56	1.06
Tb927.5.3430	SUMO-activating enzyme e1 UBA2	Ubiquitin.proteasome	2918	509	7	1049	585	157	1263	181	697	98	70	84	104	110	98	1.06	1.57	1.17	1.06
Tb927.8.7970	hypothetical protein, brucei-evansi-specific	ZUnknown	3459	1723	38.8	3303	3023	399	4127	613	2531	310	362	213	339	372	357	1.09	1.03	1.68	1.03
Tb927.6.1550	POMP30 leucine-rich repeat protein (LRRP)	LRRP	2351	1010	38.1	715	545	102	813	155	516	67	65	54	67	94	73	1	1.45	1.35	1
Tb927.11.14100	DRBD4 (PTB2)	RNA.binding	3111	589	26.3	2779	1172	251	3123	376	1132	261	140	134	257	228	160	0.98	1.63	1.19	0.98
Tb927.9.10770	PABP2	Translation	4653	2684	Stable	11809	8480	1605	13119	2375	8534	1107	1016	856	1078	1440	1204	0.97	1.42	1.41	0.97
Tb927.11.14090	DRBD18	RNA.binding	2562	802	45.7	4972	2874	406	5261	764	2325	466	344	216	432	463	328	0.93	1.35	1.52	0.93
Tb927.1.1960	chaperone protein DNAj, putative	Chaperone	2387	249	11	1011	982	128	1268	178	865	95	118	68	104	108	122	1.09	0.92	1.79	0.92
Tb927.8.3300	Mitchondrial LSU ribosomal protein	Mito.translation	2338	243	9.7	708	458	152	901	162	518	66	55	81	74	98	73	1.12	1.78	0.9	0.9
Tb927.5.1920	hypothetical protein, conserved, resemblance to myosin	ZUnknown	2113	87	15.3	480	475	96	651	78	653	45	57	51	53	47	92	1.18	0.82	1.8	0.82
Tb927.4.2770	hypothetical protein, conserved	ZUnknown	1514	334	7.3	962	713	95	1187	114	685	90	85	51	98	69	97	1.09	0.81	1.9	0.81
Tb927.9.8060	WAHD domain of WASH complex, putative	ZUnknown	2084	255	8.9	690	661	119	638	172	750	65	79	63	52	104	106	0.8	1.32	1.68	0.8
Tb927.11.16420	Methyltransferase TYW3, putative	ZUnknown	1583	541	5.7	235	140	26	292	20	199	22	17	14	24	12	28	1.09	0.71	2	0.71
Tb927.11.16350	hypothetical protein, conserved	ZUnknown	1781	1217	18.4	655	248	71	714	113	143	61	30	38	59	69	20	0.97	2.3	0.53	0.53
Tb927.5.3130	hypothetical protein	ZUnknown	4548	2774	39.5	182	178	20	256	13	170	17	21	11	21	8	24	1.24	0.38	2.18	0.38
Tb927.8.4900	hypothetical protein, conserved	ZUnknown	3974	11	13	926	526	137	1262	142	632	87	63	73	104	86	89	1.2	1.37	1.22	1.2
Tb927.7.5410	hypothetical protein, conserved	ZUnknown	3063	194	19.1	2060	1617	376	2759	416	1849	193	194	200	227	252	261	1.18	1.3	1.31	1.18
Tb927.11.15730	cyclic nucleotide-binding domain containing protein, putative	ZUnknown	na	null	21.2	748	776	175	1171	189	782	70	93	93	96	115	110	1.37	1.24	1.18	1.18
Tb927.8.2630	Kinesin KIN-C. Trypanosome-specific kinesin family 2	Cytoskeleton	4393	1964	24.8	970	861	192	1350	197	1019	91	103	102	111	119	144	1.22	1.16	1.41	1.16
Tb927.6.1520	Aquaglyceroporin 1	Ions	3278	2036	41.5	2009	1797	278	2635	505	1281	188	215	148	217	306	181	1.15	1.42	1.22	1.15
Tb927.1.2980	hypothetical protein, conserved	ZUnknown	3877	450	5.7	1010	787	196	1501	210	851	95	94	104	123	127	120	1.29	1.35	1.15	1.15
Tb927.1.1530	protein kinase, putative	Protein.kinase	8568	3316	9.8	2099	1856	479	3438	445	2031	197	222	255	283	270	287	1.44	1.22	1.13	1.13
Tb927.7.5320	hypothetical protein, conserved	ZUnknown	3198	416	25.4	807	644	126	1029	174	625	76	77	67	85	105	88	1.12	1.36	1.31	1.12
Tb927.5.1910	hypothetical protein, conserved	ZUnknown	na	null	12.7	1364	927	215	1745	261	1021	128	111	115	143	158	144	1.12	1.42	1.25	1.12
Tb927.11.15750	AMP deaminase, putative	Nucleotides	4419	102	18.2	1847	1175	320	2420	353	1353	173	141	171	199	214	191	1.15	1.52	1.12	1.12
Tb927.8.700	DNA repair and recombination helicase protein PIF7	Mito.DNA	na	null	9.7	812	533	131	1023	135	693	76	64	70	84	82	98	1.11	1.28	1.4	1.11
Tb927.7.4560	histone acetyltransferase HAT1	Chromatin	1904	419	15.1	605	562	94	842	122	526	57	67	50	69	74	74	1.21	1.1	1.48	1.1
Tb927.9.15050	trypanin-related protein, putative	Cytoskeleton	1490	66	11.5	862	872	132	1228	190	719	81	105	70	101	115	101	1.25	1.1	1.44	1.1
Tb927.8.870	serine/threonine kinase, putative,protein kinase, putative	Protein.kinase	3721	1900	53.8	729	506	87	1043	110	470	68	61	46	86	67	66	1.26	1.1	1.43	1.1
Tb927.11.10550	hypothetical protein, conserved	ZUnknown	3090	488	11.8	704	487	137	858	139	652	66	58	73	71	84	92	1.08	1.45	1.26	1.08
Tb927.11.9780	TbNup119 Outer-inner connect	Nuclear.transport	na	null	9.9	2026	1151	304	2480	375	1240	190	138	162	204	227	175	1.07	1.64	1.08	1.07
Tb927.10.12030	hypothetical protein, conserved	ZUnknown	1368	478	23.2	716	455	79	876	116	435	67	55	42	72	70	61	1.07	1.27	1.45	1.07
Tb927.7.480	hypothetical protein, conserved	ZUnknown	3229	303	9.6	1647	1028	219	1991	287	1090	154	123	117	164	174	154	1.06	1.41	1.32	1.06
Tb927.8.6140	Galactose oxidase, central domain/Kelch motif containing protein, putative	ZUnknown	4138	2136	14.1	716	540	93	964	111	562	67	65	50	79	67	79	1.18	1.03	1.58	1.03
Tb927.11.10900	CMF9, MENG,flagellar component	Cytoskeleton	na	null	12.3	861	996	225	1382	202	1147	81	119	120	114	122	162	1.41	1.03	1.35	1.03
Tb927.10.15000	hypothetical protein, conserved	ZUnknown	1949	522	12	1084	804	131	1276	159	871	102	96	70	105	96	123	1.03	1	1.76	1
Tb927.3.2110	TFIIF-stimulated CTD phosphatase, putative	Protein.phosphatase	na	null	7.8	472	362	81	674	69	475	44	43	43	55	42	67	1.25	0.98	1.56	0.98
Tb927.5.2960	phosphoribosylpyrophosphate synthetase, putative (PRS)	PPP	1679	321	15.9	1890	1228	169	2096	316	966	177	147	90	172	192	136	0.97	1.31	1.51	0.97
Tb927.7.650	hypothetical protein, conserved	ZUnknown	3589	361	14.2	1328	742	142	1984	140	822	125	89	76	163	85	116	1.3	0.96	1.53	0.96
Tb927.3.4210	hypothetical protein, conserved, dsRNA binding domain	Mito.pathway	5396	79	30.7	1566	1023	474	2149	345	1605	147	123	253	177	209	226	1.2	1.7	0.89	0.89
Tb927.10.9040	hypothetical protein, conserved	ZUnknown	na	null	29.3	1226	923	364	1770	307	1167	115	111	194	145	186	165	1.26	1.68	0.85	0.85
Tb927.11.4200	ERGIC53 paralogue, lectin-like, ER quality control	Vesicular.transport	2561	622	20.9	1682	1727	185	1911	239	1472	158	207	99	157	145	208	0.99	0.7	2.1	0.7
Tb927.7.520	cytochrome b5-like Heme/Steroid binding domain containing protein, putative	ZUnknown	na	null	11.5	281	233	17	273	23	155	26	28	9	22	14	22	0.85	0.5	2.44	0.5
Tb927.3.2430	Vacuolar sorting protein 9 (VPS9) domain containing protein, putative	ZUnknown	2921	92	8.2	1115	836	183	1562	205	917	105	100	98	128	124	129	1.22	1.24	1.32	1.22
Tb927.9.13340	Nop53 (60S ribosomal biogenesis), putative	ZUnknown	1710	416	5.5	529	306	71	741	75	358	50	37	38	61	45	51	1.22	1.22	1.34	1.22
Tb927.9.15450	Domain of unknown function (DUF4205), putative	ZUnknown	2757	485	25.9	511	471	82	701	116	412	48	56	44	58	70	58	1.21	1.25	1.32	1.21
Tb927.11.3650	adenylosuccinate synthetase, putative	Nucleotides	5158	3198	84.1	5807	4358	872	8348	1158	3879	544	522	465	686	702	547	1.26	1.34	1.18	1.18
Tb927.7.3090	Galactose oxidase, central domain containing protein, putative	ZUnknown	4965	1583	23.1	1693	1361	318	2383	372	1406	159	163	170	196	226	198	1.23	1.39	1.16	1.16
Tb927.10.14430	hypothetical protein, conserved	ZUnknown	4139	1020	11.5	1852	1407	299	2751	369	1294	174	169	159	226	224	183	1.3	1.33	1.15	1.15
Tb927.4.760	adaptin complex AP1 gamma subunit	Vesicular.transport	2948	342	22.9	3510	2709	469	4546	742	2224	329	325	250	374	450	314	1.14	1.38	1.26	1.14
Tb927.3.1800	hypothetical protein, conserved,linked to nifurtimox efficacy and potential resistance, Arg-rich domain at C-terminus	ZUnknown	4669	228	11.2	2322	2031	430	3541	527	1846	218	243	229	291	319	261	1.33	1.31	1.14	1.14
Tb927.1.4300	chaperone protein DNAj, putative	Chaperone	3674	1864	32.6	425	353	78	550	103	347	40	42	42	45	62	49	1.13	1.48	1.17	1.13
Tb927.4.2470	ARMTOR (TOR complexes)	Protein.kinase	4302	233	12.5	1488	969	327	2163	269	1350	140	116	174	178	163	191	1.27	1.41	1.1	1.1
Tb927.9.12770	TPR repeat protein	Mito.pathway	3401	163	10.3	1057	819	198	1675	208	828	99	98	106	138	126	117	1.39	1.29	1.1	1.1
Tb927.6.4600	pre-mRNA splicing factor ATP-dependent RNA helicase, putative	RNA.processing	2951	49	12.3	889	678	127	1379	146	640	83	81	68	113	89	90	1.36	1.1	1.32	1.1
Tb927.9.9370	PSP1 C-terminal conserved region, putative	ZUnknown	3528	2703	NA	244	288	45	309	64	267	23	35	24	25	39	38	1.09	1.11	1.58	1.09
Tb927.11.14530	WLM domain containing protein, putative	ZUnknown	na	null	9	766	537	102	945	119	600	72	64	54	78	72	85	1.08	1.13	1.57	1.08
Tb927.3.5460	RBSR3	RNA.processing	na	null	8.6	544	407	89	667	87	539	51	49	47	55	53	76	1.08	1.08	1.62	1.08
Tb927.11.15430	U5 small nuclear ribonucleoprotein U5-116K, putative	RNA.processing	na	null	10.1	1415	871	257	2069	246	1036	133	104	137	170	149	146	1.28	1.43	1.07	1.07
Tb927.7.7270	hypothetical protein, conserved	ZUnknown	na	null	19.8	654	603	178	1035	157	722	61	72	95	85	95	102	1.39	1.32	1.07	1.07
Tb927.10.8420	TOR1 protein kinase	Protein.kinase	na	null	18.6	2754	2253	754	4060	639	3031	258	270	402	334	387	428	1.29	1.43	1.06	1.06
Tb927.10.2640	intraflagellar transport protein IFT81	Cytoskeleton	3083	574	28.3	3003	3059	469	4349	633	2592	282	367	250	357	384	366	1.27	1.05	1.46	1.05
Tb927.10.820	hypothetical protein, conserved	ZUnknown	na	null	13.4	571	522	67	752	109	402	54	63	36	62	66	57	1.15	1.05	1.58	1.05
Tb927.2.3080	fatty acid desaturase, putative,oleate desaturase, putative	Lipids	1859	475	37.8	3440	2382	450	4712	729	1740	323	285	240	387	442	246	1.2	1.55	1.03	1.03
Tb927.11.2100	Divergent AAA domain containing protein, putative	ZUnknown	2162	140	9.5	887	454	130	1030	148	528	83	54	69	85	90	75	1.02	1.67	1.09	1.02
Tb927.10.790	vesicle-associated membrane protein, putative (VAMP)	Vesicular.transport	2126	1168	8.5	583	477	88	762	152	337	55	57	47	63	92	48	1.15	1.61	1.02	1.02
Tb927.10.9000	hypothetical protein, conserved	Mito.pathway	5135	133	8.9	1798	1352	454	2666	392	1730	169	162	242	219	238	244	1.3	1.47	1.01	1.01
Tb927.4.2080	CC2D is a FAZ-ER protein, also present on the basal bodies. CC2D is required for FAZ filament assembly.	Cytoskeleton	4220	1458	28.3	3670	3239	456	4922	642	2778	344	388	243	404	389	392	1.17	1	1.61	1
Tb927.5.460	hypothetical protein, conserved, poly(N)	ZUnknown	na	null	3.7	215	112	15	247	25	93	20	13	8	20	15	13	1	1.15	1.63	1
Tb927.4.1620	phosphatidylinositol 4-phosphate 5-kinase alpha (PIPKA)	Signalling	na	null	26	417	311	108	475	106	433	39	37	58	39	64	61	1	1.73	1.05	1
Tb927.10.8900	choline/ethanolamine phosphotransferase (CEPT)	Lipids	4752	3059	45.7	2319	1446	314	3369	432	1172	217	173	167	277	262	165	1.28	1.51	0.99	0.99
Tb927.5.2750	Alpha/beta hydrolase family, putative	ZUnknown	2514	1192	17	951	613	141	1075	207	572	89	73	75	88	125	81	0.99	1.71	1.08	0.99
Tb927.10.14680	ribosome biogenesis protein, putative	Ribosome	1344	377	11.1	733	385	64	825	103	346	69	46	34	68	62	49	0.99	1.35	1.44	0.99
Tb927.1.560	WD domain, G-beta repeat, putative	ZUnknown	1455	72	6	771	399	124	801	154	432	72	48	66	66	93	61	0.92	1.94	0.92	0.92
Tb927.10.14230	hypothetical protein, conserved, WD40 repeats	ZUnknown	5150	744	7.1	1222	1327	287	1986	242	1556	115	159	153	163	147	220	1.42	0.92	1.44	0.92
Tb927.5.1290	hypothetical protein, conserved	ZUnknown	2082	624	13.6	700	533	104	703	148	578	66	64	55	58	90	82	0.88	1.41	1.49	0.88
Tb927.11.5640	Flagellar pocket collar protein	Cytoskeleton	na	null	31.9	456	513	73	622	70	521	43	61	39	51	42	74	1.19	0.69	1.9	0.69
Tb927.8.4220	TMA46, putative	Translation	1554	765	18.2	1396	1412	128	1496	181	1059	131	169	68	123	110	149	0.94	0.65	2.19	0.65
Tb927.9.12070	hypothetical protein, conserved	ZUnknown	4409	1017	19.6	1959	1642	334	2744	412	1612	184	197	178	225	250	227	1.22	1.27	1.28	1.22
Tb927.11.14930	hypothetical protein, conserved	ZUnknown	3375	1179	21.1	817	684	118	1156	165	589	77	82	63	95	100	83	1.23	1.22	1.32	1.22
Tb927.10.2570	lysosomal alpha-mannosidase precursor, putative	Glycans	na	null	9.2	2163	1706	364	2971	425	1803	203	204	194	244	258	254	1.2	1.26	1.31	1.2
Tb927.8.2860	hypothetical protein, conserved, t-snare motif	Vesicular.transport	na	null	5.3	1388	1308	258	1998	339	1176	130	157	138	164	206	166	1.26	1.31	1.2	1.2
Tb927.9.10450	hypothetical protein, conserved	ZUnknown	4738	749	21.4	2262	1344	341	3120	363	1529	212	161	182	256	220	216	1.21	1.37	1.19	1.19
Tb927.5.2890	AAA domain (dynein-related subfamily)/von Willebrand factor type A domain containing protein, putative	ZUnknown	6751	209	8.8	2691	2149	550	3730	583	2479	252	258	293	306	353	350	1.21	1.37	1.19	1.19
Tb927.8.3990	hypothetical protein, conserved	ZUnknown	1431	528	16.8	776	676	135	1054	165	684	73	81	72	87	100	97	1.19	1.23	1.35	1.19
Tb927.10.6330	KKT1 kinetochore protein	Cell.cycle	5804	825	36.6	3132	2337	533	4170	534	2905	294	280	284	343	324	410	1.17	1.16	1.44	1.16
Tb927.11.12720	hypothetical protein, conserved	ZUnknown	2938	194	5.3	762	665	138	989	180	666	71	80	74	81	109	94	1.14	1.36	1.27	1.14
Tb927.11.5020	hypothetical protein, conserved	ZUnknown	5617	130	13.1	2403	1408	359	3646	362	1543	225	169	191	300	219	218	1.33	1.3	1.14	1.14
Tb927.11.16910	Serine hydrolase (FSH1)/RWD domain/50S ribosome-binding GTPase/GTPase of unknown function C-terminal, putative	ZUnknown	na	47	15	1091	776	215	1385	223	980	102	93	115	114	135	138	1.12	1.45	1.2	1.12
Tb927.10.4530	hypothetical protein, conserved	ZUnknown	1026	151	14.9	314	194	42	392	48	218	29	23	22	32	29	31	1.1	1.26	1.41	1.1
Tb927.6.4730	hypothetical protein	ZUnknown	na	null	19.4	362	257	43	445	72	205	34	31	23	37	44	29	1.09	1.42	1.26	1.09
Tb927.11.14370	hypothetical protein, conserved, tryp specific	ZUnknown	3671	738	20.8	1317	803	143	1789	172	801	123	96	76	147	104	113	1.2	1.08	1.49	1.08
Tb927.11.14300	dynein intermediate chain IC70, putative	Cytoskeleton	2029	77	29.5	2917	2009	416	3581	567	1999	274	241	222	294	344	282	1.07	1.43	1.27	1.07
Tb927.4.1940	WD domain, G-beta repeat, putative	ZUnknown	2002	545	4.3	616	461	115	748	147	472	58	55	61	61	89	67	1.05	1.62	1.1	1.05
Tb927.11.10610	hypothetical protein, conserved	ZUnknown	na	null	11.9	808	657	217	1196	186	864	76	79	116	98	113	122	1.29	1.43	1.05	1.05
Tb927.8.4670	hypothetical protein, conserved	ZUnknown	1994	240	13.9	398	359	96	611	74	498	37	43	51	50	45	70	1.35	1.05	1.37	1.05
Tb927.6.4100	hypothetical protein, conserved, resemblance to myosin	ZUnknown	2785	151	10	515	672	182	913	141	798	48	81	97	75	85	113	1.56	1.05	1.16	1.05
Tb927.11.9310	tRNA pseudouridine synthase, putative	rRNA.tRNA.process	na	22	17.6	873	619	102	1108	126	624	82	74	54	91	76	88	1.11	1.03	1.63	1.03
Tb927.8.1770	hypothetical protein, conserved	Mito.pathway	2446	421	17.4	995	685	141	1172	163	814	93	82	75	96	99	115	1.03	1.21	1.53	1.03
Tb927.8.8280	hypothetical protein, conserved, no domains, K-specific	ZUnknown	1594	655	25.2	1074	833	86	1301	157	577	101	100	46	107	95	81	1.06	0.95	1.76	0.95
Tb927.2.2920	UAA transporter family, putative	ZUnknown	2733	862	5.1	462	265	69	556	92	249	43	32	37	46	56	35	1.07	1.75	0.95	0.95
Tb927.1.4500	SNARE associated Golgi protein, putative	ZUnknown	na	null	29.8	1377	842	97	1451	211	582	129	101	52	119	128	82	0.92	1.27	1.58	0.92
Tb927.8.3370	Ran guanine nucleotide release factor homologue	Nuclear.transport	na	null	13.1	144	145	19	143	39	107	14	17	10	12	24	15	0.86	1.41	1.5	0.86
Tb927.2.3920	Complex 1 protein (LYR family), putative	ZUnknown	931	119	9.5	527	213	63	454	82	263	49	26	34	37	50	37	0.76	1.92	1.09	0.76
Tb927.10.5490	HOP1 homologue, HORMA domain, involved in meiosis?	DNA	1712	246	6.7	508	348	42	565	52	316	48	42	22	46	32	45	0.96	0.76	2.05	0.76
Tb927.9.11000	ras-related protein RAB7, putative	Vesicular.transport	na	null	20.9	669	903	96	1032	131	612	63	108	51	85	79	86	1.35	0.73	1.69	0.73
Tb927.4.2250	hypothetical protein, conserved, no known domains	ZUnknown	1575	398	6.5	532	329	138	651	130	353	50	39	74	53	79	50	1.06	2.03	0.68	0.68
Tb927.4.4490	multidrug resistance protein E,p-glycoprotein (MRPE)	Transporter	7605	2093	16.5	4534	3942	803	6629	990	3669	425	472	428	545	600	518	1.28	1.27	1.21	1.21
Tb927.8.6600	SAM35, putative	Mito.membrane	3043	1815	7.4	261	202	50	354	49	248	24	24	27	29	30	35	1.21	1.25	1.3	1.21
Tb927.11.2590	hypothetical protein, conserved, no known domains	ZUnknown	4360	778	10.8	1220	1082	247	1808	267	1117	114	130	132	149	162	158	1.31	1.25	1.2	1.2
Tb927.7.1590	mitotic cyclin,cyclin CycB3 (CYC8)	Cell.cycle	3534	1217	32.4	430	357	77	656	86	347	40	43	41	54	52	49	1.35	1.21	1.2	1.2
Tb927.11.11810	hypothetical protein, conserved	ZUnknown	na	null	23.8	997	747	198	1403	198	892	93	90	106	115	120	126	1.24	1.33	1.19	1.19
Tb927.11.12540	leucine-rich repeat protein (LRRP), putative	LRRP	4466	1148	14.7	1811	1738	379	2457	446	1815	170	208	202	202	270	256	1.19	1.3	1.27	1.19
Tb927.7.5610	hypothetical protein, conserved	ZUnknown	3631	294	9.7	1195	978	244	1914	227	1091	112	117	130	157	138	154	1.4	1.18	1.18	1.18
Tb927.8.4370	hypothetical protein, conserved, no domains, K-specific	ZUnknown	3823	1039	23.7	1162	883	223	1549	248	985	109	106	119	127	150	139	1.17	1.42	1.17	1.17
Tb927.7.1420	hypothetical protein, conserved	ZUnknown	6168	1210	21.8	4720	3796	842	6392	1058	3680	443	455	449	525	641	519	1.19	1.41	1.16	1.16
Tb927.10.9910	PSP1 C-terminal conserved region, putative	ZUnknown	3578	1736	16	740	525	134	1073	139	582	69	63	71	88	84	82	1.28	1.33	1.15	1.15
Tb927.11.7840	ribonucleoside-diphosphate reductase large chain (RNR1)	Nucleotides	na	null	30.1	3388	2139	451	4412	576	2141	318	256	240	363	349	302	1.14	1.36	1.26	1.14
Tb927.9.2900	hypothetical protein, conserved	ZUnknown	10053	1553	23	3959	2416	694	5877	630	2973	371	290	370	483	382	420	1.3	1.32	1.14	1.14
Tb927.8.6210	PI3 kinase Class (III)	Signalling	na	null	14.9	950	660	235	1363	180	989	89	79	125	112	109	140	1.26	1.38	1.12	1.12
Tb927.11.4180	PSP1 C-terminal conserved region, putative	ZUnknown	na	null	37.7	1322	1074	219	2127	236	1026	124	129	117	175	143	145	1.41	1.11	1.24	1.11
Tb927.11.1300	UBA/TS-N domain containing protein, putative	ZUnknown	1393	255	8	458	401	67	617	88	373	43	48	36	51	53	53	1.19	1.1	1.47	1.1
Tb927.11.1420	hypothetical protein, conserved	ZUnknown	4972	2190	21.2	1949	1496	330	3052	383	1361	183	179	176	251	232	192	1.37	1.3	1.09	1.09
Tb927.10.870	myosin-like	Cytoskeleton	na	null	20.2	1899	1858	372	3003	398	1808	178	223	198	247	241	255	1.39	1.08	1.29	1.08
Tb927.4.5380	hypothetical protein, conserved	ZUnknown	4579	165	15	3460	3142	788	5788	767	3166	324	377	420	476	465	447	1.47	1.23	1.06	1.06
Tb927.11.5270	ubiquitin carboxyl-terminal hydrolase, Clan CA cysteine peptidase, family C12, putative	Ubiquitin.proteasome	3082	267	7.3	951	982	160	1560	206	756	89	118	85	128	125	107	1.44	1.06	1.26	1.06
Tb927.10.13250	hypothetical protein, conserved	ZUnknown	6149	286	16	2551	2256	626	3942	602	2478	239	270	334	324	365	350	1.36	1.35	1.05	1.05
Tb927.7.210	proline dehydrogenase	Mito.pathway	2079	392	6.1	1223	1177	149	1606	241	879	115	141	79	132	146	124	1.15	1.04	1.57	1.04
Tb927.8.3240	lathosterol oxidase, putative	Sterols	1269	338	13.3	384	365	84	484	117	334	36	44	45	40	71	47	1.11	1.61	1.04	1.04
Tb927.10.14550	DED1-1, ATP-dependent DEAD/H RNA helicase, VASA homologue	Translation	3124	210	77.9	2779	2423	645	3706	753	2482	261	290	344	305	456	350	1.17	1.57	1.02	1.02
Tb927.4.4150	mitochondrial RNA binding complex 1 subunit (MRB4150)	Mito.RNA	3172	344	4.9	1733	1573	435	2563	455	1646	162	189	232	211	276	232	1.3	1.46	1	1
Tb927.8.3550	MAPK3 protein kinase	Protein.kinase	4653	1977	54.8	1132	762	179	1517	237	676	106	91	95	125	144	95	1.18	1.58	1	1
Tb927.4.3970	hypothetical protein, conserved, kinetoplastid-specific	ZUnknown	5358	3829	5.1	365	387	128	724	78	482	34	46	68	59	47	68	1.74	1.02	1	1
Tb927.8.3520	hypothetical protein, conserved	ZUnknown	2834	994	4.9	410	328	67	547	62	410	38	39	36	45	38	58	1.18	0.97	1.61	0.97
Tb927.11.9080	AARP2CN (NUC121) domain/Protein of unknown function (DUF663), putative	ZUnknown	4422	544	20.4	1521	999	205	2307	188	1144	143	120	109	190	114	161	1.33	0.95	1.48	0.95
Tb927.6.2650	Homologue of yeast SGD1, small ribosomal subunit biogenesis. MA3 domain	rRNA.tRNA.process	2416	96	11.1	546	299	116	799	90	408	51	36	62	66	55	58	1.29	1.53	0.94	0.94
Tb927.7.2350	hypothetical protein, conserved	ZUnknown	3853	577	10.5	1045	883	194	1610	164	1079	98	106	103	132	99	152	1.35	0.93	1.48	0.93
Tb927.10.15440	hypothetical protein, conserved	ZUnknown	1819	941	26.4	514	557	62	624	97	425	48	67	33	51	59	60	1.06	0.88	1.82	0.88
Tb927.3.5370	hypothetical protein, conserved	ZUnknown	1480	532	25.3	1349	935	112	1376	146	880	126	112	60	113	89	124	0.9	0.79	2.07	0.79
Tb927.9.2050	membrane protein YIP1, putative	Vesicular.transport	1880	588	12.9	512	403	55	542	63	418	48	48	29	45	38	59	0.94	0.79	2.03	0.79
Tb927.6.2530	hypothetical protein	ZUnknown	na	956	NA	193	123	12	226	13	93	18	15	6	19	8	13	1.06	0.53	2.17	0.53
Tb927.7.3980	immunodominant antigen, putative,tc40 antigen-like	ZUnknown	3886	874	15.7	3840	2239	425	5218	567	2056	360	268	227	429	344	290	1.19	1.28	1.28	1.19
Tb927.8.1380	hypothetical protein, conserved	ZUnknown	1334	209	10.7	365	307	61	554	75	275	34	37	33	46	45	39	1.35	1.22	1.18	1.18
Tb927.11.13000	phospholipid-transporting ATPase, putative	Lipids	6959	1561	54.5	2666	2161	545	3474	622	2383	250	259	291	285	377	336	1.14	1.46	1.15	1.14
Tb927.7.5190	hypothetical protein, conserved	ZUnknown	na	null	16.6	1165	1072	236	1795	241	1124	109	128	126	147	146	159	1.35	1.14	1.26	1.14
Tb927.11.9980	2-oxoglutarate dehydrogenase E1 component, putative	Citric.acid.cycle	5486	2274	55.1	2744	2884	583	3914	776	2518	257	346	311	322	470	355	1.25	1.36	1.14	1.14
Tb927.6.1150	hypothetical protein	ZUnknown	na	null	NA	319	297	38	409	70	205	30	36	20	34	42	29	1.13	1.17	1.45	1.13
Tb927.6.600	CAF1	RNA.degradation	3620	2288	16.5	1261	877	118	1604	207	646	118	105	63	132	125	91	1.12	1.19	1.44	1.12
Tb927.10.15330	CYTH domain containing protein, putative	ZUnknown	2708	823	17.5	1502	926	234	2170	254	974	141	111	125	178	154	137	1.26	1.39	1.1	1.1
Tb927.10.5530	hypothetical protein, conserved	ZUnknown	2610	443	8	469	294	64	584	88	273	44	35	34	48	53	39	1.09	1.51	1.15	1.09
Tb927.6.4960	ZC3H47	RNA.binding	1080	281	6	411	247	57	511	64	294	39	30	30	42	39	41	1.08	1.3	1.37	1.08
Tb927.8.1790	hypothetical protein, conserved	ZUnknown	2589	1855	Stable	704	271	81	901	82	325	66	32	43	74	50	46	1.12	1.56	1.07	1.07
Tb927.11.5010	TFIIF-stimulated CTD phosphatase, putative	Protein.phosphatase	2058	498	32.7	422	264	67	509	81	297	40	32	36	42	49	42	1.05	1.53	1.17	1.05
Tb927.1.4420	ABC transporter, putative	Transporter	na	null	25.9	707	547	182	995	165	680	66	66	97	82	100	96	1.24	1.52	0.99	0.99
Tb927.10.7460	hypothetical protein	ZUnknown	na	null	#N/A	189	90	29	194	31	118	18	11	15	16	19	17	0.89	1.73	1.13	0.89
Tb927.10.13620	NADH-ubiquinone oxidoreductase complex I subunit, NDUFA9 subunit, putative	Mito.e.transport	1988	429	7.8	824	499	160	1013	178	523	77	60	85	83	108	74	1.08	1.8	0.87	0.87
Tb927.10.2190	Protein of unknown function (DUF667), putative	ZUnknown	na	null	56.7	1818	1677	166	2104	287	1163	170	201	88	173	174	164	1.02	0.87	1.86	0.87
Tb927.8.3340	hypothetical protein, conserved	ZUnknown	2683	1397	8.2	407	286	69	580	68	333	38	34	37	48	41	47	1.26	1.21	1.27	1.21
Tb927.11.9200	methyltransferase domain containing protein, putative	ZUnknown	na	null	10.5	420	185	64	572	46	305	39	22	34	47	28	43	1.21	1.27	1.26	1.21
Tb927.11.7580	hypothetical protein, conserved	ZUnknown	3020	656	18.6	1357	1219	245	1873	289	1235	127	146	131	154	175	174	1.21	1.2	1.33	1.2
Tb927.3.2750	hypothetical protein, conserved	ZUnknown	3165	337	36.8	679	428	90	978	100	442	64	51	48	80	61	62	1.25	1.2	1.29	1.2
Tb927.9.13610	helicase, putative	DNA	6429	1946	35.2	3247	2539	554	5007	596	2514	304	304	295	411	361	355	1.35	1.19	1.2	1.19
Tb927.7.710	heat shock 70 kDa protein, putative (HSP70.4)	Chaperone	2837	890	61.4	5430	3852	627	7305	915	3210	509	462	334	600	555	453	1.18	1.2	1.36	1.18
Tb927.3.580	leucine-rich repeat protein (LRRP)	LRRP	na	null	10.6	322	190	50	457	44	248	30	23	27	38	27	35	1.27	1.17	1.3	1.17
Tb927.11.14140	ethanolamine-phosphate cytidylyltransferase (TbECT)	GPI.anchors	1892	574	24.7	1467	1090	164	1923	279	806	138	131	87	158	169	114	1.14	1.29	1.31	1.14
Tb927.7.3490	synaptojanin (N-terminal domain), putative	Vesicular.transport	2879	406	5.3	1123	1003	220	1459	270	1023	105	120	117	120	164	144	1.14	1.37	1.23	1.14
Tb927.10.6300	Mitchondrial SSU ribosomal protein S5	Mito.translation	na	null	11.3	376	194	62	486	52	282	35	23	33	40	32	40	1.14	1.39	1.21	1.14
Tb927.7.7290	COG4 transport protein, putative	ZUnknown	3443	259	#N/A	1291	1083	266	2116	250	1133	121	130	142	174	152	160	1.44	1.17	1.13	1.13
Tb927.10.2020	hexokinase (HK2)	Glucose.glycerol	1892	335	Stable	25025	32053	5985	35112	8748	25542	2346	3841	3190	2885	5303	3604	1.23	1.38	1.13	1.13
Tb927.11.12600	ATP-dependent DNA helicase, putative Srs2 homologue, DNA repair	DNA	3237	532	13.3	1457	1108	245	1937	319	1051	137	133	131	159	193	148	1.16	1.45	1.13	1.13
Tb927.7.5220	Forkhead Kinase	Protein.kinase	5733	603	21.2	1599	1300	438	2238	356	1864	150	156	233	184	216	263	1.23	1.38	1.13	1.13
Tb927.6.1660	hypothetical protein, conserved	ZUnknown	2539	403	14.3	1248	804	186	1590	225	843	117	96	99	131	136	119	1.12	1.42	1.2	1.12
Tb927.7.1030	heat shock 70 kDa protein, putative (HSP70b)	Chaperone	3003	211	13.4	1288	1015	225	1629	253	1169	121	122	120	134	153	165	1.11	1.25	1.38	1.11
Tb927.11.16360	hypothetical protein, conserved	ZUnknown	3611	2473	25	703	553	118	892	148	570	66	66	63	73	90	80	1.11	1.36	1.27	1.11
Tb927.1.4230	hypothetical protein, conserved	Mito.pathway	2387	1096	11	482	559	100	606	130	545	45	67	53	50	79	77	1.11	1.18	1.45	1.11
Tb927.6.3310	calpain-like cysteine peptidase, putative,cysteine peptidase, Clan CA, family C2, putative	Protease	3388	236	5.1	1067	839	169	1534	180	891	100	101	90	126	109	126	1.26	1.08	1.4	1.08
Tb927.10.2780	DNA-directed RNA polymerase iii largest subunit,t (RPC160)	RNA.synthesis	5195	505	8.4	1554	1182	339	2264	325	1384	146	142	181	186	197	195	1.27	1.39	1.08	1.08
Tb927.3.5390	Ring finger domain containing protein, putative	ZUnknown	na	null	10.8	367	304	63	440	83	311	34	36	34	36	50	44	1.06	1.39	1.29	1.06
Tb927.6.1190	Plus-3 domain/Zinc finger, C3HC4 type (RING finger), putative	ZUnknown	3097	1934	4.7	430	317	59	512	96	256	40	38	31	42	58	36	1.05	1.53	1.16	1.05
Tb927.9.9450	ZC3H28	RNA.binding	4762	1617	39.8	3921	3300	432	4590	669	2754	368	395	230	377	406	389	1.02	1.03	1.69	1.02
Tb927.11.4000	hypothetical protein, conserved	ZUnknown	2752	816	9.6	1219	894	173	1404	226	944	114	107	92	115	137	133	1.01	1.28	1.45	1.01
Tb927.11.8310	class I transcription factor A, subunit 4 (CITFA-4)	RNA.synthesis	2058	694	13.2	928	678	101	1074	162	584	87	81	54	88	98	82	1.01	1.21	1.52	1.01
Tb927.3.1440	AAA ATPase, putative,Spastin, putative	Enzyme	na	null	16.8	884	631	134	1141	126	808	83	76	71	94	76	114	1.13	1	1.61	1
Tb927.4.980	actin, putative	Cytoskeleton	1526	209	8	537	414	74	601	99	430	50	50	39	49	60	61	0.98	1.2	1.56	0.98
Tb927.7.2970	ATP-dependent DEAD/H RNA helicase, putative Mph1, DNA repair?	DNA	3773	1077	19.7	1271	1120	190	1851	214	1061	119	134	101	152	130	150	1.28	0.97	1.49	0.97
Tb927.8.1410	pre-rrna-processing protein tsr1 homolog	rRNA.tRNA.process	2527	167	11.3	1240	529	130	1644	168	468	116	63	69	135	102	66	1.16	1.62	0.96	0.96
Tb927.2.2120	NEK22 protein kinase	Protein.kinase	2946	991	10.7	1312	946	116	1767	173	719	123	113	62	145	105	101	1.18	0.93	1.63	0.93
Tb927.10.12220	hypothetical protein, conserved	ZUnknown	1237	91	1.4	478	303	68	508	89	331	45	36	36	42	54	47	0.93	1.5	1.31	0.93
Tb927.8.1670	NEK14 protein kinase	Protein.kinase	4853	2721	5.8	871	683	128	1094	126	822	82	82	68	90	76	116	1.1	0.93	1.71	0.93
Tb927.7.4240	hypothetical protein, conserved	ZUnknown	na	null	7.6	527	407	50	552	84	339	49	49	27	45	51	48	0.92	1.04	1.78	0.92
Tb927.10.6490	KIAA1430 homologue, putative	ZUnknown	980	274	11.2	1068	750	104	1066	147	730	100	90	55	88	89	103	0.88	0.99	1.87	0.88
Tb927.8.6070	basal body component,ML protein (TBBC)	Cytoskeleton	4972	518	24.2	926	1049	255	1679	182	1233	87	126	136	138	110	174	1.59	0.87	1.28	0.87
Tb927.6.1300	hypothetical protein	ZUnknown	1635	1047	NA	101	54	35	101	22	94	9	6	19	8	13	13	0.89	2.17	0.68	0.68
Tb927.11.2460	hypothetical protein, signal pep, TM domain (Q)10	ZUnknown	na	null	11.1	203	244	18	230	11	174	19	29	10	19	7	25	1	0.24	2.5	0.24
Tb927.10.2480	hypothetical protein, conserved	ZUnknown	3337	445	6	871	615	170	1222	155	798	82	74	91	100	94	113	1.22	1.27	1.24	1.22
Tb927.8.6330	hypothetical protein, conserved, similar to yeast Doa1p, 7WD repeats,PFU domain binding to Ubiquitin	Ubiquitin.proteasome	na	null	13.6	2016	1504	290	2782	373	1387	189	180	155	229	226	196	1.21	1.26	1.26	1.21
Tb927.3.5100	TFIIH basal transcription factor subunit XPB	RNA.synthesis	3222	207	7.8	1212	879	211	1634	224	992	114	105	112	134	136	140	1.18	1.3	1.25	1.18
Tb927.11.6830	Domain of unknown function(DUF2779), putative	Mito.pathway	3024	98	8.1	1205	941	229	1614	227	1151	113	113	122	133	138	162	1.18	1.22	1.33	1.18
Tb927.11.16050	HSP20 domain	Chaperone	1962	139	14	698	657	130	925	160	651	65	79	69	76	97	92	1.17	1.23	1.33	1.17
Tb927.9.11870	zinc finger protein, putative,predicted zinc finger protein, MIZ	DNA	na	null	13.6	470	335	67	610	92	305	44	40	36	50	56	43	1.14	1.4	1.19	1.14
Tb927.8.3560	DNA repair and recombination helicase protein PIF5	Mito.DNA	na	null	23.8	1579	1105	286	2115	310	1215	148	132	152	174	188	171	1.18	1.42	1.13	1.13
Tb927.5.1250	GAF domain/TIP41-like family, putative	ZUnknown	2495	531	6.5	1264	1007	186	1605	263	920	119	121	99	132	159	130	1.11	1.31	1.31	1.11
Tb927.10.10090	CMF14, possible component of motile flagella, TbTBC-L	Cytoskeleton	3667	221	18	1171	1036	189	1526	228	1059	110	124	101	125	138	149	1.14	1.11	1.48	1.11
Tb927.10.6790	hypothetical protein, conserved, spindle pole body domain	Cytoskeleton	na	null	9.3	1623	1385	373	2431	300	1850	152	166	199	200	182	261	1.32	1.1	1.31	1.1
Tb927.9.8330	hypothetical protein	ZUnknown	na	null	7.6	331	266	72	413	69	353	31	32	38	34	42	50	1.1	1.31	1.32	1.1
Tb927.11.11340	gamma-tubulin complex subunit GCP3	Cytoskeleton	2873	523	7.2	1042	686	185	1322	211	742	98	82	99	109	128	105	1.11	1.56	1.06	1.06
Tb927.10.3010	hook complex protein, conserved	Cytoskeleton	3879	145	28.6	2819	2690	560	3864	562	3110	264	322	299	318	341	439	1.2	1.06	1.47	1.06
Tb927.3.2730	hypothetical protein, trypanosoma specific	ZUnknown	5602	256	10.8	1706	1453	445	2369	421	1742	160	174	237	195	255	246	1.22	1.47	1.04	1.04
Tb927.9.1510	D-ala D-ala ligase C-terminus/SET domain containing protein, putative	ZUnknown	1973	407	9.1	536	378	90	742	109	356	50	45	48	61	66	50	1.22	1.47	1.04	1.04
Tb927.11.2830	hypothetical protein, conserved, no domains	ZUnknown	3729	316	6.5	1059	867	166	1257	195	969	99	104	88	103	118	137	1.04	1.13	1.56	1.04
Tb927.8.5780	phosphatase, putative	Phosphatase	na	null	16.8	723	431	102	848	122	489	68	52	54	70	74	69	1.03	1.42	1.28	1.03
Tb927.10.14770	AKB1 protein kinase	Protein.kinase	2648	643	15.5	1917	1371	347	2321	448	1327	180	164	185	191	272	187	1.06	1.66	1.01	1.01
Tb927.10.6780	vacuolar protein sorting-associated protein 45, putative (VPS45)	Lysosome	na	null	8.8	1157	792	198	1822	221	700	108	95	106	150	134	99	1.39	1.41	0.93	0.93
Tb927.11.3020	hypothetical protein, conserved	ZUnknown	2554	280	16.6	985	645	197	1257	215	684	92	77	105	103	130	97	1.12	1.69	0.92	0.92
Tb927.11.10380	hypothetical protein, conserved	ZUnknown	2120	771	11.7	671	457	89	702	100	568	63	55	47	58	61	80	0.92	1.11	1.7	0.92
Tb927.1.1000	developmentally regulated phosphoprotein (dr6)	Mito.pathway	1551	273	6	699	619	70	679	130	473	66	74	37	56	79	67	0.85	1.07	1.81	0.85
Tb927.8.1650	protein associated with differentiation 4, PAD4	Transporter	3479	950	14.6	438	259	114	520	94	362	41	31	61	43	57	51	1.05	1.84	0.84	0.84
Tb927.10.14290	hypothetical protein	ZUnknown	na	841	11.4	226	237	45	341	73	143	21	28	24	28	44	20	1.33	1.57	0.83	0.83
Tb927.7.5160	deoxyuridine triphosphatase, putative,dUTP diphosphatase	Nucleotides	1387	403	33.5	984	592	170	1328	203	531	92	71	91	109	123	75	1.18	1.73	0.82	0.82
Tb927.9.15290	CHAT domain containing protein, putative	ZUnknown	4789	585	44.2	3675	2489	935	5110	842	2827	345	298	498	420	510	399	1.22	1.71	0.8	0.8
Tb927.10.11750	hypothetical protein, conserved	ZUnknown	1009	250	15.2	165	186	32	260	17	226	15	22	17	21	10	32	1.4	0.45	1.88	0.45
Tb927.8.4560	hypothetical protein, conserved. pfam08626: TRAPPC9-Trs120 (e-5)	Translation	na	null	10.3	1242	911	234	1764	217	1121	116	109	125	145	132	158	1.25	1.21	1.26	1.21
Tb927.11.4680	SURF1 family, putative	Mito.pathway	1348	44	17.9	680	544	117	984	127	558	64	65	62	81	77	79	1.27	1.18	1.27	1.18
Tb927.5.490	methytransferase, putative	Enzyme	na	null	8.1	807	494	165	1111	131	734	76	59	88	91	79	104	1.2	1.34	1.18	1.18
Tb927.3.5330	ADP-ribosylation factor GTPase activating protein, centaurin beta 5 (Cnt-b5)	Vesicular.transport	na	null	8.6	370	325	58	481	79	300	35	39	31	40	48	42	1.14	1.23	1.35	1.14
Tb927.10.13860	GPI-anchor transamidase subunit 8 (GPI8)	GPI.anchors	na	null	17.7	1189	714	126	1525	191	589	111	86	67	125	116	83	1.13	1.35	1.24	1.13
Tb927.11.3680	calmodulin, putative	Calcium	na	null	18.7	435	330	54	548	91	253	41	40	29	45	55	36	1.1	1.38	1.24	1.1
Tb927.11.1450	2-oxoglutarate dehydrogenase E1 component, putative	Citric.acid.cycle	3501	77	30.1	4327	5285	747	6204	1141	3858	406	633	398	510	692	544	1.26	1.09	1.37	1.09
Tb927.8.4230	hypothetical protein, conserved	ZUnknown	4179	742	27.1	833	929	216	1321	200	1005	78	111	115	109	121	142	1.4	1.09	1.23	1.09
Tb927.11.11590	eIF3E	Translation	2133	613	27.5	3348	1697	249	4119	371	1437	314	203	133	338	225	203	1.08	1.11	1.53	1.08
Tb927.9.13130	hypothetical protein, conserved	ZUnknown	na	null	10.2	399	259	48	483	66	250	37	31	26	40	40	35	1.08	1.29	1.35	1.08
Tb927.10.13590	hypothetical protein, conserved	ZUnknown	2979	111	6.8	1592	1402	279	1947	336	1513	149	168	149	160	204	214	1.07	1.21	1.44	1.07
Tb927.9.11070	hypothetical protein, conserved,predicted zinc finger protein, MIZ	DNA	na	null	34	749	593	99	942	126	583	70	71	53	77	76	82	1.1	1.07	1.55	1.07
Tb927.11.1680	vesicular-fusion protein SEC18, putative	Vesicular.transport	3101	403	11.8	1749	1217	299	2306	364	1189	164	146	159	189	221	168	1.15	1.51	1.06	1.06
Tb927.7.2540	ubiquitin-conjugating enzyme e2, putative	Ubiquitin.proteasome	na	null	14.9	654	416	69	781	102	378	61	50	37	64	62	53	1.05	1.24	1.43	1.05
Tb927.10.14980	intraflagellar transport protein IFT52	Cytoskeleton	na	null	18.3	1832	1371	269	2203	351	1386	172	164	143	181	213	196	1.05	1.3	1.37	1.05
Tb927.8.1840	Sec7 domain containing protein, putative	ZUnknown	7024	703	35.7	4629	4051	1142	6955	1121	4320	434	485	609	571	680	610	1.32	1.4	1	1
Tb927.7.2390	hypothetical protein, conserved	Mito.pathway	3254	241	25	1546	1389	223	2111	273	1291	145	166	119	173	166	182	1.19	1	1.53	1
Tb927.4.2580	hypothetical protein, conserved	Mito.pathway	3841	742	7.7	785	567	165	1130	163	624	74	68	88	93	99	88	1.26	1.46	1	1
Tb927.11.8780	hypothetical protein, conserved	ZUnknown	na	null	10.3	722	586	86	814	119	556	68	70	46	67	72	78	0.99	1.03	1.7	0.99
Tb927.11.10720	hypothetical protein, conserved	Mito.pathway	3069	82	17.6	1054	899	220	1660	177	1129	99	108	117	136	107	159	1.37	0.99	1.36	0.99
Tb927.6.2720	calcium-binding protein, putative	Calcium	1353	176	10.6	942	565	98	1052	158	491	88	68	52	86	96	69	0.98	1.41	1.33	0.98
Tb927.1.4450	Ion channel/Calcium-activated BK potassium channel alpha subunit, putative	ZUnknown	4642	980	11.5	940	611	243	1331	182	896	88	73	130	109	110	126	1.24	1.51	0.97	0.97
Tb927.5.4540	GRESAG 4, putative receptor-type adenylate cyclase	GRESAG	5627	492	13.2	1833	1086	460	2631	322	1658	172	130	245	216	195	234	1.26	1.5	0.96	0.96
Tb927.1.5080	ESAG9, putative	ESAG	na	null	NA	145	109	44	178	37	159	14	13	23	15	22	22	1.07	1.69	0.96	0.96
Tb927.1.4100	cytochrome oxidase subunit IV (COXIV)	Mito.e.transport	3028	1733	21.5	813	524	115	822	163	549	76	63	61	68	99	77	0.89	1.57	1.26	0.89
Tb927.3.3030	hypothetical protein, conserved, START (lipid-binding) domain, homologue of human NP_006636.2, probable role in phosphlipid transfer across membranes	Lipids	2272	990	21.9	1036	542	89	1037	127	552	97	65	47	85	77	78	0.88	1.18	1.66	0.88
Tb927.8.1150	KKT9 Kinetochore protein	Cell.cycle	2167	1000	32.7	922	840	145	940	146	1054	86	101	77	77	89	149	0.9	0.88	1.94	0.88
Tb927.7.2120	hypothetical protein, conserved	ZUnknown	na	null	7.1	902	629	154	1308	196	502	85	75	82	107	119	71	1.26	1.59	0.87	0.87
Tb927.11.2360	phenylalanyl-tRNA synthetase (beta subunit), putative	Translation.tRNA	3066	1054	17.5	2333	1581	260	3162	364	1334	219	189	139	260	221	188	1.19	1.17	1.35	1.17
Tb927.11.14590	G5-IP eIF4G5 interacting protein	Translation	2669	213	24.5	1644	1207	236	2471	293	1037	154	145	126	203	178	146	1.32	1.23	1.16	1.16
Tb927.7.5050	hypothetical protein, conserved	ZUnknown	3526	292	15	2545	2125	466	3332	589	2039	239	255	248	274	357	288	1.15	1.4	1.16	1.15
Tb927.10.1500	methionyl-tRNA synthetase, putative (MetRS)	Translation.tRNA	3463	676	24.4	2590	1861	375	3385	510	1669	243	223	200	278	309	236	1.14	1.39	1.18	1.14
Tb927.11.16100	ubiquitin carboxyl-terminal hydrolase, putative	Ubiquitin.proteasome	4496	774	15.5	1514	1061	304	2004	295	1302	142	127	162	165	179	184	1.16	1.41	1.14	1.14
Tb927.9.5900	glutamate dehydrogenase (GDH)	Citric.acid.cycle	5168	2035	12.5	1484	1516	295	1940	385	1438	139	182	157	159	233	203	1.14	1.28	1.29	1.14
Tb927.7.5440	hypothetical protein, conserved	Mito.pathway	na	null	9.7	1598	1168	355	2463	259	1667	150	140	189	202	157	235	1.35	1.12	1.24	1.12
Tb927.7.530	FYVE zinc finger, putative	ZUnknown	na	null	9.2	1409	1219	278	1804	311	1368	132	146	148	148	189	193	1.12	1.29	1.3	1.12
Tb927.11.15990	TbNup109 Outer ring	Nuclear.transport	3810	252	8.3	2107	1428	314	2798	407	1315	198	171	167	230	247	186	1.16	1.44	1.11	1.11
Tb927.9.12090	Putative death-receptor fusion protein (DUF2428), putative	ZUnknown	6563	239	19.3	2250	1348	388	3106	379	1577	211	162	207	255	230	223	1.21	1.42	1.08	1.08
Tb927.10.11720	CW-type Zinc Finger, putative	ZUnknown	na	null	9.5	925	916	171	1243	196	941	87	110	91	102	119	133	1.17	1.08	1.46	1.08
Tb927.8.2670	Putative S-adenosyl-L-methionine-dependent methyltransferase, putative	Mito.pathway	1372	71	3.5	583	445	65	860	94	330	55	53	35	71	57	47	1.29	1.08	1.34	1.08
Tb927.9.12320	cystathione gamma lyase, putative	Amino.acids	1983	702	16.2	2002	1474	263	2610	439	1061	188	177	140	214	266	150	1.14	1.5	1.07	1.07
Tb927.9.2630	hypothetical protein, conserved	ZUnknown	na	null	22.2	1872	1781	543	2888	454	2191	176	213	289	237	275	309	1.35	1.29	1.07	1.07
Tb927.10.12060	hypothetical protein, conserved	ZUnknown	5196	592	18.1	988	838	289	1542	212	1143	93	100	154	127	129	161	1.37	1.29	1.05	1.05
Tb927.7.2250	carnitine O-palmitoyltransferase II, putative	Lipids	na	null	7.5	936	764	172	1079	209	856	88	92	92	89	127	121	1.01	1.38	1.32	1.01
Tb927.8.6540	TFIIH basal transcription factor subunit (p44)	RNA.synthesis	1188	66	3	318	225	59	369	52	335	30	27	31	30	32	47	1	1.19	1.52	1
Tb927.10.950	hypothetical protein, conserved	ZUnknown	na	null	13	466	402	72	519	81	458	44	48	38	43	49	65	0.98	1.02	1.71	0.98
Tb927.2.2410	hypothetical protein, conserved	ZUnknown	na	null	13.9	514	346	110	727	101	403	48	41	59	60	61	57	1.25	1.49	0.97	0.97
Tb927.7.2990	hypothetical protein, conserved	Mito.pathway	na	null	7.6	1202	777	116	1298	174	717	113	93	62	107	105	101	0.95	1.13	1.63	0.95
Tb927.3.5360	FHA domain containing protein, putative	ZUnknown	1712	882	7.2	473	275	57	500	86	252	44	33	30	41	52	36	0.93	1.58	1.2	0.93
Tb927.11.12270	hypothetical protein, conserved,drug resistence protein, putative	Membrane.protein	3028	1284	24.5	509	322	118	682	104	414	48	39	63	56	63	58	1.17	1.62	0.92	0.92
Tb927.10.13450	hypothetical protein, conserved	ZUnknown	na	null	17	854	638	119	1258	114	675	80	76	63	103	69	95	1.29	0.91	1.51	0.91
Tb927.8.1940	endosomal integral membrane protein, putative	Vesicular.transport	2054	152	15	2010	1211	278	2658	404	906	188	145	148	218	245	128	1.16	1.69	0.86	0.86
Tb927.8.3690	isocitrate dehydrogenase [NADP], mitochondrial precursor, putative (IDH)	Citric.acid.cycle	3536	1964	10.4	656	589	88	889	99	557	62	71	47	73	60	79	1.18	0.85	1.68	0.85
Tb927.3.2470	PUF8	rRNA.tRNA.process	na	867	11.4	707	407	56	963	63	369	66	49	30	79	38	52	1.2	0.78	1.73	0.78
Tb927.1.1540	Tubulin/FtsZ family, putative	Cytoskeleton	2257	265	8.5	867	476	167	1098	174	484	81	57	89	90	105	68	1.11	1.84	0.76	0.76
Tb927.11.6410	hypothetical protein, conserved	ZUnknown	5007	480	13.7	2026	1691	463	2827	424	2116	190	203	247	232	257	299	1.22	1.27	1.21	1.21
Tb927.6.730	hypothetical protein, conserved	ZUnknown	2450	471	5.8	568	470	98	778	107	486	53	56	52	64	65	69	1.21	1.16	1.33	1.16
Tb927.8.4240	hypothetical protein, conserved	Mito.pathway	6542	1396	15.8	1686	1447	398	2563	342	1742	158	173	212	211	207	246	1.34	1.2	1.16	1.16
Tb927.9.10920	KKT3 kinetochore protein, PK6 protein kinase,	Cell.cycle	na	null	12.4	1130	1133	242	1746	271	1041	106	136	129	143	164	147	1.35	1.21	1.14	1.14
Tb927.11.3360	T. brucei components of motile flagella (TbCMF22) OADbeta outer arm dynein heavy chain, not a DHC in Wickstead analysis	Cytoskeleton	na	null	11.6	1641	1572	312	2411	352	1508	154	188	166	198	213	213	1.29	1.13	1.28	1.13
Tb927.9.14280	hypothetical protein, conserved	ZUnknown	5866	543	10.2	2469	1877	554	3250	527	2368	232	225	295	267	319	334	1.15	1.42	1.13	1.13
Tb927.11.750	DNA repair protein, putative	DNA	3225	124	15.5	1816	1307	259	2303	323	1310	170	157	138	189	196	185	1.11	1.25	1.34	1.11
Tb927.9.13510	PARN-3	RNA.degradation	na	null	17.6	995	773	185	1254	222	804	93	93	99	103	135	113	1.11	1.45	1.14	1.11
Tb927.9.12490	hypothetical protein, conserved	ZUnknown	4947	996	8.2	886	833	203	1478	188	844	83	100	108	121	114	119	1.46	1.14	1.1	1.1
Tb927.3.5230	DNA repair protein, putative	DNA	2380	515	13.7	592	312	108	747	92	450	56	37	58	61	56	64	1.09	1.51	1.1	1.09
Tb927.11.12580	hypothetical protein, conserved	ZUnknown	2309	1019	18.1	1016	777	174	1264	208	832	95	93	93	104	126	117	1.09	1.35	1.26	1.09
Tb927.10.10750	metallo-peptidase, Clan MC, Family M14, putative	Protease	na	null	15.9	1683	1497	443	2407	403	1830	158	179	236	198	244	258	1.25	1.36	1.09	1.09
Tb927.10.9440	NADH dehydrogenase (54 NDH2) in TAO/G3PDH complex	Mito.e.transport	3418	1797	20.1	1332	989	183	1721	213	1036	125	119	98	141	129	146	1.13	1.08	1.49	1.08
Tb927.8.5420	methyltransferase domain containing protein, putative	Mito.pathway	na	null	6	456	316	65	675	67	330	43	38	35	55	41	47	1.28	1.08	1.34	1.08
Tb927.9.11880	Mitchondrial SSU ribosomal protein	Mito.translation	1677	83	10.8	543	505	136	717	146	556	51	61	72	59	89	78	1.16	1.46	1.08	1.08
Tb927.7.590	hypothetical protein, conserved	ZUnknown	na	null	14.9	671	406	106	853	125	415	63	49	57	70	76	59	1.11	1.55	1.04	1.04
Tb927.5.3170	ribose-phosphate pyrophosphokinase, putative (PRPS5)	PPP	3333	1169	19.9	1128	639	134	1688	171	523	106	77	71	139	104	74	1.31	1.35	1.04	1.04
Tb927.8.6350	CYC11, CYC2-like cyclin	Cell.cycle	na	null	35.2	458	369	128	797	86	488	43	44	68	65	52	69	1.51	1.18	1.01	1.01
Tb927.6.650	hypothetical protein, conserved	ZUnknown	na	null	15.2	2419	1678	525	3079	533	1935	227	201	280	253	323	273	1.11	1.61	0.98	0.98
Tb927.5.550	V-type proton ATPase subunit D, putative	Lysosome	2145	721	16.9	1130	607	173	1572	182	632	106	73	92	129	110	89	1.22	1.51	0.97	0.97
Tb927.10.15080	hypothetical protein, conserved	ZUnknown	5167	226	6.6	1797	1536	500	2886	400	1833	168	184	267	237	242	259	1.41	1.32	0.97	0.97
Tb927.10.14390	Histone chaperone Rttp106-like, putative	ZUnknown	na	null	17.7	1455	1128	156	1678	214	1021	136	135	83	138	130	144	1.01	0.96	1.73	0.96
Tb927.10.12000	iron-sulfur cluster assembly protein, ISD11, needed foraconitatase, fumarase & thiolation of mitochodrial and cytosolic tRNA	Mito.pathway	1190	587	11.6	210	209	27	233	54	143	20	25	14	19	33	20	0.95	1.32	1.43	0.95
Tb927.6.1090	proteasome regulatory ATPase subunit 3 (RPT3)	Ubiquitin.proteasome	2080	506	11	1443	1170	146	1869	216	893	135	140	78	154	131	126	1.14	0.94	1.62	0.94
Tb927.4.1560	hypothetical protein, conserved	ZUnknown	2462	773	11.2	355	277	66	525	51	362	33	33	35	43	31	51	1.3	0.94	1.46	0.94
Tb927.8.8030	emp24/gp25L/p24 family/GOLD	Vesicular.transport	3951	1491	25.8	1377	938	105	1671	172	678	129	112	56	137	104	96	1.06	0.93	1.71	0.93
Tb927.5.2090	kinesin, putative	Cytoskeleton	5075	1582	26.6	2324	2496	491	3312	458	2824	218	299	262	272	278	399	1.25	0.93	1.52	0.93
Tb927.11.9100	Domain of unknown function (DUF4586), putative	ZUnknown	1986	744	28.7	770	532	168	1046	173	554	72	64	90	86	105	78	1.19	1.64	0.87	0.87
Tb927.7.7390	hypothetical protein	ZUnknown	na	null	NA	135	84	49	264	20	149	13	10	26	22	12	21	1.69	1.2	0.81	0.81
Tb927.11.13630	hypothetical protein, conserved	ZUnknown	na	1394	10.9	348	186	43	406	73	112	33	22	23	33	44	16	1	2	0.7	0.7
Tb927.7.5710	hypothetical protein, conserved	ZUnknown	1276	311	6.1	266	208	99	435	68	231	25	25	53	36	41	33	1.44	1.64	0.62	0.62
Tb927.9.12650	ubiquitin-activating enzyme e1, putative (UBA2)	Ubiquitin.proteasome	4102	342	71	12960	10492	1811	18403	2552	8371	1215	1257	965	1512	1547	1181	1.24	1.23	1.22	1.22
Tb927.9.5700	hypothetical protein, conserved	ZUnknown	na	null	14.7	2169	1674	563	3114	414	2517	203	201	300	256	251	355	1.26	1.25	1.18	1.18
Tb927.7.5060	CLN3 protein, putative	ZUnknown	3086	843	12.7	1312	1006	196	1922	233	917	123	121	104	158	141	129	1.28	1.17	1.24	1.17
Tb927.10.4470	hypothetical protein, conserved	ZUnknown	na	null	11.8	1618	1279	296	2220	341	1275	152	153	158	182	207	180	1.2	1.35	1.14	1.14
Tb927.10.3780	hypothetical protein, conserved	ZUnknown	na	null	10.5	1112	1009	210	1661	227	983	104	121	112	136	138	139	1.31	1.14	1.24	1.14
Tb927.8.5760	Ankyrin repeats (many copies)/Alpha/beta hydrolase family, putative	ZUnknown	na	null	21.4	2278	2000	291	3000	439	1575	214	240	155	247	266	222	1.15	1.11	1.43	1.11
Tb927.3.2070	hypothetical protein, conserved	ZUnknown	na	null	9.9	1315	987	284	1748	273	1183	123	118	151	144	166	167	1.17	1.41	1.11	1.11
Tb927.10.8070	ATPase, putative	Enzyme	1715	223	12.6	689	512	102	859	123	525	65	61	54	71	75	74	1.09	1.23	1.37	1.09
Tb927.11.1780	protein phosphatase 2C, putative	Protein.phosphatase	na	null	0.7	381	225	62	477	52	331	36	27	33	39	32	47	1.08	1.19	1.42	1.08
Tb927.11.13670	hypothetical protein, conserved	ZUnknown	5100	192	17.5	3608	3189	798	5549	800	3225	338	382	425	456	485	455	1.35	1.27	1.07	1.07
Tb927.9.4300	PRP3, putative (TbPRP3)	RNA.processing	na	null	10.9	596	526	108	859	111	561	56	63	58	71	67	79	1.27	1.06	1.36	1.06
Tb927.11.10370	glycosyl hydrolase-like protein	Glycans	4531	1176	16.5	1683	1027	219	2470	213	1126	158	123	117	203	129	159	1.28	1.05	1.36	1.05
Tb927.8.940	hypothetical protein, conserved, no clear yeast or human matches	ZUnknown	7709	204	49.2	5331	3791	1252	7766	1022	4934	500	454	667	638	620	696	1.28	1.37	1.04	1.04
Tb927.9.8040	hypothetical protein, conserved	ZUnknown	3945	276	7.5	788	486	180	933	153	718	74	58	96	77	93	101	1.04	1.6	1.05	1.04
Tb927.5.3310	hypothetical protein, conserved	ZUnknown	1862	758	8.5	558	337	77	656	101	328	52	40	41	54	61	46	1.04	1.53	1.12	1.04
Tb927.6.1980	LMBR1-like membrane protein, putative	ZUnknown	na	null	17.8	1341	842	213	1752	256	819	126	101	114	144	155	116	1.14	1.53	1.02	1.02
Tb927.10.13710	Activator of Hsp90 ATPase, N-terminal/Activator of Hsp90 ATPase homolog 1-like protein, putative	ZUnknown	1357	108	27.8	2647	1367	208	3752	275	1125	248	164	111	308	167	159	1.24	1.02	1.43	1.02
Tb927.6.2860	WD domain, G-beta repeat, putative	ZUnknown	na	null	7.9	1037	750	121	1174	153	755	97	90	64	96	93	107	0.99	1.03	1.67	0.99
Tb927.9.11810	membrane transporter protein, putative	Transporter	na	null	5.3	822	428	129	1021	136	482	77	51	69	84	82	68	1.09	1.61	0.99	0.99
Tb927.5.2720	zinc-finger protein ZPR1	Zinc.finger	1665	229	9.9	858	725	112	1209	138	628	80	87	60	99	84	89	1.24	0.97	1.48	0.97
Tb927.5.2790	mitochondrial DNA polymerase beta-PAK (Pol beta-PAK)	Mito.DNA	na	null	#N/A	1304	1226	218	1545	233	1386	122	147	116	127	141	196	1.04	0.96	1.69	0.96
Tb927.7.2560	hypothetical protein, conserved	ZUnknown	3998	82	9.1	1035	755	246	1262	246	896	97	90	131	104	149	126	1.07	1.66	0.96	0.96
Tb927.7.7170	CYC4, CYC2-like cyclin	Cell.cycle	3878	1326	12.7	636	621	119	1119	116	540	60	74	63	92	70	76	1.53	0.95	1.21	0.95
Tb927.11.2630	diphthamide biosynthesis enzyme Dph1/Dph2 domain containing protein, putative	ZUnknown	2353	256	10.6	820	386	123	1051	124	441	77	46	66	86	75	62	1.12	1.63	0.94	0.94
Tb927.11.5090	aspartate aminotransferase, mitochondrial	Amino.acids	3571	2203	12.8	361	329	88	436	109	312	34	39	47	36	66	44	1.06	1.69	0.94	0.94
Tb927.3.2040	kinesin, Kinesin-16	Cytoskeleton	4331	888	17.7	665	578	166	1026	108	872	62	69	88	84	65	123	1.35	0.94	1.4	0.94
Tb927.11.3270	squalene monooxygenase, putative	Sterols	3163	1376	19.1	529	508	174	940	123	612	50	61	93	77	75	86	1.54	1.23	0.92	0.92
Tb927.6.1530	Glutamine amidotransferase class-I, putative	ZUnknown	1939	885	11.3	856	601	65	865	125	430	80	72	35	71	76	61	0.89	1.06	1.74	0.89
Tb927.5.3810	orotidine-5-phosphate decarboxylase/orotate phosphoribosyltransferase, OMPDCase-OPRTase	Nucleotides	2247	729	51.3	2591	865	197	3241	295	654	243	104	105	266	179	92	1.09	1.72	0.88	0.88
Tb927.6.350	hypothetical protein, conserved, T. brucei specific, 2 C2H2 Zn fingers	Zinc.finger	1163	234	4	531	509	73	447	114	502	50	61	39	37	69	71	0.74	1.13	1.82	0.74
Tb927.11.9420	ATP synthase, putative	Mito.e.transport	na	null	17.7	1192	1025	117	1480	149	825	112	123	62	122	90	116	1.09	0.73	1.87	0.73
Tb927.4.1220	leucine-rich repeat protein (LRRP)	LRRP	987	59	69.4	702	774	70	1014	95	474	66	93	37	83	58	67	1.26	0.62	1.81	0.62
Tb927.3.4840	ubiquitin hydrolase, putative,cysteine peptidase, Clan CA, family C19, putative	Ubiquitin.proteasome	3526	308	14.7	2497	1945	383	3269	511	1729	234	233	204	269	310	244	1.15	1.33	1.2	1.15
Tb927.1.1710	transmembrane protein, conserved	ZUnknown	5969	475	33.3	2632	2544	576	4158	577	2495	247	305	307	342	350	352	1.38	1.15	1.15	1.15
Tb927.8.3980	hypothetical protein, conserved	ZUnknown	na	null	1.7	585	548	106	795	125	545	55	66	57	65	76	77	1.18	1.15	1.35	1.15
Tb927.4.500	FHA domain containing protein, putative	ZUnknown	na	null	17.2	355	271	51	467	73	221	33	32	27	38	44	31	1.15	1.38	1.15	1.15
Tb927.11.3140	DYRK2 dual-specificity protein kinase	Protein.kinase	1938	530	9.1	978	986	151	1309	220	783	92	118	80	108	133	110	1.17	1.13	1.38	1.13
Tb927.11.14650	hypothetical protein, conserved	ZUnknown	na	null	20.2	833	713	202	1233	176	864	78	85	108	101	107	122	1.29	1.26	1.13	1.13
Tb927.10.5420	hypothetical protein, conserved	ZUnknown	4693	464	43.8	699	484	163	925	133	694	66	58	87	76	81	98	1.15	1.4	1.13	1.13
Tb927.9.4560	RBP32	RNA.binding	3996	882	14.8	657	656	142	993	145	676	62	79	76	82	88	95	1.32	1.11	1.25	1.11
Tb927.11.11570	eIF2B subunit (epsilon)	Translation	3109	455	8.5	1011	763	197	1513	191	819	95	91	105	124	116	116	1.31	1.27	1.1	1.1
Tb927.11.5800	hypothetical protein, conserved	ZUnknown	2698	122	6.1	591	461	132	936	107	549	55	55	70	77	65	77	1.4	1.18	1.1	1.1
Tb927.11.1160	Region in Clathrin and VPS, putative	ZUnknown	3725	173	8.8	1137	877	233	1586	239	954	107	105	124	130	145	135	1.21	1.38	1.09	1.09
Tb927.11.3130	glycosomal transporter (GAT2)	Glycosome	3151	987	16.4	1166	514	166	1441	148	715	109	62	88	118	90	101	1.08	1.45	1.15	1.08
Tb927.11.2530	Mitochondrial SSU ribosomal protein, putative	Mito.RNA	2854	214	7.3	1106	738	151	1447	153	833	104	88	80	119	93	118	1.14	1.06	1.48	1.06
Tb927.10.3700	AMPKgamma	Protein.kinase	na	null	10.7	549	393	100	861	96	399	51	47	53	71	58	56	1.39	1.23	1.06	1.06
Tb927.9.10680	RNA polymerase III RPC4, putative	ZUnknown	1236	235	9.4	424	263	51	513	63	277	40	32	27	42	38	39	1.05	1.19	1.44	1.05
Tb927.8.4450	RBP11	RNA.binding	1752	375	12.5	742	461	69	926	95	407	70	55	37	76	58	57	1.09	1.05	1.54	1.05
Tb927.11.14890	DNA polymerase alpha/epsilon subunit B, putative	ZUnknown	2229	54	9.8	572	421	89	678	111	435	54	50	47	56	67	61	1.04	1.34	1.3	1.04
Tb927.3.4920	LETM1 and EF-hand domain-containing protein 1, inner mitochondrial membrane?	Mito.pathway	1930	350	#N/A	923	556	102	1201	111	585	87	67	54	99	67	83	1.14	1	1.54	1
Tb927.10.8860	hypothetical protein, conserved	ZUnknown	na	null	19.5	1159	793	164	1624	156	902	109	95	87	133	95	127	1.22	1	1.46	1
Tb927.1.790	hypothetical transmembrane protein, conserved	Mito.pathway	na	null	19.5	888	538	157	1180	160	589	83	64	84	97	97	83	1.17	1.52	0.99	0.99
Tb927.5.1200	CSL4 exosome component	RNA.degradation	1467	235	10.9	619	461	109	769	146	396	58	55	58	63	89	56	1.09	1.62	0.97	0.97
Tb927.7.3500	glutathione-S-transferase/glutaredoxin, putative	Redox	1546	500	5.6	1309	904	126	1403	209	742	123	108	67	115	127	105	0.93	1.18	1.57	0.93
Tb927.11.2330	molybdopterin synthase sulphurylase protein, putative	Enzyme	1691	53	16	1314	657	164	1340	219	689	123	79	87	110	133	97	0.89	1.68	1.11	0.89
Tb927.10.14730	chaperone protein DNAj, putative	Chaperone	1693	342	14.9	1355	1265	147	1463	206	1062	127	152	78	120	125	150	0.94	0.82	1.92	0.82
Tb927.6.1430	hypothetical protein, conserved	ZUnknown	2689	324	8.3	985	775	121	1434	125	714	92	93	64	118	76	101	1.28	0.82	1.58	0.82
Tb927.3.1820	mitochondrial RNA binding complex 1 subunit (MRB1820)	Mito.RNA	2282	832	11.4	369	381	53	494	57	344	35	46	28	41	35	49	1.17	0.76	1.75	0.76
Tb927.9.5960	SDH2C succinate dehydrogenase (complex II) subunit	Mito.e.transport	1688	929	8.3	222	188	22	305	21	166	21	23	12	25	13	23	1.19	0.57	1.92	0.57
Tb927.2.4510	CRK9 cdc2- like protein kinase	Cell.cycle	4645	2126	17.1	1033	796	186	1443	193	851	97	95	99	119	117	120	1.23	1.23	1.21	1.21
Tb927.10.14890	C-terminal motor kinesin KIFC1	Cytoskeleton	4058	1475	115.3	18120	17067	3096	25940	4139	13965	1699	2045	1650	2132	2509	1971	1.25	1.23	1.19	1.19
Tb927.6.3840	reticulon domain protein	ZUnknown	2811	2083	70.9	2650	2459	297	3561	596	1425	248	295	158	293	361	201	1.18	1.22	1.27	1.18
Tb927.10.3510	tRNA pseudouridine synthase D (TruD), putative	ZUnknown	6486	1050	30	2046	1378	334	2740	342	1579	192	165	178	225	207	223	1.17	1.25	1.25	1.17
Tb927.8.6200	tubulin folding cofactor D, putative	Cytoskeleton	na	null	12	1866	1452	308	2470	376	1386	175	174	164	203	228	196	1.16	1.31	1.2	1.16
Tb927.9.2470	nucleolar protein (NOP86)	rRNA.tRNA.process	3859	1360	87.7	10860	11280	2181	16321	2530	10051	1018	1352	1163	1341	1534	1418	1.32	1.13	1.22	1.13
Tb927.11.5690	SNF2 DNA repair protein, putative,SNF2 family protein	DNA	na	null	8.5	1262	936	214	1688	250	912	118	112	114	139	152	129	1.18	1.36	1.13	1.13
Tb927.8.3620	folate transporter, ESAG10, putative	Folate	2724	755	11	2892	2468	573	4015	646	2445	271	296	305	330	392	345	1.22	1.32	1.13	1.13
Tb927.4.2220	TPR-repeat-containing chaperone protein DNAJ, putative	Chaperone	na	null	46.4	1077	1079	248	1562	270	1056	101	129	132	128	164	149	1.27	1.27	1.13	1.13
Tb927.7.1700	hypothetical protein, conserved	ZUnknown	2561	788	18.9	356	233	60	452	53	319	33	28	32	37	32	45	1.12	1.14	1.41	1.12
Tb927.11.16810	dynein light intermediate chain D1bLIC, putative	Cytoskeleton	2893	899	16.9	1376	1038	251	1810	287	1057	129	124	134	149	174	149	1.16	1.4	1.11	1.11
Tb927.10.9650	TbNup152 Outer ring	Nuclear.transport	4748	311	18.1	3233	2248	561	4254	623	2326	303	269	299	350	378	328	1.16	1.41	1.1	1.1
Tb927.6.2210	hypothetical protein, conserved, copurifies with ZC3H32 and 4E-IP	ZUnknown	3869	340	13.5	1985	1555	315	2481	418	1446	186	186	168	204	253	204	1.1	1.36	1.21	1.1
Tb927.11.14070	RDK1 protein kinase	Protein.kinase	4435	806	10.4	1763	1225	353	2378	338	1463	165	147	188	195	205	206	1.18	1.39	1.1	1.1
Tb927.6.2580	hypothetical protein, conserved	ZUnknown	2122	190	13.5	634	487	103	826	106	550	59	58	55	68	64	78	1.15	1.1	1.42	1.1
Tb927.3.1490	leucine-rich repeat protein (LRRP)	LRRP	na	null	2.9	338	173	46	488	38	234	32	21	25	40	23	33	1.25	1.1	1.32	1.1
Tb927.11.5750	hypothetical protein, conserved	Cytoskeleton	3622	827	18.3	756	699	162	947	170	818	71	84	86	78	103	115	1.1	1.23	1.34	1.1
Tb927.11.14980	Mitchondrial LSU ribosomal protein	Mito.translation	1968	306	12	542	373	79	743	81	408	51	45	42	61	49	58	1.2	1.09	1.38	1.09
Tb927.5.2360	hypothetical protein, conserved	ZUnknown	5608	3188	42.7	379	461	109	600	110	448	36	55	58	49	67	63	1.36	1.22	1.09	1.09
Tb927.11.3500	hypothetical protein, RBD	RNA.binding	3354	142	16.7	2356	1997	410	2891	489	2096	221	239	219	238	296	296	1.08	1.24	1.35	1.08
Tb927.8.6830	Kinesin-like but poor match	Cytoskeleton	na	null	16.3	2246	1772	562	3176	473	2295	211	212	300	261	287	324	1.24	1.35	1.08	1.08
Tb927.7.6640	hypothetical protein, conserved, no domains, no yeast or human match, NADP binding domain Rossmann Fold	ZUnknown	6051	1080	42.1	4228	3365	1019	5477	968	4100	396	403	543	450	587	579	1.14	1.46	1.07	1.07
Tb927.9.6620	hypothetical protein, conserved	Mito.pathway	1254	533	NA	231	170	35	285	39	193	22	20	19	23	24	27	1.05	1.2	1.42	1.05
Tb927.7.5850	hypothetical protein, conserved	ZUnknown	na	null	11.9	575	480	81	789	101	434	54	58	43	65	61	61	1.2	1.05	1.42	1.05
Tb927.6.2710	hypothetical protein, conserved	ZUnknown	3560	440	11.3	907	478	102	1066	128	483	85	57	54	88	78	68	1.04	1.37	1.26	1.04
Tb927.4.3020	ATP-dependent DEAH-box RNA helicase, putative	Mito.RNA	na	null	12.7	1157	780	279	1547	225	1094	108	93	149	127	136	154	1.18	1.46	1.03	1.03
Tb927.11.13420	PPPDE putative peptidase domain containing protein, putative	ZUnknown	1791	460	8.4	348	305	54	447	63	313	33	37	29	37	38	44	1.12	1.03	1.52	1.03
Tb927.10.520	Mitochondrial ATP synthase subunit, putative	Mito.pathway	2022	625	14.8	1921	1225	213	2234	347	987	180	147	114	184	210	139	1.02	1.43	1.22	1.02
Tb927.10.7080	ATP-dependent DEAD/H RNA helicase, putative Sub2 ,TREX complex mRNA export, homologue of UAP56, splicing factor	RNA.processing	2277	90	6.2	911	694	146	1052	190	703	85	83	78	86	115	99	1.01	1.39	1.27	1.01
Tb927.6.1670	PAN2	RNA.degradation	na	null	13.9	1892	1509	374	2353	470	1426	177	181	199	193	285	201	1.09	1.57	1.01	1.01
Tb927.1.1220	RWD domain-containing protein	ZUnknown	970	80	9.6	384	268	39	486	50	243	36	32	21	40	30	34	1.11	0.94	1.62	0.94
Tb927.8.6580	SDH1 succinate dehydrogenase (complex II) subunit, flavoprotein	Mito.e.transport	3212	1189	9.1	915	914	261	1226	286	915	86	110	139	101	173	129	1.17	1.57	0.93	0.93
Tb927.3.3270	ATP-dependent phosphofructokinase (TbPFK)	Glucose.glycerol	3437	1907	Stable	23020	26863	6817	23572	9059	27301	2158	3219	3634	1937	5492	3853	0.9	1.71	1.06	0.9
Tb927.3.1980	hypothetical protein, conserved	ZUnknown	1069	49	4.4	487	222	86	498	83	303	46	27	46	41	50	43	0.89	1.85	0.93	0.89
Tb927.6.2450	PKB protein kinase, putative	Protein.kinase	2738	915	8.3	435	367	65	578	65	403	41	44	35	47	39	57	1.15	0.89	1.63	0.89
Tb927.10.5900	hypothetical protein, conserved	ZUnknown	1555	92	14.8	1169	939	104	1055	177	753	110	113	55	87	107	106	0.79	0.95	1.93	0.79
Tb927.5.3210	small ubiquitin-related modifier, putative (SUMO)	Ubiquitin.proteasome	1357	781	41.8	850	755	46	715	103	400	80	90	25	59	62	56	0.74	0.69	2.24	0.69
Tb927.10.9210	hypothetical protein, conserved	ZUnknown	na	null	9	332	259	60	450	61	287	31	31	32	37	37	41	1.19	1.19	1.28	1.19
Tb927.6.2550	TRRM2	RNA.binding	5675	3370	25.4	1657	1254	266	2241	288	1305	155	150	142	184	175	184	1.19	1.17	1.3	1.17
Tb927.11.5130	hypothetical protein, conserved	ZUnknown	2147	284	54.7	496	380	79	664	91	385	47	46	42	55	55	54	1.17	1.2	1.29	1.17
Tb927.10.7440	MTR4	RNA.degradation	2990	110	14.7	1908	1200	262	2901	278	1145	179	144	140	238	169	162	1.33	1.17	1.16	1.16
Tb927.11.14190	Staphylococcal nuclease homologue/Tudor domain containing protein, putative	ZUnknown	3371	434	39.1	4463	2823	530	5804	664	2654	418	338	283	477	403	375	1.14	1.19	1.33	1.14
Tb927.9.12830	hypothetical protein, conserved	ZUnknown	3000	1095	33.5	588	591	123	831	150	528	55	71	66	68	91	75	1.24	1.28	1.14	1.14
Tb927.3.3900	carnitine O-palmitoyltransferase II, putative (CPT II)	Lipids	3911	1976	17.8	1405	1271	363	1803	331	1671	132	152	193	148	201	236	1.12	1.32	1.22	1.12
Tb927.8.6520	hypothetical protein, conserved	ZUnknown	na	null	8.9	752	499	123	1058	109	626	71	60	66	87	66	88	1.23	1.1	1.33	1.1
Tb927.4.2910	hypothetical protein, conserved	ZUnknown	3221	1186	10.6	716	646	154	892	176	688	67	77	82	73	107	97	1.09	1.39	1.18	1.09
Tb927.10.3100	Glycerol-3-phosphate acyltransferase	Lipids	na	null	14.1	790	506	116	963	129	572	74	61	62	79	78	81	1.07	1.28	1.31	1.07
Tb927.9.11830	hypothetical protein, conserved, resemblance to myosin	ZUnknown	2986	843	7.3	551	420	116	784	113	464	52	50	62	64	69	65	1.23	1.38	1.05	1.05
Tb927.11.5430	DNA repair and recombination protein RAD54, putative	DNA	na	null	11.5	778	691	207	1172	176	824	73	83	110	96	107	116	1.32	1.29	1.05	1.05
Tb927.10.10000	hypothetical protein, conserved	ZUnknown	2368	965	11.4	1151	1631	200	1717	335	993	108	195	107	141	203	140	1.31	1.04	1.31	1.04
Tb927.10.14510	root hair defective 3 GTP-binding protein (RHD3), putative	ZUnknown	3477	477	15.8	1919	1569	283	2648	314	1546	180	188	151	218	190	218	1.21	1.01	1.44	1.01
Tb927.10.13180	Nrap protein, putative	ZUnknown	na	null	27.5	1984	1221	301	3104	309	1144	186	146	160	255	187	161	1.37	1.28	1.01	1.01
Tb927.8.5350	hypothetical protein, conserved	ZUnknown	na	null	NA	59	53	12	67	13	55	6	6	6	6	8	8	1	1.33	1.33	1
Tb927.2.4650	hypothetical protein, conserved	ZUnknown	1292	481	NA	266	195	54	342	59	198	25	23	29	28	36	28	1.12	1.57	0.97	0.97
Tb927.3.5210	hypothetical protein, conserved	ZUnknown	2528	1377	8	331	292	52	361	80	260	31	35	28	30	48	37	0.97	1.37	1.32	0.97
Tb927.8.8050	TbNup75 Connect inner-outer, FG, symmetrical, paralogue pf Nup64	Nuclear.transport	na	null	7.7	1274	819	238	1554	265	853	119	98	127	128	161	120	1.08	1.64	0.94	0.94
Tb927.10.4600	predicted SET domain protein	ZUnknown	2331	775	11.1	427	329	112	688	84	391	40	39	60	57	51	55	1.43	1.31	0.92	0.92
Tb927.10.6180	hypothetical protein, conserved	ZUnknown	2620	961	12.3	786	491	181	1074	154	602	74	59	96	88	93	85	1.19	1.58	0.89	0.89
Tb927.11.5940	GRESAG 4, putative receptor-type adenylate cyclase	GRESAG	na	null	3.1	1275	964	413	1477	350	1274	120	116	220	121	212	180	1.01	1.83	0.82	0.82
Tb927.3.2940	hypothetical protein, conserved, no clear yeast or human matches	ZUnknown	1889	707	NA	307	223	35	267	78	158	29	27	19	22	47	22	0.76	1.74	1.16	0.76
Tb927.8.1020	6-phosphofructo-2-kinase/fructose-2,6-biphosphatase, putative	Glucose.glycerol	3595	888	22.6	484	491	79	723	73	473	45	59	42	59	44	67	1.31	0.75	1.6	0.75
Tb927.11.11320	hypothetical protein, conserved	ZUnknown	1455	463	12.6	422	329	34	362	63	251	40	39	18	30	38	35	0.75	0.97	1.94	0.75
Tb927.8.3380	SDH2N succinate dehydrogenase (complex II) subunit, electron transfer protein	Mito.e.transport	1884	1014	13.9	638	824	89	802	118	609	60	99	47	66	72	86	1.1	0.73	1.83	0.73
Tb927.10.12980	methyltransferase, NOL1/NOP2/sun family	Lysosome	2595	31	9.8	1259	842	185	1734	209	834	118	101	99	142	127	118	1.2	1.26	1.19	1.19
Tb927.10.13360	EF-Tu Mitochondrial elongation factor Tu	Mito.translation	2841	1252	18.9	1157	893	194	1767	205	837	108	107	103	145	124	118	1.34	1.16	1.15	1.15
Tb927.11.2600	hypothetical protein, conserved	ZUnknown	3094	195	15.8	1277	931	265	1672	231	1264	120	112	141	137	140	178	1.14	1.25	1.26	1.14
Tb927.9.7720	Member of IFT complex A, tetratricopeptide repeat protein	Cytoskeleton	na	null	11.8	3378	2828	690	4826	712	2940	317	339	368	397	432	415	1.25	1.27	1.13	1.13
Tb927.7.1150	hypothetical protein, conserved	ZUnknown	na	null	38.6	811	595	269	1271	135	1142	76	71	143	104	82	161	1.37	1.15	1.13	1.13
Tb927.6.3030	hypothetical protein, conserved	ZUnknown	2802	276	11	856	630	149	1237	141	704	80	76	79	102	85	99	1.28	1.12	1.25	1.12
Tb927.9.9860	GRP170, HSP70 and actin-like ATPase domains	Chaperone	2303	126	28.4	4972	3110	495	6256	728	2557	466	373	264	514	441	361	1.1	1.18	1.37	1.1
Tb927.1.3950	D-alanine aminotransferase (ALAT)	Mito.pathway	na	null	Stable	4380	5028	1145	5682	1412	4700	411	603	610	467	856	663	1.14	1.42	1.09	1.09
Tb927.11.10200	hypothetical protein, conserved, no domains, K-specific	ZUnknown	1924	315	10.7	1229	1206	194	1619	261	1022	115	145	103	133	158	144	1.16	1.09	1.4	1.09
Tb927.2.1860	mitochondrial RNA binding complex 1 subunit (MRB1860)	Mito.RNA	na	null	6.8	863	548	176	1197	146	723	81	66	94	98	89	102	1.21	1.35	1.09	1.09
Tb927.3.2790	leucine-rich repeat protein (LRRP)	LRRP	3966	429	22.3	712	634	154	1046	137	746	67	76	82	86	83	105	1.28	1.09	1.28	1.09
Tb927.11.15640	mitochondrial RNA binding complex 1 subunit (MERS1)	Mito.RNA	na	null	16.4	498	291	72	614	68	383	47	35	38	50	41	54	1.06	1.17	1.42	1.06
Tb927.9.5520	ubiquitin carboxyl-terminal hydrolase, Clan CA cysteine peptidase, family C12, putative	Ubiquitin.proteasome	5898	1772	13.7	1507	1347	297	2250	280	1439	141	161	158	185	170	203	1.31	1.06	1.28	1.06
Tb927.3.1880	hypothetical protein, conserved, trypanosome-specific	ZUnknown	na	null	12	646	384	135	783	116	555	61	46	72	64	70	78	1.05	1.52	1.08	1.05
Tb927.11.13340	hypothetical protein, conserved	ZUnknown	na	null	28.9	1029	813	197	1192	216	948	96	97	105	98	131	134	1.02	1.35	1.28	1.02
Tb927.4.1630	RRP6	RNA.degradation	2564	441	9.4	1562	1215	277	2152	345	1066	146	146	148	177	209	150	1.21	1.43	1.01	1.01
Tb927.4.3170	hypothetical protein, conserved	ZUnknown	3209	364	5.5	809	654	150	1164	178	573	76	78	80	96	108	81	1.26	1.38	1.01	1.01
Tb927.11.4760	hypothetical protein	ZUnknown	na	null	NA	227	137	38	251	40	161	21	16	20	21	24	23	1	1.5	1.15	1
Tb927.11.780	hypothetical protein, conserved	ZUnknown	6303	4262	34	3058	2564	645	4336	724	2386	287	307	344	356	439	337	1.24	1.43	0.98	0.98
Tb927.9.10840	hypothetical protein, conserved, kineto-specific no domains	ZUnknown	1841	375	35.9	444	330	76	559	105	274	42	40	41	46	64	39	1.1	1.6	0.95	0.95
Tb927.7.2810	hypothetical protein, conserved, trypanosome-specific	ZUnknown	1163	59	29.3	637	459	78	681	116	433	60	55	42	56	70	61	0.93	1.27	1.45	0.93
Tb927.11.11670	dolichyl-P-Man:GDP-Man5GlcNAc2-PP-dolichyl alpha-1,2-mannosyltranslocase, putative	Glycans	1918	65	13.2	1304	646	230	1565	215	787	122	77	123	129	130	111	1.06	1.69	0.9	0.9
Tb927.11.2770	hypothetical protein, conserved	ZUnknown	1297	315	10	758	529	66	926	92	420	71	63	35	76	56	59	1.07	0.89	1.69	0.89
Tb927.8.4860	Mitchondrial SSU ribosomal protein	Mito.translation	2092	32	5.3	733	399	146	956	129	490	69	48	78	79	78	69	1.14	1.63	0.88	0.88
Tb927.9.1980	hypothetical protein, conserved	ZUnknown	2576	239	11.3	2362	1717	496	2847	585	1620	221	206	264	234	355	229	1.06	1.72	0.87	0.87
Tb927.11.2610	hypothetical protein, conserved, no domains, no yeast or human match	Cytoskeleton	2462	811	Stable	7019	9232	1268	8642	1432	8555	658	1106	676	710	868	1207	1.08	0.78	1.79	0.78
Tb927.8.4310	hypothetical protein, conserved, no domains	ZUnknown	na	null	12.3	450	416	117	812	64	557	42	50	62	67	39	79	1.6	0.78	1.27	0.78
Tb927.11.5780	mitochondrial DNA-directed RNA polymerase (MTRNAP)	Mito.RNA	4261	407	7.8	1292	1008	247	1732	258	1102	121	121	132	142	156	156	1.17	1.29	1.18	1.17
Tb927.10.530	Plasma-membrane choline transporter, putative	ZUnknown	4297	1966	31	3539	2002	405	4670	520	1792	332	240	216	384	315	253	1.16	1.31	1.17	1.16
Tb927.7.4040	hypothetical protein, conserved	ZUnknown	na	null	38.2	895	697	177	1262	171	773	84	84	94	104	104	109	1.24	1.24	1.16	1.16
Tb927.4.1340	CPSF73	RNA.processing	2702	346	12.8	1693	1116	221	2223	259	1102	159	134	118	183	157	156	1.15	1.17	1.32	1.15
Tb927.9.3870	hypothetical protein, conserved	ZUnknown	2375	223	14.3	698	657	137	1032	154	598	65	79	73	85	93	84	1.31	1.18	1.15	1.15
Tb927.8.3700	hypothetical protein, conserved	ZUnknown	5540	868	10.8	1434	1075	334	2211	243	1439	134	129	178	182	147	203	1.36	1.14	1.14	1.14
Tb927.11.3260	mitochondrial DNA polymerase I protein D, putative (POLID)	Mito.DNA	6292	514	25.7	2672	2212	493	3725	566	2105	251	265	263	306	343	297	1.22	1.29	1.13	1.13
Tb927.10.8730	ABC1 family, putative	Mito.pathway	na	null	20.3	462	328	86	681	80	364	43	39	46	56	48	51	1.3	1.23	1.11	1.11
Tb927.11.14380	Kinetoplast polyadenylation/uridylation factor 2	Mito.RNA	2139	115	11.6	658	471	120	925	103	587	62	56	64	76	62	83	1.23	1.11	1.3	1.11
Tb927.11.17000	AIR9	Cell.cycle	4010	861	114.4	17658	13880	3135	23040	3880	12933	1656	1663	1671	1893	2352	1825	1.14	1.41	1.09	1.09
Tb927.10.9970	hypothetical protein, conserved	Mito.pathway	3526	369	8.7	1815	1287	314	2395	356	1286	170	154	167	197	216	181	1.16	1.4	1.08	1.08
Tb927.10.11140	hypothetical protein, conserved, kineto-specific, signal peptide	ZUnknown	6294	615	16.8	3047	2413	546	3937	679	2221	286	289	291	324	412	313	1.13	1.43	1.08	1.08
Tb927.11.5700	hypothetical protein, conserved	ZUnknown	na	null	15.1	1692	1592	364	2612	339	1663	159	191	194	215	206	235	1.35	1.08	1.21	1.08
Tb927.9.11670	hypothetical protein, conserved	ZUnknown	na	null	14.8	900	549	224	1098	160	925	84	66	119	90	97	131	1.07	1.47	1.1	1.07
Tb927.6.2770	vacuolar assembly protein vps41, putative	Lysosome	na	null	5.6	1130	795	185	1473	226	747	106	95	99	121	137	105	1.14	1.44	1.06	1.06
Tb927.9.2160	hypothetical protein, conserved, kinetoplastid-specific	ZUnknown	1628	141	21.6	710	525	72	971	110	375	67	63	38	80	67	53	1.19	1.06	1.39	1.06
Tb927.8.7750	hypothetical protein, conserved	ZUnknown	na	null	#N/A	1523	1240	409	2290	313	1621	143	149	218	188	190	229	1.31	1.28	1.05	1.05
Tb927.11.6870	14-3-3 protein	Signalling	1625	543	60.1	2973	1993	296	3568	443	1639	279	239	158	293	269	231	1.05	1.13	1.46	1.05
Tb927.7.7110	leucine-rich repeat protein (LRRP)	LRRP	2461	506	12.9	1024	578	168	1222	162	751	96	69	90	100	98	106	1.04	1.42	1.18	1.04
Tb927.8.8320	hypothetical protein, conserved	ZUnknown	na	null	6.3	343	397	80	421	82	459	32	48	43	35	50	65	1.09	1.04	1.51	1.04
Tb927.7.6410	hypothetical protein, conserved, dsRNA binding domain	ZUnknown	4577	88	9.3	1586	1101	350	2195	305	1370	149	132	187	180	185	193	1.21	1.4	1.03	1.03
Tb927.10.3080	methionine biosynthetic protein, putative	Protease	na	34	6.6	990	520	98	1147	152	422	93	62	52	94	92	60	1.01	1.48	1.15	1.01
Tb927.7.2580	ZC3H19	RNA.binding	3344	773	28.1	439	407	134	608	113	511	41	49	71	50	69	72	1.22	1.41	1.01	1.01
Tb927.3.3980	hypothetical protein, conserved	ZUnknown	2410	750	8.2	722	535	92	830	125	500	68	64	49	68	76	71	1	1.19	1.45	1
Tb927.10.4650	hypothetical protein, conserved	ZUnknown	2356	20	12.2	810	513	128	929	131	644	76	61	68	76	79	91	1	1.3	1.34	1
Tb927.5.1970	hypothetical protein, T. brucei-specific, no domains	ZUnknown	2296	1204	11.2	312	256	45	353	65	237	29	31	24	29	39	33	1	1.26	1.38	1
Tb927.2.2180	RRP41B exosome protein PH subunit	RNA.degradation	1199	208	10.1	498	314	49	586	61	305	47	38	26	48	37	43	1.02	0.97	1.65	0.97
Tb927.11.3370	hypothetical protein	ZUnknown	na	null	11.4	172	164	23	178	32	152	16	20	12	15	19	21	0.94	0.95	1.75	0.94
Tb927.8.5310	Polyketide cyclase / dehydrase and lipid transport, putative	ZUnknown	2063	670	3.9	460	314	55	469	75	322	43	38	29	39	45	45	0.91	1.18	1.55	0.91
Tb927.7.300	N-acetylglucosaminyltransferase II GT15	Glycans	4085	1939	19.8	2352	1171	233	2320	387	962	221	140	124	191	235	136	0.86	1.68	1.1	0.86
Tb927.11.11770	eIF4E3	Translation	4290	2890	31.1	1319	743	281	1752	241	892	124	89	150	144	146	126	1.16	1.64	0.84	0.84
Tb927.3.2660	TatD related DNase, putative	ZUnknown	2306	98	6.8	776	624	105	1089	101	636	73	75	56	89	61	90	1.22	0.81	1.61	0.81
Tb927.9.14130	hypothetical protein, conserved	ZUnknown	2465	716	11	1264	1060	127	1538	167	854	119	127	68	126	101	121	1.06	0.8	1.78	0.8
Tb927.1.1760	hypothetical transmembrane protein	ZUnknown	na	846	NA	62	50	10	116	11	29	6	6	5	10	7	4	1.67	1.17	0.8	0.8
Tb927.11.3400	hypothetical protein, conserved	ZUnknown	2164	1090	8.4	367	306	117	457	105	346	34	37	62	38	64	49	1.12	1.73	0.79	0.79
Tb927.10.9500	ESAG3, putative	ESAG	na	null	16.4	436	439	96	658	68	562	41	53	51	54	41	79	1.32	0.77	1.55	0.77
Tb927.10.3650	NADH-dependent fumarate reductase, putative	Citric.acid.cycle	5172	1312	8.6	893	952	168	1177	221	826	84	114	90	97	134	117	1.15	1.18	1.3	1.15
Tb927.8.5570	transporter, putative	Transporter	2304	72	13.8	1809	1297	228	2352	293	1156	170	155	122	193	178	163	1.14	1.15	1.34	1.14
Tb927.10.2600	hypothetical protein, conserved	ZUnknown	na	null	23.4	445	367	93	581	89	443	42	44	50	48	54	63	1.14	1.23	1.26	1.14
Tb927.11.2370	MEX67	Nuclear.transport	na	null	22.2	1252	853	187	1900	201	777	117	102	100	156	122	110	1.33	1.2	1.1	1.1
Tb927.2.6130	ABC transporter, putative	Transporter	3477	433	11	1587	1126	261	2128	305	1068	149	135	139	175	185	151	1.17	1.37	1.09	1.09
Tb927.7.4340	Protein of unknown function (DUF1253), putative	ZUnknown	na	null	18.7	1133	780	171	1413	203	789	106	93	91	116	123	111	1.09	1.32	1.22	1.09
Tb927.4.1270	ruvB-like DNA helicase, putative	DNA	1746	317	24.4	2119	1399	286	2620	389	1237	199	168	152	215	236	175	1.08	1.4	1.15	1.08
Tb927.8.3720	hypothetical protein, conserved	ZUnknown	1544	129	14.5	1782	1411	235	2162	378	1066	167	169	125	178	229	150	1.07	1.36	1.2	1.07
Tb927.5.4130	hypothetical protein, conserved	ZUnknown	3405	156	10	1151	863	215	1407	215	1060	108	103	115	116	130	150	1.07	1.26	1.3	1.07
Tb927.2.2380	glycosyltransferase (GlcNAc), putative	Glycans	3155	419	23	931	751	164	1126	187	800	87	90	87	93	113	113	1.07	1.26	1.3	1.07
Tb927.7.550	WD domain, G-beta repeat, putative	ZUnknown	3294	946	12.5	1023	626	156	1330	176	625	96	75	83	109	107	88	1.14	1.43	1.06	1.06
Tb927.1.1690	RNA editing endoribonuclease (KREN1)	Mito.RNA	2882	415	9.6	852	526	147	1019	155	605	80	63	78	84	94	85	1.05	1.49	1.09	1.05
Tb927.10.5240	cAMP binding protein, putative	ZUnknown	7222	1495	27	2753	2501	517	4175	520	2447	258	300	276	343	315	345	1.33	1.05	1.25	1.05
Tb927.9.7480	hypothetical protein, conserved	ZUnknown	2663	662	9.4	632	614	104	925	129	505	59	74	55	76	78	71	1.29	1.05	1.29	1.05
Tb927.2.4370	trypanothione synthetase (TRYS)	Redox	3610	1633	16.3	2143	2178	276	3020	442	1432	201	261	147	248	268	202	1.23	1.03	1.37	1.03
Tb927.11.16660	Dopey, N-terminal, putative	ZUnknown	8237	575	27.3	2704	2618	718	4083	667	2764	254	314	383	336	404	390	1.32	1.29	1.02	1.02
Tb927.11.180	electron transfer flavoprotein, putative	Mito.e.transport	1150	259	12.7	461	497	58	532	103	344	43	60	31	44	62	49	1.02	1.03	1.58	1.02
Tb927.10.14250	hypothetical protein, conserved	ZUnknown	1297	244	4.1	360	234	57	415	70	244	34	28	30	34	42	34	1	1.5	1.13	1
Tb927.10.12850	ttaggg binding factor, telomer maintenance	DNA	1560	117	44	6945	8369	1241	7756	1932	6949	651	1003	662	637	1171	981	0.98	1.17	1.48	0.98
Tb927.8.4000	ABC1 family, putative	Mito.pathway	2598	592	15.5	1135	644	208	1257	205	828	106	77	111	103	124	117	0.97	1.61	1.05	0.97
Tb927.5.650	GRESAG 4, putative receptor-type adenylate cyclase	GRESAG	na	null	21.8	771	621	198	984	186	730	72	74	106	81	113	103	1.13	1.53	0.97	0.97
Tb927.10.7890	hypothetical protein, conserved	ZUnknown	4774	2527	62.1	1072	859	276	1479	245	1015	101	103	147	122	149	143	1.21	1.45	0.97	0.97
Tb927.11.14880	paraflagellar rod protein PFC9	Cytoskeleton	2166	834	36.6	3317	3394	494	3654	652	3167	311	407	263	300	395	447	0.96	0.97	1.7	0.96
Tb927.10.13950	tubulin-specific chaperone, putative	Cytoskeleton	850	60	5.9	732	449	68	780	104	387	69	54	36	64	63	55	0.93	1.17	1.53	0.93
Tb927.2.2200	hypothetical protein, conserved	ZUnknown	na	null	NA	254	159	55	276	54	190	24	19	29	23	33	27	0.96	1.74	0.93	0.93
Tb927.5.3730	hypothetical protein, conserved	ZUnknown	1955	101	18.4	290	322	88	447	58	456	27	39	47	37	35	64	1.37	0.9	1.36	0.9
Tb927.11.2690	succinyl-coA:3-ketoacid-coenzyme A transferase, mitochondrial precursor, putative	Citric.acid.cycle	2372	812	74.1	1774	1027	202	1785	290	1002	166	123	108	147	176	141	0.89	1.43	1.31	0.89
Tb927.9.13330	hypothetical protein, conserved	ZUnknown	na	null	5.4	1041	740	263	1711	192	879	98	89	140	141	116	124	1.44	1.3	0.89	0.89
Tb927.9.12310	hypothetical protein, conserved	ZUnknown	2957	84	8.4	573	638	118	868	111	648	54	76	63	71	67	91	1.31	0.88	1.44	0.88
Tb927.4.1400	vacuolar transport protein 4A, putative	Lysosome	1823	318	NA	472	312	63	441	95	298	44	37	34	36	58	42	0.82	1.57	1.24	0.82
Tb927.4.1900	Methyltransferase domain/Methyltransferase involved in Williams-Beuren syndrome, putative	ZUnknown	1640	236	8	598	424	65	668	69	451	56	51	35	55	42	64	0.98	0.82	1.83	0.82
Tb927.7.790	hypothetical protein, conserved	ZUnknown	1656	28	17.3	390	276	119	465	98	364	37	33	63	38	59	51	1.03	1.79	0.81	0.81
Tb927.1.1130	glycerol-3-phosphate dehydrogenase (FAD-dependent), in TAO complex	Glucose.glycerol	2067	161	25.7	741	429	214	890	151	625	69	51	114	73	92	88	1.06	1.8	0.77	0.77
Tb927.9.12700	phospholipase A1, putative	Lipids	na	null	23.9	1619	873	252	2143	298	719	152	105	134	176	181	101	1.16	1.72	0.75	0.75
Tb927.4.4760	Cullin family/Cullin protein neddylation domain containing protein, putative	Ubiquitin.proteasome	na	null	9.2	1076	893	169	1482	211	771	101	107	90	122	128	109	1.21	1.2	1.21	1.2
Tb927.8.650	cation-transporting ATPase, putative	Ions	4413	335	51.6	4999	3202	572	6879	780	2569	469	384	305	565	473	363	1.2	1.23	1.19	1.19
Tb927.11.5000	dynein intermediate chain IC78, putative	Cytoskeleton	3130	975	18	1748	1270	289	2351	304	1339	164	152	154	193	184	189	1.18	1.21	1.23	1.18
Tb927.6.4710	calmodulin, putative	Calcium	2850	748	12.9	1352	1009	272	1800	251	1219	127	121	145	148	152	172	1.17	1.26	1.19	1.17
Tb927.10.12820	Cysteine proteinase domains by interpro but not NCBI	ZUnknown	4308	1240	36.1	7406	6552	1337	10173	1648	5807	694	785	713	836	999	819	1.2	1.27	1.15	1.15
Tb927.11.6420	hypothetical protein, conserved, ARM repeats	ZUnknown	4506	337	40	2567	2047	490	3523	518	2105	241	245	261	289	314	297	1.2	1.28	1.14	1.14
Tb927.11.1480	GRESAG 4, putative receptor-type adenylate cyclase	GRESAG	na	null	9.9	1491	1336	332	2000	348	1416	140	160	177	164	211	200	1.17	1.32	1.13	1.13
Tb927.10.1060	Tric complex delta subunit (TCP-1-delta)	Chaperone	2990	1265	56.8	5236	3428	583	7008	750	2963	491	411	311	576	455	418	1.17	1.11	1.34	1.11
Tb927.2.5280	trans-sialidase, putative (30J2.90)	Membrane.protein	3305	959	30.1	1626	1294	309	2220	338	1286	152	155	165	182	205	181	1.2	1.32	1.1	1.1
Tb927.5.1690	hypothetical protein, conserved	ZUnknown	2316	638	13	820	805	195	1029	186	984	77	96	104	85	113	139	1.1	1.18	1.34	1.1
Tb927.1.4180	leucine-rich repeat protein (LRRP)	LRRP	3882	1312	16.8	1440	989	204	1838	215	1091	135	119	109	151	130	154	1.12	1.09	1.41	1.09
Tb927.11.7570	ATP-grasp domain containing protein, putative	ZUnknown	na	null	14.8	1456	1014	230	1804	272	1036	137	122	123	148	165	146	1.08	1.35	1.19	1.08
Tb927.11.8240	TPR repeat, putative	ZUnknown	3962	1317	23.3	607	489	159	873	125	646	57	59	85	72	76	91	1.26	1.29	1.07	1.07
Tb927.11.4660	kinesin, MCAK-like KIF13-2, tip of flagellum	Cytoskeleton	na	null	12.4	565	581	164	909	131	662	53	70	87	75	79	93	1.42	1.13	1.07	1.07
Tb927.10.8780	AAA domain containing protein, putative	ZUnknown	6776	174	26	4266	3965	1057	6393	976	4238	400	475	563	525	592	598	1.31	1.25	1.06	1.06
Tb927.9.9290	PABP1	Translation	2516	463	22.6	2942	1408	239	3521	337	1229	276	169	127	289	204	173	1.05	1.21	1.36	1.05
Tb927.5.3650	hypothetical protein, conserved	ZUnknown	2874	437	8	1107	828	177	1548	171	903	104	99	94	127	104	127	1.22	1.05	1.35	1.05
Tb927.11.7070	ATP-dependent DEAD/H RNA helicase, putative, no clear yeast homologue	RNA.helicase	2941	1230	13.1	782	516	177	976	152	694	73	62	94	80	92	98	1.1	1.48	1.04	1.04
Tb927.8.4150	hypothetical protein, conserved	ZUnknown	1622	367	12	1092	587	119	1261	153	570	102	70	63	104	93	80	1.02	1.33	1.27	1.02
Tb927.7.5650	Kinesin-4/10	Cytoskeleton	3136	488	12.5	412	309	101	567	86	386	39	37	54	47	52	54	1.21	1.41	1	1
Tb927.10.4130	NADH-ubiquinone oxidoreductase complex I subunit, putative,NDUFA5/B13 subunit	Mito.e.transport	2140	1053	11.1	345	254	63	384	73	277	32	30	34	32	44	39	1	1.47	1.15	1
Tb927.8.5490	Nucleolar protein,Nop52, putative	ZUnknown	2303	275	12.8	1328	724	200	1876	203	747	125	87	107	154	123	105	1.23	1.41	0.98	0.98
Tb927.10.6030	20S proteasome subunit alpha-6, (putative) (TbPSA6)	Ubiquitin.proteasome	1588	507	19.2	2215	1340	182	2322	341	970	208	161	97	191	207	137	0.92	1.29	1.41	0.92
Tb927.11.7000	hypothetical protein, conserved	ZUnknown	na	148	NA	101	113	14	145	20	71	9	14	7	12	12	10	1.33	0.86	1.43	0.86
Tb927.11.8720	major surface protease gp63, putative,surface protease homologue	Membrane.protein	na	null	11.3	916	562	162	1224	176	517	86	67	86	101	107	73	1.17	1.6	0.85	0.85
Tb927.10.15550	hypothetical protein, conserved	ZUnknown	na	null	15.7	1059	1236	215	1489	188	1320	99	148	115	122	114	186	1.23	0.77	1.62	0.77
Tb927.11.800	prefoldin subunit, putative	ZUnknown	838	172	33.8	1055	906	87	1425	109	592	99	109	46	117	66	84	1.18	0.61	1.83	0.61
Tb927.10.3130	myotubularin-associated protein, putative	ZUnknown	2922	334	13.7	1053	938	172	1464	218	794	99	112	92	120	132	112	1.21	1.18	1.22	1.18
Tb927.11.1410	class I transcription factor A, subunit 3 (CITFA-3)	RNA.synthesis	1514	185	10.2	384	211	62	523	51	277	36	25	33	43	31	39	1.19	1.24	1.18	1.18
Tb927.1.1240	CTP synthase	Nucleotides	4169	2341	41.4	1601	1073	277	2389	247	1199	150	129	148	196	150	169	1.31	1.16	1.14	1.14
Tb927.11.9530	14-3-3-I protein	Signalling	2157	1035	52.9	4716	3725	617	6262	834	3059	442	446	329	515	506	432	1.17	1.13	1.31	1.13
Tb927.2.5030	transcription initiation protein, putative (30M24.65)	RNA.synthesis	2410	253	34.2	1414	1039	236	1895	271	1007	133	125	126	156	164	142	1.17	1.31	1.13	1.13
Tb927.7.4650	SNF2 DNA repair protein, putative	DNA	3659	417	9.8	1521	1257	301	2240	282	1343	143	151	160	184	171	190	1.29	1.13	1.19	1.13
Tb927.11.5910	WASH complex subunit 7, N-terminal/WASH complex subunit 7/WASH complex subunit 7, C-terminal, putative	ZUnknown	3948	141	7.4	2067	1669	300	2899	370	1421	194	200	160	238	224	201	1.23	1.12	1.26	1.12
Tb927.7.1690	silent information regulator 2 (SIR2RP1)	Chromatin	1474	223	11.4	632	473	107	800	127	462	59	57	57	66	77	65	1.12	1.35	1.14	1.12
Tb927.10.10880	ATP-binding cassette sub-family F member 1, putative (ABCF1)	Transporter	2137	66	11.2	1831	1560	233	2361	344	1201	172	187	124	194	209	169	1.13	1.12	1.36	1.12
Tb927.11.15830	RNA methyltransferase, putative	rRNA.tRNA.process	5177	12	11.4	1649	870	267	2309	221	1099	155	104	142	190	134	155	1.23	1.29	1.09	1.09
Tb927.10.12040	protein kinase, putative,mitogen-activated protein kinase 11, putative	Protein.kinase	2986	1716	20.3	1147	700	142	1454	150	769	108	84	76	119	91	109	1.1	1.08	1.43	1.08
Tb927.10.2160	hypothetical protein, conserved	ZUnknown	na	null	12.8	540	329	67	673	84	311	51	39	36	55	51	44	1.08	1.31	1.22	1.08
Tb927.11.6810	tubulin-tyrsoine ligase-like protein, putative (TTL)	Cytoskeleton	4157	1201	13.1	1251	800	205	1557	171	1113	117	96	109	128	104	157	1.09	1.08	1.44	1.08
Tb927.10.2650	hypothetical protein, conserved	ZUnknown	na	null	15.3	1387	1213	331	2217	255	1425	130	145	176	182	155	201	1.4	1.07	1.14	1.07
Tb927.10.13220	cyclophilin type peptidyl-prolyl cis-trans isomerase, putative (PPIase)	Chaperone	2917	87	10.9	875	499	169	1172	137	670	82	60	90	96	83	95	1.17	1.38	1.06	1.06
Tb927.6.950	cysteinyl-tRNA synthetase, putative	Translation.tRNA	na	null	26.5	3194	2428	570	4567	626	2280	299	291	304	375	379	322	1.25	1.3	1.06	1.06
Tb927.1.3220	TBC-M likely GAP	Signalling	1955	193	8.9	640	404	91	772	102	438	60	48	49	63	62	62	1.05	1.29	1.27	1.05
Tb927.11.1850	hypothetical protein, conserved	ZUnknown	1830	304	7.3	778	540	108	937	146	488	73	65	58	77	89	69	1.05	1.37	1.19	1.05
Tb927.6.4390	kinesin	Cytoskeleton	na	null	19.7	2819	3059	524	3836	632	2733	264	367	279	315	383	386	1.19	1.04	1.38	1.04
Tb927.6.2890	single strand-specific nuclease, putative	DNA	1987	1025	6.4	381	215	40	497	45	213	36	26	21	41	27	30	1.14	1.04	1.43	1.04
Tb927.5.1010	hypothetical protein, conserved	ZUnknown	4605	452	12.8	1843	1680	386	2187	444	1790	173	201	206	180	269	253	1.04	1.34	1.23	1.04
Tb927.7.6210	hypothetical protein, conserved	ZUnknown	1533	393	6.6	312	234	43	403	48	233	29	28	23	33	29	33	1.14	1.04	1.43	1.04
Tb927.6.4370	eIF3d	Translation	1891	344	18.2	2435	1496	221	2858	324	1246	228	179	118	235	196	176	1.03	1.09	1.49	1.03
Tb927.10.6220	XRND	RNA.degradation	2584	139	9.3	1183	542	187	1391	163	752	111	65	100	114	99	106	1.03	1.52	1.06	1.03
Tb927.10.15040	hypothetical protein, conserved	ZUnknown	na	null	7.4	385	327	80	561	66	397	36	39	43	46	40	56	1.28	1.03	1.3	1.03
Tb927.6.2830	TBC-D3 likely GAP	Signalling	2314	906	10.8	871	679	111	1022	167	561	82	81	59	84	101	79	1.02	1.25	1.34	1.02
Tb927.10.7350	hypothetical protein, conserved	ZUnknown	5717	232	17	3898	3027	891	4976	916	3219	365	363	475	409	555	454	1.12	1.53	0.96	0.96
Tb927.11.210	hypothetical protein, conserved	ZUnknown	na	null	5.3	719	551	152	907	169	542	67	66	81	75	102	76	1.12	1.55	0.94	0.94
Tb927.11.6690	protein kinase, putative	Protein.kinase	2084	845	10.8	502	300	124	512	108	426	47	36	66	42	65	60	0.89	1.81	0.91	0.89
Tb927.10.16180	hypothetical protein, conserved	ZUnknown	na	null	7.5	340	236	56	339	70	263	32	28	30	28	42	37	0.88	1.5	1.23	0.88
Tb927.9.8370	hypothetical protein, conserved	ZUnknown	1437	757	11.2	432	373	53	591	64	303	41	45	28	49	39	43	1.2	0.87	1.54	0.87
Tb927.10.1770	hypothetical protein	ZUnknown	1382	497	6.5	583	335	77	571	82	436	55	40	41	47	50	62	0.85	1.25	1.51	0.85
Tb927.10.620	hypothetical protein, conserved	ZUnknown	3197	1379	23.1	996	783	126	1111	126	866	93	94	67	91	76	122	0.98	0.81	1.82	0.81
Tb927.11.13700	hypothetical protein, conserved	ZUnknown	2401	127	8.1	625	550	96	969	88	525	59	66	51	80	53	74	1.36	0.8	1.45	0.8
Tb927.10.3310	CMF76b, possible component of motile flagella	Cytoskeleton	na	null	16	960	966	178	1458	139	1050	90	116	95	120	84	148	1.33	0.72	1.56	0.72
Tb927.9.3480	U5 Cwc21 small nuclear ribonucleoprotein (TbCWC21)	RNA.processing	na	null	4.7	344	261	48	434	37	328	32	31	26	36	22	46	1.13	0.71	1.77	0.71
Tb927.11.16200	microtubule-associated protein,corset-associated protein 17 (CAP17)	Cytoskeleton	1395	740	3.1	428	725	57	402	97	443	40	87	30	33	59	63	0.83	0.68	2.1	0.68
Tb927.10.9280	hypothetical protein, conserved	Mito.pathway	na	null	5.6	984	812	175	1344	197	769	92	97	93	110	119	109	1.2	1.23	1.17	1.17
Tb927.11.13130	membrane-bound acid phosphatase 1 precursor (MBAP1)	Phosphatase	3481	1886	8.1	2248	1677	311	2971	412	1412	211	201	166	244	250	199	1.16	1.24	1.2	1.16
Tb927.11.2270	dynein intermediate chain IC140 (IDA7)	Cytoskeleton	3590	805	15.5	1821	1414	306	2423	346	1385	171	169	163	199	210	195	1.16	1.24	1.2	1.16
Tb927.11.12460	hypothetical protein, conserved	ZUnknown	na	null	20.1	712	565	180	937	133	855	67	68	96	77	81	121	1.15	1.19	1.26	1.15
Tb927.1.2670	flagellar protein PF16	Cytoskeleton	3582	1488	25.8	2783	1718	400	3752	435	1716	261	206	213	308	264	242	1.18	1.28	1.14	1.14
Tb927.10.8330	S. cerevisiae PSP1 homologue, putative	ZUnknown	1069	294	25.6	464	423	71	667	95	325	44	51	38	55	58	46	1.25	1.14	1.21	1.14
Tb927.4.2450	Protein Disulfide Isomerase 1	Redox	1698	225	59.5	4142	2974	463	5338	680	2288	388	356	247	439	412	323	1.13	1.16	1.31	1.13
Tb927.8.5680	Pyridoxal-dependent decarboxylase conserved domain containing protein, putative	ZUnknown	2238	311	19.9	634	428	100	803	98	494	59	51	53	66	59	70	1.12	1.16	1.32	1.12
Tb927.6.1940	leucine-rich repeat protein (LRRP)	LRRP	na	null	10.6	1034	738	182	1386	192	757	97	88	97	114	116	107	1.18	1.32	1.1	1.1
Tb927.5.4470	hypothetical protein, conserved	ZUnknown	3659	1091	19	972	800	179	1312	172	890	91	96	95	108	104	126	1.19	1.08	1.33	1.08
Tb927.4.2920	hypothetical protein, conserved	ZUnknown	3697	729	10.5	1483	1419	291	1806	311	1570	139	170	155	148	189	222	1.06	1.11	1.43	1.06
Tb927.3.3190	NEK7 protein kinase	Protein.kinase	na	null	37.2	2326	1890	277	3266	397	1378	218	227	148	268	241	194	1.23	1.06	1.31	1.06
Tb927.9.12340	hypothetical protein, conserved	ZUnknown	4897	2656	9.2	832	608	133	1011	138	703	78	73	71	83	84	99	1.06	1.15	1.39	1.06
Tb927.11.6980	hypothetical protein, conserved	Mito.pathway	2471	550	6.4	886	643	186	1114	183	736	83	77	99	92	111	104	1.11	1.44	1.05	1.05
Tb927.10.13120	mitochondrial carrier protein, MCP14	Mito.transport	2013	784	5.6	412	254	46	498	63	230	39	30	25	41	38	32	1.05	1.27	1.28	1.05
Tb927.8.4480	Copurifies with PTP-CPSF160, may repress polyadenylation	RNA.processing	1321	303	6.1	612	362	63	736	105	256	57	43	34	60	64	36	1.05	1.49	1.06	1.05
Tb927.4.2590	hypothetical protein, conserved	ZUnknown	na	null	13.7	440	278	119	603	73	470	41	33	63	50	44	66	1.22	1.33	1.05	1.05
Tb927.8.2050	GDP-Man pyrophosphorylase	Glycans	1531	256	11.1	1961	1024	214	2248	273	1000	184	123	114	185	166	141	1.01	1.35	1.24	1.01
Tb927.8.5170	hypothetical protein, conserved	ZUnknown	4389	598	10.1	1458	1254	363	2216	311	1379	137	150	193	182	189	195	1.33	1.26	1.01	1.01
Tb927.6.2460	ubiquitin fusion degradation protein 2 ubiquitin conjugation factor E4 B, putative	Ubiquitin.proteasome	3808	676	12.3	1601	1231	341	2331	322	1288	150	148	182	192	195	182	1.28	1.32	1	1
Tb927.11.10070	Bromodomain protein BDF3	Chromatin	1231	484	10.4	586	452	89	673	114	442	55	54	47	55	69	62	1	1.28	1.32	1
Tb927.11.6650	hypothetical protein	ZUnknown	na	null	NA	83	38	12	98	13	45	8	5	6	8	8	6	1	1.6	1	1
Tb927.10.5600	hypothetical protein, conserved	ZUnknown	2424	304	10.3	366	199	38	470	39	207	34	24	20	39	24	29	1.15	1	1.45	1
Tb927.4.4530	hypothetical protein, conserved	ZUnknown	6016	2227	12.2	1409	1326	250	1783	254	1433	132	159	133	147	154	202	1.11	0.97	1.52	0.97
Tb927.8.2620	hypothetical protein, conserved	ZUnknown	na	null	14.4	1362	1225	203	1904	233	1086	128	147	108	156	141	153	1.22	0.96	1.42	0.96
Tb927.2.5500	hypothetical protein, conserved	ZUnknown	1393	527	14.9	1301	1516	251	1424	301	1560	122	182	134	117	182	220	0.96	1	1.64	0.96
Tb927.4.2550	hypothetical protein, conserved	ZUnknown	1181	127	9.9	472	314	66	509	91	296	44	38	35	42	55	42	0.95	1.45	1.2	0.95
Tb927.4.5110	KKT8 Kinetochore protein	Cell.cycle	1772	447	21.4	806	686	115	951	129	701	76	82	61	78	78	99	1.03	0.95	1.62	0.95
Tb927.11.3970	hypothetical protein, conserved, copurifies with U2AF35, CCCH zinc finger PS50103, resembles PAT1 E=0.033	ZUnknown	4503	2272	12.6	1400	1477	240	1916	275	1325	131	177	128	157	167	187	1.2	0.94	1.46	0.94
Tb927.7.2780	hypothetical protein, conserved, no yeast/human match	ZUnknown	740	247	22	1170	707	103	1241	182	538	110	85	55	102	110	76	0.93	1.29	1.38	0.93
Tb927.10.9080	pteridine transporter, putative	Folate	2939	946	21.6	2390	2417	426	2528	598	2280	224	290	227	208	363	322	0.93	1.25	1.42	0.93
Tb927.6.680	hypothetical protein, conserved	ZUnknown	na	null	5.4	375	363	60	503	68	342	35	44	32	41	41	48	1.17	0.93	1.5	0.93
Tb927.7.1100	hypothetical protein, conserved	ZUnknown	2351	53	10.6	1637	1588	207	2032	285	1247	153	190	110	167	173	176	1.09	0.91	1.6	0.91
Tb927.10.16010	hypothetical protein	ZUnknown	4417	1013	NA	43	35	19	51	14	42	4	4	10	4	8	6	1	2	0.6	0.6
Tb927.8.3220	exonuclease, putative	RNA.degradation	3961	1069	47.3	1240	1048	250	1612	255	1146	116	126	133	132	155	162	1.14	1.23	1.22	1.14
Tb927.4.4780	hypothetical protein	ZUnknown	na	null	11.8	189	199	31	278	44	141	18	24	17	23	27	20	1.28	1.13	1.18	1.13
Tb927.11.11640	DNA replication licensing factor MCM6	DNA	2876	126	50.4	732	616	179	1024	151	759	69	74	95	84	92	107	1.22	1.24	1.13	1.13
Tb927.5.4460	major vault protein, putative (MVP)	Enzyme	3761	557	16.7	2907	2252	426	3663	550	2033	273	270	227	301	333	287	1.1	1.23	1.26	1.1
Tb927.3.3070	3', 5'-cyclic nucleotide phosphodiesterase, putative (PDEC)	Signalling	4029	1232	7	833	616	163	1051	165	701	78	74	87	86	100	99	1.1	1.35	1.14	1.1
Tb927.8.7100	acetyl-CoA carboxylase, putative	Lipids	7280	536	50.4	13398	12277	2787	17549	3311	11407	1256	1471	1486	1442	2007	1610	1.15	1.36	1.08	1.08
Tb927.10.4900	TPR-repeat-containing chaperone protein DNAJ, putative,TPR repeat protein	Chaperone	2099	451	17.1	2051	1493	266	2618	320	1395	192	179	142	215	194	197	1.12	1.08	1.39	1.08
Tb927.10.7840	hypothetical protein, conserved	ZUnknown	1064	51	10.8	423	440	84	568	94	427	40	53	45	47	57	60	1.18	1.08	1.33	1.08
Tb927.11.15610	hypothetical protein, conserved	ZUnknown	na	null	12.8	829	779	150	1131	164	761	78	93	80	93	99	107	1.19	1.06	1.34	1.06
Tb927.3.1770	leucine-rich repeat protein (LRRP)	LRRP	3237	323	9.8	887	813	158	1241	168	783	83	97	84	102	102	110	1.23	1.05	1.31	1.05
Tb927.6.1070	hypothetical protein, conserved	ZUnknown	3605	898	4.7	761	633	171	1103	159	679	71	76	91	91	96	96	1.28	1.26	1.05	1.05
Tb927.1.1730	conserved protein, unknown function	Mito.pathway	2370	138	12.1	1256	992	157	1466	203	913	118	119	84	120	123	129	1.02	1.03	1.54	1.02
Tb927.11.16490	MTAP associated with MTr1 cap methyltransferase	RNA.processing	1621	379	5	527	297	69	614	73	355	49	36	37	50	44	50	1.02	1.22	1.35	1.02
Tb927.7.5090	Condensin complex subunit 2, putative	ZUnknown	3574	492	12.4	1493	1139	324	1989	316	1249	140	136	173	163	192	176	1.16	1.41	1.02	1.02
Tb927.2.1780	UDP-GlcNAc:PI a1-6 GlcNAc-transferase	Glycans	na	null	13	468	221	68	545	59	306	44	26	36	45	36	43	1.02	1.38	1.19	1.02
Tb927.6.3780	E3 ubiquitin-protein ligase, putative	Ubiquitin.proteasome	na	null	5.5	570	426	97	652	122	413	53	51	52	54	74	58	1.02	1.45	1.12	1.02
Tb927.5.3020	hypothetical protein, conserved	ZUnknown	na	null	6.6	548	503	74	628	102	425	51	60	39	52	62	60	1.02	1.03	1.54	1.02
Tb927.10.3640	nuclear transmembrane protein, putative (NP)	ZUnknown	2758	1714	28.2	1454	812	185	1657	229	818	136	97	99	136	139	115	1	1.43	1.16	1
Tb927.2.2220	hypothetical protein, conserved	ZUnknown	1401	369	9.9	263	181	41	309	49	191	25	22	22	25	30	27	1	1.36	1.23	1
Tb927.7.780	RNA pseudouridylate synthase, putative	ZUnknown	na	null	14.9	723	430	103	832	106	530	68	52	55	68	64	75	1	1.23	1.36	1
Tb927.10.15570	transcription factor IIa, putative (TFIIA-1)	RNA.synthesis	2332	406	13.8	452	346	94	593	67	503	42	41	50	49	41	71	1.17	1	1.42	1
Tb927.7.5840	hypothetical protein, conserved	ZUnknown	1693	788	24.7	1703	990	143	1940	214	817	160	119	76	159	130	115	0.99	1.09	1.51	0.99
Tb927.10.14010	RP2 basal body protein, required for axoneme formation	Cytoskeleton	1948	482	14.3	2013	1414	279	2251	372	1337	189	169	149	185	226	189	0.98	1.34	1.27	0.98
Tb927.10.540	ATP-dependent DEAD/H RNA helicase, DDX39-like, no clear yeast homologue. Named as orthologue of TcSUB2, RNAi causes poly(A) accumulation in nucleus.	RNA.helicase	4024	2642	77.7	4289	2714	695	6061	734	2564	402	325	370	498	445	362	1.24	1.37	0.98	0.98
Tb927.7.6650	Colon cancer-associated protein Mic1-like, putative	ZUnknown	4740	1267	12.4	1092	874	274	1522	240	1014	102	105	146	125	145	143	1.23	1.38	0.98	0.98
Tb927.3.1730	hypothetical protein, conserved	Mito.pathway	1100	126	8.6	270	252	37	341	48	211	25	30	20	28	29	30	1.12	0.97	1.5	0.97
Tb927.2.3030	ATP-dependent Clp protease subunit, heat shock protein 78 (HSP78)	Chaperone	3261	625	15.6	1755	1404	238	2211	266	1378	165	168	127	182	161	194	1.1	0.96	1.53	0.96
Tb927.10.1340	hypothetical protein, conserved	ZUnknown	1877	188	NA	660	387	96	712	116	406	62	46	51	59	70	57	0.95	1.52	1.12	0.95
Tb927.4.4110	hypothetical protein, conserved	ZUnknown	na	null	11.1	634	394	141	791	122	489	59	47	75	65	74	69	1.1	1.57	0.92	0.92
Tb927.3.1900	hypothetical protein, conserved	ZUnknown	na	null	#N/A	4494	4918	718	6346	866	3953	421	589	383	521	525	558	1.24	0.89	1.46	0.89
Tb927.3.4580	hypothetical protein, conserved	ZUnknown	3225	599	18.3	727	694	164	1095	119	866	68	83	87	90	72	122	1.32	0.87	1.4	0.87
Tb927.4.5230	hypothetical protein, conserved	ZUnknown	967	190	9.4	585	494	93	696	165	307	55	59	50	57	100	43	1.04	1.69	0.86	0.86
Tb927.7.3120	small nuclear ribonucleoprotein SmD1	RNA.processing	920	296	18.4	624	523	46	553	70	381	59	63	25	45	42	54	0.76	0.67	2.16	0.67
Tb927.9.6430	Rab geranylgeranyl transferase component A, putative	Prenylation	na	null	23.6	1275	713	193	1716	170	871	120	85	103	141	103	123	1.18	1.21	1.19	1.18
Tb927.4.2630	ATP-dependent DEAD/H RNA helicase, putative Dbp10, ribosome biogenesis?	rRNA.tRNA.process	2901	343	11.8	793	513	121	1077	117	559	74	61	64	88	71	79	1.19	1.16	1.23	1.16
Tb927.1.1620	ATP-dependent DEAD/H RNA helicase, putative, no clear yeast homologue	RNA.helicase	2651	166	11.6	996	518	127	1314	131	555	93	62	68	108	79	78	1.16	1.27	1.15	1.15
Tb927.7.6920	hypothetical protein, conserved	ZUnknown	3189	1237	5.5	357	338	79	500	78	354	33	41	42	41	47	50	1.24	1.15	1.19	1.15
Tb927.6.5110	Damage-specific DNA binding protein, putative	DNA	na	null	9.8	1937	1194	287	2523	301	1267	182	143	153	207	182	179	1.14	1.27	1.17	1.14
Tb927.11.7180	MORN repeat, putative	ZUnknown	2092	106	12.6	1144	772	220	1501	198	941	107	93	117	123	120	133	1.15	1.29	1.14	1.14
Tb927.1.3940	hypothetical protein, conserved	ZUnknown	3256	152	29.1	1248	1005	316	1654	254	1358	117	120	168	136	154	192	1.16	1.28	1.14	1.14
Tb927.10.16120	inosine-5'-monophosphate dehydrogenase,IMP dehydrogenase	Nucleotides	na	null	76.7	3902	2662	519	4940	622	2520	366	319	277	406	377	356	1.11	1.18	1.29	1.11
Tb927.8.1060	malonyl-CoA decarboxylase, mitochondrial precursor, putative	Prenylation	na	null	9.1	886	594	150	1162	158	616	83	71	80	95	96	87	1.14	1.35	1.09	1.09
Tb927.7.5210	hypothetical protein, conserved, phosphatase domain and DUF	Enzyme	3472	499	28.1	3169	1935	473	3942	522	2015	297	232	252	324	316	284	1.09	1.36	1.13	1.09
Tb927.10.11580	predicted WD40 repeat protein	ZUnknown	6133	829	9.7	2784	2148	594	3855	547	2415	261	257	317	317	332	341	1.21	1.29	1.08	1.08
Tb927.11.14950	ZFP2	RNA.binding	1751	1116	Stable	2780	1378	251	3753	296	1255	261	165	134	308	179	177	1.18	1.08	1.32	1.08
Tb927.7.7260	kinesin, putative (TbKIF9B)	Cytoskeleton	3754	394	18.1	1201	962	260	1572	263	1047	113	115	139	129	159	148	1.14	1.38	1.06	1.06
Tb927.10.6610	chaperone protein DNAj, putative	Chaperone	1464	232	13.3	1414	839	139	1721	175	773	133	101	74	141	106	109	1.06	1.05	1.47	1.05
Tb927.11.9430	TFIIH basal transcription factor subunit (p62)	RNA.synthesis	1520	326	8.3	635	476	101	764	105	541	60	57	54	63	64	76	1.05	1.12	1.41	1.05
Tb927.1.3550	hypothetical protein	ZUnknown	11894	10735	7.1	433	419	87	602	111	339	41	50	46	49	67	48	1.2	1.34	1.04	1.04
Tb927.6.2520	hypothetical protein, conserved	ZUnknown	na	null	7.3	1558	1380	296	2397	281	1347	146	165	158	197	170	190	1.35	1.03	1.2	1.03
Tb927.11.14440	PPR repeat family, putative	ZUnknown	na	null	#N/A	942	669	150	1370	172	564	88	80	80	113	104	80	1.28	1.3	1	1
Tb927.7.6700	hypothetical protein	ZUnknown	2468	1008	8.4	758	585	85	865	161	376	71	70	45	71	98	53	1	1.4	1.18	1
Tb927.3.5620	FACT complex subunit SPT16, involved in pol II trasncription initiation, histone H2A/B dissociation from chromatin	RNA.synthesis	3922	782	26.7	2964	2472	382	3989	477	2048	278	296	204	328	289	289	1.18	0.98	1.42	0.98
Tb927.4.790	hypothetical protein, conserved	ZUnknown	1569	587	NA	299	247	40	332	49	241	28	30	21	27	30	34	0.96	1	1.62	0.96
Tb927.11.12340	predicted Zinc finger, C3HC4 type (RING finger) protein	Ubiquitin.proteasome	1410	442	4.3	280	219	47	301	63	209	26	26	25	25	38	29	0.96	1.46	1.16	0.96
Tb927.10.5970	predicted zinc finger protein	ZUnknown	2655	945	13.6	369	341	56	438	64	340	35	41	30	36	39	48	1.03	0.95	1.6	0.95
Tb927.5.480	hypothetical protein, conserved	ZUnknown	na	null	4.3	264	282	47	418	53	224	25	34	25	34	32	32	1.36	0.94	1.28	0.94
Tb927.7.1580	Vps52 / Sac2 family, putative	ZUnknown	2970	67	8.7	1609	1293	313	2386	347	1108	151	155	167	196	210	156	1.3	1.35	0.93	0.93
Tb927.5.1530	Flavin-binding monooxygenase-like, putative	ZUnknown	1898	166	4.6	1131	717	154	1202	195	741	106	86	82	99	118	105	0.93	1.37	1.28	0.93
Tb927.6.3430	NEK10 protein kinase	Protein.kinase	3651	1034	9.3	525	321	90	732	57	486	49	38	48	60	35	69	1.22	0.92	1.44	0.92
Tb927.10.4480	DNA damage repair protein, putative	DNA	2038	46	15.8	818	468	151	850	147	606	77	56	80	70	89	86	0.91	1.59	1.08	0.91
Tb927.1.4280	hypothetical protein, conserved, African tryp specific, PTZ (tail-specific protease) domain	ZUnknown	3348	341	32.1	730	640	111	1083	116	567	68	77	59	89	70	80	1.31	0.91	1.36	0.91
Tb927.10.15770	hypothetical protein, conserved	ZUnknown	1676	198	23.3	533	410	74	551	91	434	50	49	39	45	55	61	0.9	1.12	1.56	0.9
Tb927.9.9320	MOK protein kinase	Protein.kinase	na	null	10.1	847	856	119	854	187	711	79	103	63	70	113	100	0.89	1.1	1.59	0.89
Tb927.4.770	ubiquitin-protein ligase, putative (upl3)	Ubiquitin.proteasome	4752	724	13.7	2286	1538	500	3193	451	1675	214	184	267	262	273	236	1.22	1.48	0.88	0.88
Tb927.7.7230	nitroreductase (NTR)	Enzyme	1539	507	3.9	476	276	86	571	91	281	45	33	46	47	55	40	1.04	1.67	0.87	0.87
Tb927.4.360	1,2-Dihydroxy-3-keto-5-methylthiopentene dioxygenase, putative	Amino.acids	1629	401	22.8	1334	1060	139	1609	182	867	125	127	74	132	110	122	1.06	0.87	1.65	0.87
Tb927.6.1080	glyoxalase II (glxII)	Redox	1252	15	10.6	504	530	122	804	143	373	47	64	65	66	87	53	1.4	1.36	0.82	0.82
Tb927.2.3420	hypothetical protein, conserved	ZUnknown	622	168	11.9	416	266	40	375	64	232	39	32	21	31	39	33	0.79	1.22	1.57	0.79
Tb927.10.3860	SNF-7-like protein, putative	DNA	1681	828	5.7	407	328	31	473	43	230	38	39	17	39	26	32	1.03	0.67	1.88	0.67
Tb927.5.340	ESAG5-related protein, putative	ESAG	2031	461	5.1	659	753	104	882	92	700	62	90	55	72	56	99	1.16	0.62	1.8	0.62
Tb927.11.14630	ATP-dependent DEAD/H RNA helicase, putative, no clear yeast homologue	RNA.helicase	4341	212	8.4	1265	1064	296	1732	253	1327	119	128	158	142	153	187	1.19	1.2	1.18	1.18
Tb927.11.3470	endosomal integral membrane protein, putative	Vesicular.transport	na	null	11.2	842	510	118	1135	125	508	79	61	63	93	76	72	1.18	1.25	1.14	1.14
Tb927.10.7010	hypothetical protein, conserved	ZUnknown	na	null	16.6	544	367	90	707	86	428	51	44	48	58	52	60	1.14	1.18	1.25	1.14
Tb927.11.3730	leucyl-tRNA synthetase, putative (LeuRS)	Translation.tRNA	3810	411	36.8	4006	2495	527	5894	567	2250	376	299	281	484	344	318	1.29	1.15	1.13	1.13
Tb927.3.1860	ATP-grasp domain containing protein, putative	ZUnknown	3626	1294	21.5	645	505	131	898	122	557	60	61	70	74	74	79	1.23	1.21	1.13	1.13
Tb927.2.2210	hypothetical protein, conserved	Mito.pathway	3192	19	10.7	901	630	157	1359	141	663	84	76	84	112	85	94	1.33	1.12	1.12	1.12
Tb927.1.2190	RAPTOR-like (TOR complexes)	Signalling	7341	649	10.2	3225	2440	687	4296	622	2893	302	292	366	353	377	408	1.17	1.29	1.11	1.11
Tb927.11.460	predicted WD40 repeat protein	ZUnknown	na	null	7.6	991	635	138	1482	139	604	93	76	74	122	84	85	1.31	1.11	1.15	1.11
Tb927.3.5030	KU70 protein (KU70)	DNA	2454	184	16.1	821	528	143	1035	115	732	77	63	76	85	70	103	1.1	1.11	1.36	1.1
Tb927.10.8940	Flagellum tageting protein KHARON1	Cytoskeleton	2426	1086	Stable	10065	11232	1811	12614	2619	8817	944	1346	965	1037	1588	1244	1.1	1.18	1.29	1.1
Tb927.10.8820	hook complex protein, conserved	Cytoskeleton	3694	974	30.7	959	919	159	1208	210	795	90	110	85	99	127	112	1.1	1.15	1.32	1.1
Tb927.10.4320	hypothetical protein, conserved	ZUnknown	na	null	6.2	625	693	139	823	150	696	59	83	74	68	91	98	1.15	1.1	1.32	1.1
Tb927.6.1750	TBC-I likely GAP	Signalling	2267	102	8.9	871	653	149	1083	170	655	82	78	79	89	103	92	1.09	1.32	1.16	1.09
Tb927.10.8050	TFIIF-stimulated CTD phosphatase, putative	Protein.phosphatase	4030	3094	NA	209	218	70	333	47	298	20	26	37	27	28	42	1.35	1.08	1.14	1.08
Tb927.10.3480	hypothetical protein, conserved	ZUnknown	na	null	11.1	752	591	129	1130	141	518	71	71	69	93	85	73	1.31	1.2	1.06	1.06
Tb927.10.14560	TPR repeat, putative	ZUnknown	3438	1294	10.3	1543	1110	260	1853	316	1061	145	133	139	152	192	150	1.05	1.44	1.08	1.05
Tb927.10.1820	hypothetical protein, conserved	ZUnknown	na	null	NA	238	159	42	278	47	161	22	19	22	23	28	23	1.05	1.47	1.05	1.05
Tb927.10.5810	The ARF-like 2 binding protein BART, putative	ZUnknown	2386	895	Stable	6619	6859	1140	7907	1408	6394	621	822	608	650	854	902	1.05	1.04	1.48	1.04
Tb927.11.2910	phosphoglycerate mutase, putative (iPGAM)	Glucose.glycerol	2163	920	8.6	551	376	100	657	109	394	52	45	53	54	66	56	1.04	1.47	1.06	1.04
Tb927.3.3130	POMP24	Mito.membrane	6069	944	22.1	4462	3806	1084	6204	996	4232	418	456	578	510	604	597	1.22	1.32	1.03	1.03
Tb927.5.1210	short-chain dehydrogenase, putative	Enzyme	2237	1024	Stable	4285	2478	383	5036	593	1919	402	297	204	414	359	271	1.03	1.21	1.33	1.03
Tb927.9.8620	CAP125 Clathrin-associated protein	Vesicular.transport	3835	354	27.3	938	838	193	1275	168	995	88	100	103	105	102	140	1.19	1.02	1.36	1.02
Tb927.7.3560	CMF7, possible component of motile flagella but PTP tagged is in nuclear speckles	RNA.processing	6060	725	24.5	3601	3378	777	5446	678	3621	338	405	414	448	411	511	1.33	1.01	1.23	1.01
Tb927.11.11000	Calponin homology (CH) domain containing protein, putative	ZUnknown	na	null	10.8	776	688	133	904	142	758	73	82	71	74	86	107	1.01	1.05	1.51	1.01
Tb927.11.12210	Domain of unknown function (DUF4586), putative	ZUnknown	2567	1533	71.7	1679	1397	275	1913	327	1435	157	167	147	157	198	203	1	1.19	1.38	1
Tb927.8.1300	hypothetical protein, conserved	ZUnknown	3105	140	18.9	962	682	168	1186	136	952	90	82	90	97	82	134	1.08	1	1.49	1
Tb927.6.580	hypothetical protein, conserved	ZUnknown	2321	260	7	1176	693	162	1275	165	867	110	83	86	105	100	122	0.95	1.2	1.42	0.95
Tb927.7.6980	U2 splicing factor putative, SF3b(SAP)130	RNA.processing	6440	466	14.5	4012	2712	844	4865	850	2952	376	325	450	400	515	417	1.06	1.58	0.93	0.93
Tb927.3.1280	NPL4 family, putative	ZUnknown	na	null	7.2	897	512	131	1095	159	464	84	61	70	90	96	65	1.07	1.57	0.93	0.93
Tb927.4.1880	hypothetical protein, conserved	ZUnknown	2681	1696	7	456	330	66	488	78	358	43	40	35	40	47	51	0.93	1.18	1.46	0.93
Tb927.10.1640	hypothetical protein	ZUnknown	1596	1094	#N/A	130	90	19	132	27	86	12	11	10	11	16	12	0.92	1.45	1.2	0.92
Tb927.10.3620	Laminin-like protein, putative	ZUnknown	1506	493	8.5	649	595	97	773	108	589	61	71	52	64	65	83	1.05	0.92	1.6	0.92
Tb927.8.1500	hypothetical protein, conserved, copurifies with MKT1	ZUnknown	2890	940	13.8	1979	1268	318	2169	427	1096	186	152	170	178	259	155	0.96	1.7	0.91	0.91
Tb927.7.1330	hypothetical protein, conserved	ZUnknown	1302	134	13.9	1071	439	86	1099	128	392	100	53	46	90	78	55	0.9	1.47	1.2	0.9
Tb927.2.4390	endo/exonuclease Mre11 (MRE11)	DNA	2642	358	10.5	1151	805	232	1646	225	789	108	96	124	135	136	111	1.25	1.42	0.9	0.9
Tb927.7.470	Enriched in surface-labeled proteome protein 14 (ESP14)	ZUnknown	1487	499	24.1	1546	795	107	1592	189	589	145	95	57	131	115	83	0.9	1.21	1.46	0.9
Tb927.5.2600	methyltransferase domain containing protein, putative	ZUnknown	3222	398	8.9	677	417	128	986	73	676	63	50	68	81	44	95	1.29	0.88	1.4	0.88
Tb927.6.5010	hypothetical protein, conserved	ZUnknown	1985	798	28.7	1849	1162	338	2226	382	1067	173	139	180	183	232	151	1.06	1.67	0.84	0.84
Tb927.7.6780	hypothetical protein	ZUnknown	na	1705	9.2	228	148	22	312	25	130	21	18	12	26	15	18	1.24	0.83	1.5	0.83
Tb927.7.3660	hypothetical protein, conserved	ZUnknown	na	null	64.8	441	388	74	539	58	484	41	46	39	44	35	68	1.07	0.76	1.74	0.76
Tb927.6.4170	hypothetical protein, conserved	ZUnknown	2020	788	9.9	532	477	67	589	71	473	50	57	36	48	43	67	0.96	0.75	1.86	0.75
Tb927.8.2570	hypothetical protein, conserved	ZUnknown	2033	502	13.6	966	606	92	1156	87	627	91	73	49	95	53	88	1.04	0.73	1.8	0.73
Tb927.5.1050	hypothetical protein	ZUnknown	2949	1760	17.4	186	140	26	271	20	155	17	17	14	22	12	22	1.29	0.71	1.57	0.71
Tb927.3.4160	XPC-binding domain/UBA/TS-N domain containing protein, putative	ZUnknown	2567	1555	18.7	475	345	50	653	30	371	45	41	27	54	18	52	1.2	0.44	1.93	0.44
Tb927.11.2880	KIN-A, kinesin, mitotic spindle	Cytoskeleton	3565	492	12.9	1135	626	186	1528	145	846	106	75	99	126	88	119	1.19	1.17	1.2	1.17
Tb927.9.6530	hypothetical protein	ZUnknown	na	null	30.6	3621	3599	643	5127	821	2816	340	431	343	421	498	397	1.24	1.16	1.16	1.16
Tb927.10.8040	adaptin complex AP1 beta subunit (BAD1)	Vesicular.transport	2516	184	17.3	3143	2350	492	4139	561	2230	295	282	262	340	340	315	1.15	1.21	1.2	1.15
Tb927.11.1020	ribokinase, putative	PPP	2374	1110	20.9	2332	2418	425	3046	607	1858	219	290	227	250	368	262	1.14	1.27	1.15	1.14
Tb927.7.2500	proteasome regulatory ATPase subunit 1 (RPT1)	Ubiquitin.proteasome	2264	660	13.4	1380	1235	215	1827	279	1028	129	148	115	150	169	145	1.16	1.14	1.26	1.14
Tb927.7.4500	PX domain containing protein, putative	ZUnknown	na	null	38.5	4055	4088	692	5237	991	3124	380	490	369	430	601	441	1.13	1.23	1.2	1.13
Tb927.11.8990	cation transporter, putative	Ions	2810	1343	0.1	519	393	99	717	87	461	49	47	53	59	53	65	1.2	1.13	1.23	1.13
Tb927.11.890	hypothetical protein, conserved	ZUnknown	4540	502	63.9	5440	4556	1031	6990	1048	4953	510	546	550	574	635	699	1.13	1.16	1.27	1.13
Tb927.9.2130	hypothetical protein, conserved	ZUnknown	1275	248	12.4	1451	1260	315	2012	280	1453	136	151	168	165	170	205	1.21	1.13	1.22	1.13
Tb927.9.4900	condensin subunit 1, putative	Chromatin	na	null	38.6	2058	1511	421	2852	366	1771	193	181	224	234	222	250	1.21	1.23	1.12	1.12
Tb927.8.5770	Elongator-like Protein 3a ELP3a	Chromatin	2296	207	5.8	831	672	136	1058	153	656	78	81	72	87	93	93	1.12	1.15	1.29	1.12
Tb927.8.830	Protein of unknown function (DUF3608), putative	ZUnknown	na	null	23.8	1245	1005	260	1691	247	1102	117	120	139	139	150	156	1.19	1.25	1.12	1.12
Tb927.10.970	Tetratricopeptide repeat, putative	ZUnknown	5656	292	19.3	2428	2400	663	3672	536	2782	228	288	353	302	325	393	1.32	1.13	1.11	1.11
Tb927.11.11880	conserved protein	ZUnknown	4508	222	13.4	2583	2288	493	3559	496	2342	242	274	263	292	301	330	1.21	1.1	1.25	1.1
Tb927.7.910	hypothetical protein, conserved	Mito.pathway	2704	281	7.9	947	597	133	1244	130	661	89	72	71	102	79	93	1.15	1.1	1.31	1.1
Tb927.8.7380	dihydrolipoamide dehydrogenase, point mutation,acetoin dehydrogenase e3 component, putative	Enzyme	2516	651	25.3	1057	822	183	1314	196	877	99	99	98	108	119	124	1.09	1.2	1.27	1.09
Tb927.7.6390	hypothetical protein, conserved	ZUnknown	3496	416	10.3	1121	851	219	1503	220	892	105	102	117	124	133	126	1.18	1.3	1.08	1.08
Tb927.11.16120	hypothetical protein, conserved	ZUnknown	na	null	9.2	512	435	91	627	97	466	48	52	49	52	59	66	1.08	1.13	1.35	1.08
Tb927.8.4870	DIGIT, flagellar component	Cytoskeleton	3949	221	18.3	2578	2485	552	4011	524	2363	242	298	294	330	318	333	1.36	1.07	1.13	1.07
Tb927.8.6640	Male sterility protein, putative	ZUnknown	3320	1486	#N/A	1106	945	217	1691	216	875	104	113	116	139	131	123	1.34	1.16	1.06	1.06
Tb927.5.1260	Sulfate transporter N-terminal domain with GLY motif/Sulfate transporter family, putative	ZUnknown	2011	181	30.4	1673	1037	239	2017	299	937	157	124	127	166	181	132	1.06	1.46	1.04	1.04
Tb927.6.3710	hypothetical protein, conserved	ZUnknown	na	null	13.6	921	826	150	1177	169	793	86	99	80	97	102	112	1.13	1.03	1.4	1.03
Tb927.3.5020	Flagellar Member 6 (FLAM6)	Cytoskeleton	4869	405	25.4	4696	3733	1037	6804	947	3947	440	447	553	559	574	557	1.27	1.28	1.01	1.01
Tb927.5.3320	protein kinase, putative	Protein.kinase	4917	1074	14.8	2441	2006	590	3084	572	2245	229	240	315	253	347	317	1.1	1.45	1.01	1.01
Tb927.4.630	hypothetical protein, conserved	Mito.pathway	na	null	6.8	301	276	70	440	70	262	28	33	37	36	42	37	1.29	1.27	1	1
Tb927.9.9970	SNAP50, transcription of SLRNA gene	RNA.synthesis	na	null	8.8	493	385	86	565	89	451	46	46	46	46	54	64	1	1.17	1.39	1
Tb927.9.2670	POMP3	Mito.membrane	na	null	9.4	884	547	122	993	143	574	83	66	65	82	87	81	0.99	1.32	1.25	0.99
Tb927.5.3950	2OG-Fe(II) oxygenase superfamily, putative	ZUnknown	1386	314	9.1	731	458	70	819	91	416	69	55	37	67	55	59	0.97	1	1.59	0.97
Tb927.5.2650	L-galactonolactone oxidase (GAL/ALO)	Enzyme	na	null	12.6	506	275	47	545	55	281	47	33	25	45	33	40	0.96	1	1.6	0.96
Tb927.11.11740	membrane-bound acid phosphatase, putative	Phosphatase	3291	1679	21.1	1234	1013	252	1354	295	1065	116	121	134	111	179	150	0.96	1.48	1.12	0.96
Tb927.8.4140	hypothetical protein, conserved	ZUnknown	1295	78	34.6	271	332	48	298	64	301	25	40	26	24	39	42	0.96	0.98	1.62	0.96
Tb927.11.3750	NADH-cytochrome b5 reductase, putative (B5R)	Mito.e.transport	na	null	17	222	175	30	244	37	176	21	21	16	20	22	25	0.95	1.05	1.56	0.95
Tb927.6.3220	hypothetical protein, conserved, no domains, no yeast or human match	Cytoskeleton	na	null	18.3	959	775	219	1298	219	783	90	93	117	107	133	110	1.19	1.43	0.94	0.94
Tb927.9.9280	hypothetical protein, conserved	ZUnknown	na	null	7.7	692	527	98	742	130	505	65	63	52	61	79	71	0.94	1.25	1.37	0.94
Tb927.8.1620	MSP-B, putative	Membrane.protein	2058	383	10.5	5308	4080	745	5664	1016	3851	498	489	397	465	616	543	0.93	1.26	1.37	0.93
Tb927.6.3180	hypothetical protein, conserved	ZUnknown	2606	649	Stable	1866	1654	249	1815	274	1761	175	198	133	149	166	249	0.85	0.84	1.87	0.84
Tb927.8.7560	CorA-like Mg2+ transporter protein, putative	ZUnknown	na	null	14	386	299	108	492	96	346	36	36	58	40	58	49	1.11	1.61	0.84	0.84
Tb927.5.3500	SET domain containing protein, putative	ZUnknown	2839	1005	6	616	335	142	741	111	443	58	40	76	61	67	63	1.05	1.68	0.83	0.83
Tb927.5.3480	hypothetical protein, conserved	ZUnknown	na	null	11.8	292	291	67	445	48	344	27	35	36	37	29	49	1.37	0.83	1.36	0.83
Tb927.5.1650	serine/threonine-protein kinase, putative,protein kinase, putative	Protein.kinase	3152	1016	10.5	1038	649	251	1385	201	779	97	78	134	114	122	110	1.18	1.56	0.82	0.82
Tb927.10.15640	LST8, TOR complex	Signalling	2905	612	5.3	786	581	99	1141	71	631	74	70	53	94	43	89	1.27	0.61	1.68	0.61
Tb927.7.4190	zinc finger domain, LSD1 subclass, putative	Zinc.finger	1022	333	13.2	314	363	25	320	31	204	29	44	13	26	19	29	0.9	0.43	2.23	0.43
Tb927.10.15540	predicted VPS53-like domain protein	ZUnknown	3024	290	12.3	1400	1055	235	1866	242	1069	131	126	125	153	147	151	1.17	1.17	1.21	1.17
Tb927.5.2320	Mak10 subunit, NatC N(alpha)-terminal acetyltransferase, putative	ZUnknown	3311	813	15.5	3212	1975	388	4366	457	1750	301	237	207	359	277	247	1.19	1.17	1.19	1.17
Tb927.9.9700	hypothetical protein, conserved	ZUnknown	1523	123	9.3	680	545	136	935	125	601	64	65	72	77	76	85	1.2	1.17	1.18	1.17
Tb927.11.11140	hypothetical protein	ZUnknown	4019	1027	16.8	2220	1562	361	2932	371	1617	208	187	192	241	225	228	1.16	1.2	1.19	1.16
Tb927.11.16240	RING-variant domain containing protein, putative	ZUnknown	3687	276	34.2	1316	818	209	1712	187	983	123	98	111	141	113	139	1.15	1.15	1.25	1.15
Tb927.5.1950	hypothetical protein, conserved	ZUnknown	4061	1937	12	942	915	196	1199	225	871	88	110	104	99	136	123	1.13	1.24	1.18	1.13
Tb927.9.6450	PEX16, putative	Glycosome	na	null	8	1096	782	141	1515	171	660	103	94	75	124	104	93	1.2	1.11	1.24	1.11
Tb927.11.15400	synaptobrevin, putative	ZUnknown	na	null	9.6	1782	1343	369	2225	354	1550	167	161	197	183	215	219	1.1	1.34	1.11	1.1
Tb927.2.3780	IF2 translation initiation factor IF-2, putative	Translation	4342	826	43	2439	1672	345	3755	364	1425	229	200	184	309	221	201	1.35	1.11	1.09	1.09
Tb927.10.2280	hypothetical protein, conserved	ZUnknown	1693	34	12.9	622	509	109	754	141	443	58	61	58	62	85	63	1.07	1.39	1.09	1.07
Tb927.7.3670	TrkA-N domain containing protein, putative	ZUnknown	na	null	4.7	671	501	132	925	126	534	63	60	70	76	76	75	1.21	1.27	1.07	1.07
Tb927.11.8950	leucine rich repeat (TbLRRP1), in bilobe	LRRP	2812	539	60.9	1374	1229	197	1678	254	1060	129	147	105	138	154	150	1.07	1.05	1.43	1.05
Tb927.8.1600	lysyl-tRNA synthetase, putative	Translation.tRNA	1971	106	27.1	3868	2366	366	4634	531	1897	363	284	195	381	322	268	1.05	1.13	1.37	1.05
Tb927.11.5550	DNA polymerase theta, putative	DNA	3148	562	8.5	933	733	131	1175	151	687	87	88	70	97	92	97	1.11	1.05	1.39	1.05
Tb927.11.15070	hypothetical protein, conserved	Mito.pathway	na	null	11.4	1057	776	201	1608	179	794	99	93	107	132	109	112	1.33	1.17	1.05	1.05
Tb927.8.6250	TbNup76 Complex+149, 140, symmetric, interact MEX67	Nuclear.transport	2499	237	10.6	1007	810	140	1205	163	788	94	97	75	99	99	111	1.05	1.02	1.48	1.02
Tb927.11.15240	Ras-related protein RAB2B, putative	Vesicular.transport	na	null	17.1	401	353	77	578	71	379	38	42	41	47	43	53	1.24	1.02	1.29	1.02
Tb927.5.3400	calcium-translocating P-type ATPase, calcium pump	Ions	4726	1558	54.6	5970	3444	841	8071	928	3193	560	413	448	663	563	451	1.18	1.36	1.01	1.01
Tb927.6.1730	hypothetical protein, conserved, resembles various yeast myosins	Cytoskeleton	na	null	20	2627	1980	417	3019	500	1975	246	237	222	248	303	279	1.01	1.28	1.26	1.01
Tb927.2.6050	coatamer beta-prime subunit beta prime COP	Vesicular.transport	3472	578	17.7	2414	2033	357	3329	408	1789	226	244	190	274	247	252	1.21	1.01	1.33	1.01
Tb927.11.4340	hypothetical protein, conserved	ZUnknown	3276	565	15.9	623	418	155	892	106	594	58	50	83	73	64	84	1.26	1.28	1.01	1.01
Tb927.10.960	U4/U6-specific protein PRP4	RNA.processing	na	null	16.8	493	333	109	655	91	408	46	40	58	54	55	58	1.17	1.38	1	1
Tb927.11.10460	GINS complex protein, putative	ZUnknown	na	null	14.4	359	271	76	409	81	298	34	32	41	34	49	42	1	1.53	1.02	1
Tb927.3.1340	ZC3H7=CBP66, nuclear cap-binding complex	RNA.binding	2110	111	7.1	886	688	131	1139	132	718	83	82	70	94	80	101	1.13	0.98	1.44	0.98
Tb927.8.2030	hypothetical protein, conserved	ZUnknown	1784	315	19.1	2614	2522	344	3532	484	1818	245	302	183	290	293	257	1.18	0.97	1.4	0.97
Tb927.2.4060	dynein intermediate chain IC 138	Cytoskeleton	na	null	12.7	1148	1007	234	1790	193	1076	108	121	125	147	117	152	1.36	0.97	1.22	0.97
Tb927.11.1560	1,2-Dihydroxy-3-keto-5-methylthiopentene dioxygenase, putative	Amino.acids	1486	384	17.9	1432	796	115	1540	174	648	134	95	61	127	105	91	0.95	1.11	1.49	0.95
Tb927.9.11500	Cullin family, putative	Ubiquitin.proteasome	2487	160	9.1	866	700	180	1323	176	631	81	84	96	109	107	89	1.35	1.27	0.93	0.93
Tb927.3.3850	Sec23-binding domain of Sec16, matches yeast proline-rich domain proteins associated with actin organisation	Vesicular.transport	4852	520	26.6	2214	1679	318	2303	391	1760	208	201	170	189	237	248	0.91	1.18	1.46	0.91
Tb927.3.1560	hypothetical protein, conserved	ZUnknown	2258	648	10.5	367	375	56	500	67	306	34	45	30	41	41	43	1.21	0.91	1.43	0.91
Tb927.11.15120	hypothetical protein, conserved	ZUnknown	3653	1390	12.3	940	1028	240	1356	185	1251	88	123	128	111	112	177	1.26	0.91	1.38	0.91
Tb927.11.14040	RIC1, putative	ZUnknown	3952	199	14.2	1457	901	363	1665	293	1227	137	108	193	137	178	173	1	1.65	0.9	0.9
Tb927.8.6530	SET domain containing protein, putative	ZUnknown	1321	108	5.2	875	360	108	923	124	364	82	43	58	76	75	51	0.93	1.74	0.88	0.88
Tb927.4.1350	glyoxalase II (glx2-2)	Redox	na	null	8.6	803	506	111	790	142	531	75	61	59	65	86	75	0.87	1.41	1.27	0.87
Tb927.11.590	hypothetical protein, conserved	ZUnknown	657	52	17.2	625	411	54	694	69	351	59	49	29	57	42	50	0.97	0.86	1.72	0.86
Tb927.11.6280	pyruvate phosphate dikinase (PPDK)	Glucose.glycerol	3742	927	41.4	1245	1500	247	1605	254	1462	117	180	132	132	154	206	1.13	0.86	1.56	0.86
[truncated: 5,002 more rows]
