# Supplementary material for: The role of the zinc finger protein ZC3H32 in bloodstream-form Trypanosoma brucei
Source: PLoS One. 2017 May 17;12(5):e0177901. doi: 10.1371/journal.pone.0177901 (PMC5435347; doi:10.1371/journal.pone.0177901)
Supplement: S3 Table — For detailed legend see sheet 0. (XLS) [file pone.0177901.s008.xls]

## Sheet: 0. Legend
Mass spectrometry of ZC3H32 preparations
Sheet 1	Coverage and peptide counts for purification of TAP-ZC3H32, with and without RNase. The "minimum enrichment" was calculated by dividing the lowest percentage coverage in all four experiments by the highest coverage using preparations from bloodstream form
Sheet 2	Possible interaction partners of ZC3H32; minimum enrichment of at least 3-fold relative to GFP-TAP, and found in less than 7 other preparations. Column T shows which ogther proteins pulled down this protein; column U shows whether the protein was in the m
Sheet 3	Results from purification of GFP-TAP.

## Sheet: 1. Peptides and coverage
Gene ID	Annotation	Size	No times seen in other preps	minimum enrichment no RNase (fold)	Average enrichment	lower peptides no RNase	lower coverage no RNase	maximum coverage GFP	coverage prep A no RNase	coverage prep B no RNase	coverage prep C +RNase	coverage prep D +RNase	Peptides prep A no RNase	Peptides prep B no RNase	peptides prep C +RNase	peptides prep D +RNase	maximum peptides GFP	_# Unique Peptides	A6: Heavy/Light +RNase	A6: Medium/Light +RNase inhibitor
Tb927.11.15000	survival of motor neuron (SMN)-like protein (TbSMN)	17 kDa	0	159	159	2	0.159	0	0.159	0.159	0.159	0	2	2	2	0	0	0	0	0
Tb927.10.13990	hypothetical protein, conserved	40 kDa	0	88.6	36	2	0.0886	0	0.0886	0.141	0.036	0	2	3	1	0	0	0	0	0
Tb927.10.5690	procyclin-associated gene 2 (PAG2) protein, putative	43 kDa	0	56.8	31	2	0.0568	0	0.0568	0.0646	0.031	0	2	2	1	0	0	0	0	0
Tb927.11.12380	hypothetical protein, conserved	46 kDa	0	21.7	21.7	1	0.0217	0	0.087	0.0217	0.106	0	2	1	3	0	0	0	0	0
Tb927.4.5010	calreticulin, putative	45 kDa	1	139	139	3	0.139	0	0.139	0.218	0.139	0	3	9	4	0	0	0	0	0
Tb927.6.4390	kinesin	126 kDa	1	80.1	40.5	8	0.0801	0	0.0801	0.17	0.0405	0	8	15	4	0	0	2	300	300
Tb927.3.5310	paraflagellar rod protein,I2 antigen	243 kDa	1	7.8	1.6	6	0.0442	0.0047	0.0442	0.0733	0.0094	0	6	12	2	0	1	0	0	0
Tb927.10.16100	FK506-binding protein (FKBP)-type peptidyl-prolyl isomerase	48 kDa	2	94.1	94.1	2	0.0941	0	0.0941	0.226	0.306	0	2	6	8	0	0	0	0	0
Tb927.1.3830	glucose-6-phosphate isomerase, glycosomal (PGI)	68 kDa	2	54.4	54.4	3	0.0544	0	0.13	0.0544	0.122	0	5	3	4	0	0	0	0	0
Tb927.10.5250	ZC3H32	72 kDa	3	470	470	27	0.47	0	0.47	0.66	0.649	0.108	27	35	32	5	0	19	300	300
Tb927.11.13090	EF1 gamma, elongation factor 1 gamma, putative	46 kDa	3	104	0	2	0.104	0	0.104	0.26	0	0	2	6	0	0	0	0	0	0
Tb927.5.2820	NEK9 protein kinase	112 kDa	3	69.9	28.2	5	0.0699	0	0.0699	0.132	0.0282	0	5	10	2	0	0	0	0	0
Tb927.11.3650	adenylosuccinate synthetase, putative	67 kDa	3	49.8	49.8	2	0.0498	0	0.0498	0.0714	0.0764	0	2	4	3	0	0	3	5.4	1.2
Tb927.1.420	retrotransposon hot spot protein 5 (RHS5), putative	78 kDa	3	39.2	34.9	2	0.0392	0	0.0392	0.0945	0.0349	0	2	5	2	0	0	0	0	0
Tb927.1.180	retrotransposon hot spot protein 1 (RHS1), putative	94 kDa	3	28.8	28.8	2	0.0288	0	0.0288	0.158	0.0504	0	2	10	3	0	0	0	0	0
Tb927.5.4120	Mitchondrial LSU ribosomal protein	22 kDa	3	3.1	3.1	2	0.131	0.0419	0.131	0.131	0.173	0	2	2	3	0	1	0	0	0
Tb927.3.3580	lipophosphoglycan biosynthetic protein, putative (LPG3)=GRP94 ER chaperone	88 kDa	4	53	44	2	0.053	0	0.053	0.0906	0.044	0	2	5	3	0	0	0	0	0
Tb927.8.3410	Possible protein tyrosine phosphatase	170 kDa	4	34.3	25.7	4	0.0343	0	0.0343	0.13	0.0257	0	4	13	3	0	0	0	0	0
Tb927.7.3440	EF hand protein, possibly in flagellum	27 kDa	5	191	126	3	0.191	0	0.191	0.264	0.126	0	3	4	2	0	0	0	0	0
Tb927.9.9860	GRP170, HSP70 and actin-like ATPase domains	80 kDa	5	34.7	34.7	2	0.0347	0	0.0347	0.131	0.0806	0	2	7	4	0	0	0	0	0
Tb927.4.2070	Myosin-like protein, possibly ER-Golgi vesicular transport	511 kDa	5	8.3	8.3	3	0.00831	0	0.00831	0.0105	0.0132	0	3	4	5	0	0	0	0	0
Tb927.11.9590	S-adenosylhomocysteine hydrolase, putative	48 kDa	6	66.4	64.1	3	0.0664	0	0.0664	0.149	0.0641	0	3	6	3	0	0	0	0	0
Tb927.11.7380	glycerol-3-phosphate dehydrogenase (FAD-dependent), mitochondrial, TAO complex	67 kDa	6	48.1	0	2	0.0481	0	0.0481	0.0796	0	0	2	4	0	0	0	0	0	0
Tb927.7.4900	XRNA	159 kDa	6	31	13.4	2	0.031	0	0.031	0.13	0.0134	0	2	12	2	0	0	0	0	0
Tb927.11.680	60S ribosomal protein L21e	18 kDa	7	157	157	2	0.157	0	0.22	0.157	0.358	0	3	2	5	0	0	0	0	0
Tb927.1.1670	ARM-like helical domain-containing protein	121 kDa	7	129	0	8	0.129	0	0.129	0.173	0	0	8	13	0	0	0	0	0	0
Tb927.10.5810	The ARF-like 2 binding protein BART, putative	48 kDa	7	102	102	3	0.102	0	0.102	0.314	0.335	0	3	10	9	0	0	0	0	0
Tb927.11.1840	hypothetical protein, conserved, myosin-like	46 kDa	7	72.7	72.7	2	0.0727	0	0.0727	0.208	0.0752	0	2	7	2	0	0	0	0	0
Tb927.6.5070	hypothetical protein, conserved, myosin-like	52 kDa	7	68.3	24.2	2	0.0683	0	0.0683	0.26	0.0242	0	2	11	1	0	0	0	0	0
Tb927.11.880	cyclophilin a,cyclophilin type peptidyl-prolyl cis-trans isomerase (CYPA)	19 kDa	8	153	153	2	0.153	0	0.153	0.633	0.554	0	2	8	7	0	0	7	3	1.4
Tb927.11.2430	dynein heavy chain DHC1b or DYNC2H2, cytoplasmic type	485 kDa	8	6.9	0.6	21	0.0699	0.00906	0.0699	0.204	0.0058	0	21	65	2	0	3	11	37.7	6.7
Tb927.10.4570	EF2 elongation factor 2	94 kDa	9	142	142	10	0.142	0	0.142	0.27	0.212	0	10	16	14	0	0	11	5.2	1.4
Tb927.2.4230	Nucleoporin NUP-1 protein, putative	407 kDa	9	21.9	8	8	0.0219	0	0.0219	0.0529	0.008	0	8	16	2	0	0	0	0	0
Tb927.5.1610	60S ribosomal protein L13a	26 kDa	10	99.1	99.1	2	0.0991	0	0.0991	0.0991	0.284	0	2	2	7	0	0	0	0	0
Tb927.2.4710	TRRM1	50 kDa	10	93	81.6	3	0.093	0	0.093	0.136	0.0816	0	3	5	3	0	0	2	300	165.2
Tb927.10.12710	heat shock protein, HSP110	91 kDa	10	64.1	64.1	4	0.0641	0	0.0641	0.139	0.123	0	4	9	8	0	0	4	33.4	3.3
Tb927.9.8880	actin A	42 kDa	10	61.2	61.2	2	0.0612	0	0.0612	0.285	0.112	0	2	7	3	0	0	0	0	0
Tb927.5.1520	heat shock protein HslU1, in mitochondrion	53 kDa	10	4.1	0.5	6	0.221	0.0526	0.221	0.269	0.0253	0	6	10	1	0	2	0	0	0
Tb927.10.14890	C-terminal motor kinesin KIFC1	91 kDa	11	335	244	17	0.335	0	0.335	0.55	0.244	0	17	34	13	0	0	0	0	0
Tb927.10.6050	clathrin heavy chain (CHC)	191 kDa	11	94	94	11	0.094	0	0.094	0.196	0.151	0.0117	11	21	17	1	0	0	0	0
Tb927.10.15760	hypothetical protein, conserved, in flagellar proteomes, low homology to d tRNA methyltransferase of s: cerevisiae	36 kDa	11	88.9	88.9	2	0.0889	0	0.0889	0.225	0.194	0	2	6	4	0	0	0	0	0
Tb927.11.14130	60S ribosomal protein L18	21 kDa	12	212	212	3	0.212	0	0.246	0.212	0.358	0	3	3	5	0	0	0	0	0
Tb927.11.17000	AIR9	110 kDa	12	55.1	55.1	3	0.0551	0	0.0551	0.183	0.0571	0	3	11	4	0	0	0	0	0
Tb927.9.8420	60S ribosomal protein L10	25 kDa	13	183	183	3	0.183	0	0.183	0.225	0.296	0	3	4	8	0	0	0	0	0
Tb927.4.1300	amidinotransferase, putative	42 kDa	13	115	98.9	4	0.115	0	0.115	0.206	0.0989	0	4	4	3	0	0	4	3.8	0.8
Tb927.10.8940	Flagellum tageting protein KHARON1	45 kDa	13	7.5	7.5	6	0.263	0.0341	0.263	0.38	0.594	0	6	10	16	0	1	0	0	0
Tb927.10.6510	chaperonin HSP60, mitochondrial precursor	60 kDa	15	190	190	6	0.19	0	0.19	0.329	0.327	0	6	12	11	0	0	0	0	0
Tb927.8.1340	60S ribosomal protein L7a	31 kDa	16	87	87	2	0.087	0	0.087	0.101	0.417	0.0507	2	2	11	1	0	0	0	0
Tb927.9.5900	glutamate dehydrogenase (GDH)	112 kDa	16	42.3	0	3	0.0423	0	0.0575	0.0423	0	0	3	3	0	0	0	0	0	0
Tb927.9.15150	60S ribosomal protein L5	35 kDa	17	77.9	77.9	2	0.0779	0	0.162	0.0779	0.269	0	4	2	7	0	0	0	0	0
Tb927.10.2890	enolase	47 kDa	18	364	364	11	0.364	0	0.364	0.466	0.457	0.0862	11	15	16	2	0	11	3.6	1.3
Tb927.11.3600	40S ribosomal protein S4	31 kDa	18	103	103	3	0.103	0	0.103	0.19	0.304	0	3	5	8	0	0	0	0	0
Tb927.10.2100	EF1-alpha elongation factor 1-alpha, (TEF1)	49 kDa	18	5.6	4.1	11	0.408	0.0713	0.408	0.512	0.294	0.0245	11	16	9	1	3	0	0	0
Tb927.10.10920	heat shock protein 83, HSP83	81 kDa	19	253	253	13	0.253	0	0.253	0.308	0.256	0	13	19	16	0	0	0	0	0
Tb927.9.4680	eIF4A1	45 kDa	19	126	94.1	4	0.126	0	0.126	0.287	0.0941	0	4	9	3	0	0	0	0	0
Tb927.9.5840	tryparedoxin peroxidase (TRYP1)	22 kDa	22	241	241	4	0.241	0	0.241	0.327	0.296	0	4	5	5	0	0	0	0	0
Tb927.3.3300	hypothetical protein, conserved, no domains	89 kDa	5	3.1	3.1	3	0.0479	0.0147	0.0479	0.158	0.256	0	3	9	16	0	1	0	0	0
Tb927.11.16280	60S ribosomal protein L2 L8	28 kDa	20	3	2	3	0.208	0.0692	0.208	0.238	0.138	0	3	4	3	0	2	2	1	300
Tb927.3.3850	Sec23-binding domain of Sec16, matches yeast proline-rich domain proteins associated with actin organisation	147 kDa	3	2.9	2.9	4	0.0382	0.0123	0.0382	0.151	0.0627	0	4	14	7	0	1	0	0	0
Tb927.11.15870	hypothetical protein, conserved, no human or yeast homologue	42 kDa	4	2.7	1.3	3	0.0859	0.0312	0.0859	0.349	0.0417	0	3	11	2	0	1	0	0	0
Tb927.9.4210	fatty acyl CoA synthetase 3 (ACS3)	78 kDa	8	2.6	2.1	14	0.271	0.104	0.271	0.353	0.225	0.0556	14	25	14	2	6	0	0	0
Tb927.3.5250	ZC3H8	61 kDa	3	2.4	2.4	3	0.076	0.0311	0.076	0.19	0.131	0	3	7	6	0	1	0	0	0
Tb927.2.3580	transcription elongation factor s-II, putative (TFIIS2-1)	52 kDa	5	2.2	2.2	4	0.111	0.0493	0.111	0.396	0.313	0	4	12	9	0	2	0	0	0
Tb927.11.7510	luminal binding protein 1 (BiP), putative	71 kDa	2	2.1	2.1	21	0.401	0.19	0.401	0.593	0.443	0.0352	21	34	22	1	8	0	0	0
Tb927.9.10770	PABP2	62 kDa	24	2.1	1.7	8	0.214	0.103	0.214	0.483	0.173	0	8	21	7	0	4	0	0	0
Tb927.11.10690	hypothetical protein, conserved	45 kDa	5	2	2	4	0.113	0.0564	0.113	0.355	0.132	0	4	10	3	0	1	0	0	0
Tb927.1.2750	hypothetical protein, conserved	19 kDa	3	1.9	1.9	2	0.185	0.0952	0.351	0.185	0.363	0	4	2	5	0	1	0	0	0
Tb927.2.5810	Holliday-junction resolvase-like of SPT6/SH2 domain containing protein, putative	174 kDa	3	1.9	1.9	8	0.0732	0.0369	0.0732	0.224	0.092	0	8	24	10	0	4	0	0	0
Tb927.1.3310	hypothetical protein, conserved, no human or yeast homologue	29 kDa	6	1.8	1.8	6	0.31	0.175	0.31	0.417	0.317	0	6	10	8	0	5	0	0	0
Tb927.11.13180	POMP10	61 kDa	9	1.8	1.8	3	0.0911	0.05	0.0911	0.311	0.223	0	3	11	8	0	1	0	0	0
Tb927.10.15180	nucleosome assembly protein, putative	41 kDa	4	1.8	1.8	2	0.0601	0.0328	0.0601	0.0847	0.071	0	2	3	2	0	1	0	0	0
Tb927.11.13030	calmodulin	17 kDa	0	1.5	1.5	4	0.188	0.128	0.188	0.188	0.403	0	5	4	5	0	2	0	0	0
Tb927.10.12330	ZC3H34	22 kDa	5	1.4	1.2	4	0.153	0.109	0.163	0.153	0.129	0	4	4	3	0	2	0	0	0
Tb927.10.12050	Mitchondrial LSU ribosomal protein	34 kDa	2	1.4	1	2	0.111	0.0796	0.121	0.111	0.0796	0	2	2	1	0	1	0	0	0
Tb927.9.8820	hypothetical protein, conserved, no yeast or human match	120 kDa	4	1.4	0.9	3	0.0437	0.0294	0.0437	0.175	0.0275	0	3	13	2	0	2	0	0	0
Tb927.10.810	pentatricopeptide repeat domain containing protein, putative	67 kDa	3	1.4	0.4	3	0.0829	0.058	0.0829	0.148	0.0249	0	3	5	1	0	2	0	0	0
Tb927.11.12230	heat shock protein HslU2, in mitochondrion	55 kDa	11	1.3	1.3	7	0.163	0.127	0.163	0.518	0.202	0	7	23	9	0	5	0	0	0
Tb927.11.13280	mitochondrial RNA binding protein 2 (GBP25)	25 kDa	10	1.2	1.2	4	0.241	0.201	0.246	0.241	0.286	0	4	4	5	0	4	0	0	0
Tb927.11.11330	HSP70	75 kDa	30	1.2	1.1	25	0.478	0.41	0.478	0.582	0.433	0	25	36	23	0	2	0	0	0
Tb927.4.1790	60S ribosomal protein L3	49 kDa	14	1.1	1.1	8	0.273	0.238	0.308	0.273	0.368	0	9	8	13	0	8	0	0	0
Tb927.10.14760	clathrin light chain, putative	21 kDa	5	1.1	1	3	0.132	0.122	0.132	0.164	0.127	0	3	3	2	0	2	0	0	0
Tb927.1.190	retrotransposon hot spot protein (RHS, pseudogene)	95 kDa	5	1.1	0.8	2	0.0534	0.0498	0.0534	0.0934	0.04	0	2	3	2	0	3	0	0	0
Tb927.5.1660	protein phosphatase 2C, putative	47 kDa	7	1.1	0.3	8	0.247	0.221	0.247	0.478	0.0776	0	8	15	4	0	7	0	0	0
Tb927.10.5460	60S ribosomal protein L24	15 kDa	7	1	1	1	0.112	0.112	0.248	0.112	0.4	0	2	1	3	0	1	0	0	0
Tb927.4.1230	hypothetical protein	30 kDa	4	1	1	2	0.084	0.084	0.084	0.164	0.118	0	2	4	3	0	2	0	0	0
Tb927.6.4300	glyceraldehyde 3-phosphate dehydrogenase, glycosomal (GAPDH)	39 kDa	5	0.9	0.7	17	0.641	0.713	0.641	0.735	0.474	0	17	23	17	0	24	0	0	0
Tb927.1.2330	beta tubulin	50 kDa	32	0.9	0.7	23	0.658	0.71	0.717	0.658	0.489	0.0701	26	23	21	2	31	0	0	0
Tb927.10.5620	fructose-bisphosphate aldolase, glycosomal (ALD)	41 kDa	21	0.9	0.7	17	0.492	0.559	0.492	0.548	0.417	0	17	17	14	0	22	0	0	0
Tb927.1.2340	alpha tubulin	50 kDa	39	0.8	0.8	23	0.588	0.705	0.588	0.672	0.714	0.106	23	23	27	3	28	0	0	0
Tb927.11.6440	hypothetical protein, conserved, Bromodomain and poly(Q), often in TAP MS, low similarity to coiled-coil proteins and hook proteins (cytoskeletal linkers)	49 kDa	29	0.8	0.8	5	0.147	0.177	0.147	0.156	0.2	0	5	8	10	0	7	14	300	1.9
Tb927.11.1710	mitochondrial RNA binding protein 1,gBP21, MRP1 (GBP21)	23 kDa	6	0.8	0.8	2	0.121	0.16	0.141	0.121	0.121	0	2	2	2	0	2	0	0	0
Tb927.10.14700	hypothetical protein, conserved, no human or yeast homologue	38 kDa	14	0.8	0.8	2	0.0614	0.0731	0.0614	0.105	0.105	0	2	3	3	0	2	0	0	0
Tb927.6.3750	heat shock 70 kDa protein, mitochondrial precursor, putative	71 kDa	13	0.8	0.7	8	0.164	0.207	0.164	0.297	0.151	0	8	16	8	0	11	0	0	0
Tb927.10.13790	hypothetical protein, conserved, no human or yeast homologue	75 kDa	4	0.8	0.4	12	0.241	0.306	0.241	0.325	0.121	0	12	17	6	0	16	0	0	0
Tb927.7.7030	zinc-finger of a C2HC-type, putative	69 kDa	2	0.7	0.7	3	0.0814	0.114	0.0814	0.177	0.376	0	3	7	15	0	5	0	0	0
Tb927.1.4900	ESAG11, putative	41 kDa	5	0.7	0.7	3	0.0941	0.137	0.102	0.0941	0.134	0	3	3	4	0	5	0	0	0
Tb927.10.11390	60S ribosomal protein L6	21 kDa	18	0.6	0.6	2	0.13	0.219	0.13	0.182	0.641	0	2	3	14	0	4	0	0	0
Tb927.6.4440	RBP42	38 kDa	22	0.6	0.6	5	0.241	0.375	0.241	0.344	0.236	0.0483	5	8	5	1	7	0	0	0
Tb927.11.2610	hypothetical protein, conserved, no domains, no yeast or human match	51 kDa	14	0.6	0.6	4	0.119	0.21	0.119	0.169	0.245	0	4	5	9	0	5	0	0	0
Tb927.8.8120	hypothetical protein, conserved	30 kDa	3	0.6	0.6	2	0.0858	0.149	0.198	0.0858	0.142	0	4	2	3	0	4	0	0	0
Tb927.3.5050	60S ribosomal protein L4	42 kDa	21	0.5	0.5	4	0.174	0.366	0.209	0.174	0.425	0	5	4	13	0	8	0	0	0
Tb927.9.12570	glycerol kinase, glycosomal (glk1)	56 kDa	14	0.5	0.5	13	0.314	0.666	0.314	0.373	0.307	0	13	18	13	0	33	0	0	0
Tb927.3.3270	ATP-dependent phosphofructokinase (TbPFK)	54 kDa	15	0.5	0.3	11	0.316	0.632	0.331	0.316	0.211	0	13	11	8	0	33	0	0	0
Tb927.10.2020	hexokinase (HK2)	51 kDa	7	0.4	0.4	2	0.24	0.679	0.24	0.316	0.444	0	10	2	2	0	2	0	0	0
Tb927.1.120	retrotransposon hot spot protein 4 (RHS4), putative	98 kDa	14	0.4	0.4	4	0.0502	0.118	0.0502	0.0736	0.0818	0	4	6	6	0	9	0	0	0
Tb927.8.3530	glycerol-3-phosphate dehydrogenase [NAD ], glycosomal	38 kDa	17	0.4	0.4	2	0.0706	0.167	0.144	0.0706	0.065	0	4	2	2	0	5	0	0	0
Tb927.8.6150	40S ribosomal protein S8	25 kDa	12	0.3	0.3	2	0.141	0.423	0.141	0.268	0.268	0	2	4	4	0	8	0	0	0
Tb927.8.1500	hypothetical protein, conserved, copurifies with MKT1	63 kDa	8	0.3	0.3	2	0.0433	0.135	0.0433	0.248	0.0699	0	2	7	3	0	4	0	0	0
Tb927.1.700	phosphoglycerate kinase (PGKC)	47 kDa	6	0.2	0.2	2	0.0682	0.38	0.0682	0.111	0.136	0	2	3	4	0	10	0	0	0
Tb927.4.3060	hypothetical protein, conserved, PLP dependent transferases like domain	18 kDa	1	0	60.8	0	0	0	0	0.149	0.0608	0.149	0	2	1	1	0	0	0	0
Tb927.3.3760	tryparedoxin	16 kDa	3	0	76.4	0	0	0	0	0.0764	0.264	0.181	0	1	2	1	0	0	0	0
Tb927.6.720	60S ribosomal protein L14	21 kDa	7	0	63.5	0	0	0	0	0.0635	0.307	0.0635	0	1	6	1	0	0	0	0
Tb927.10.5330	40S ribosomal protein S15A	18 kDa	16	0	91.5	0	0	0	0	0.301	0.464	0.0915	0	4	10	1	0	0	0	0
Tb927.10.190	40S ribosomal protein S6	28 kDa	17	0	0.3	0	0	0.236	0	0.064	0.328	0.064	0	1	8	1	6	0	0	0
Tb927.10.9880	60S ribosomal protein L18	22 kDa	1	0	0.3	0	0	0.257	0	0.0829	0.295	0.0777	0	2	4	1	4	0	0	0
Tb927.11.14020	RNA-binding protein (NRBD2)	30 kDa	11	0	0.2	0	0	0.251	0	0.125	0.401	0.043	0	3	11	1	6	0	0	0
Tb927.9.11380	60S ribosomal protein L23	15 kDa	16	0	0.1	0	0	0.46	0	0.266	0.432	0.0647	0	4	9	1	7	0	0	0
Tb927.10.3930	40S ribosomal protein S3A	29 kDa	10	0	0	0	0	0	0.164	0	0	0	3	0	0	0	0	0	0	0
Tb927.11.11230	60S ribosomal protein L14	21 kDa	12	0	0	0	0	0.196	0.116	0	0	0	2	0	0	0	4	0	0	0
Tb927.4.2030	ALBA4	23 kDa	6	0	0	0	0	0.175	0.0876	0	0	0	2	0	0	0	4	0	0	0
Tb927.4.110	retrotransposon hot spot protein (RHS1, pseudogene), putative	41 kDa	2	0	0	0	0	0	0.0669	0	0	0	2	0	0	0	0	0	0	0
Tb927.4.2760	Protein of unknown function (DUF3808), putative	75 kDa	1	0	0	0	0	0	0.0506	0	0	0	2	0	0	0	0	0	0	0
Tb927.11.720	hypothetical protein, conserved	30 kDa	8	0	0	0	0	0	0.372	0	0	0	6	0	0	0	0	0	0	0
Tb927.10.1100	60S ribosomal protein L9	22 kDa	16	0	0	0	0	0.344	0.222	0	0	0	2	0	0	0	4	0	0	0
Tb927.9.6170	arginine kinase (AK) in cytosol and flagellum	45 kDa	6	0	0	0	0	0	0.116	0	0	0	4	0	0	0	0	0	0	0
Tb927.10.14140	pyruvate kinase 1 (PYK1)	50 kDa	5	0	0	0	0	0	0.227	0	0	0	6	0	0	0	0	6	1	300
Tb927.9.11580	Gim5A protein,glycosomal membrane protein (gim5A)	26 kDa	4	0	0	0	0	0.123	0.128	0	0	0	2	0	0	0	2	0	0	0
Tb927.10.8230	protein disulfide isomerase,ERp57-like, cofactor wth calnexin, putative	56 kDa	4	0	0	0	0	0	0.0724	0	0	0	3	0	0	0	0	6	3.8	1.4
Tb927.8.5460	flagellar calcium-binding protein,44 kDa calflagin, (Tb-44)	32 kDa	2	0	0	0	0	0	0.141	0	0	0	4	0	0	0	0	0	0	0
Tb927.6.1020	cysteine peptidase precursor, Clan CA, family C1, Cathepsin L-like (Rhodesain)	48 kDa	0	0	0	0	0	0	0.0489	0	0.0822	0	2	0	3	0	0	0	0	0
Tb927.2.280	retrotransposon hot spot protein 2 (RHS2), putative	90 kDa	6	0	0	0	0	0.0583	0.0431	0	0	0	2	0	0	0	3	0	0	0
Tb927.3.4100	pyruvate transporter PT4	63 kDa	0	0	0	0	0	0	0.0417	0	0	0	2	0	0	0	0	0	0	0
Tb10.v4.0053	hypothetical protein	484 kDa	4	0	0	0	0	0.00728	0.0104	0	0	0	4	0	0	0	2	0	0	0
Tb927.11.6870	14-3-3 protein	29 kDa	8	0	0	0	0	0	0	0.238	0.119	0	0	7	2	0	0	0	0	0
Tb927.11.9530	14-3-3-I protein	30 kDa	6	0	0	0	0	0	0	0.149	0.275	0	0	3	5	0	0	2	300	300
Tb927.10.7930	2,3-bisphosphoglycerate-independent phosphoglycerate mutase (PGAM)	61 kDa	2	0	0	0	0	0	0	0.109	0.111	0	0	4	3	0	0	0	0	0
Tb927.8.6110	3-hydroxy-3-methylglutaryl-CoA synthase, putative (HMGS)	55 kDa	6	0	0	0	0	0	0	0.0962	0.0281	0	0	4	1	0	0	0	0	0
Tb927.3.1840	3-oxo-5-alpha-steroid 4-dehydrogenase, putative	33 kDa	4	0	0	0	0	0	0	0.0872	0.0302	0	0	2	1	0	0	0	0	0
Tb927.10.5360	40S ribosomal protein S10	19 kDa	11	0	0	0	0	0.401	0	0.0814	0.366	0	0	1	5	0	6	0	0	0
Tb927.1.3180	40S ribosomal protein S11	20 kDa	1	0	0	0	0	0.253	0	0.178	0.305	0	0	1	2	0	6	0	0	0
Tb927.10.560	40S ribosomal protein S11	20 kDa	14	0	0	0	0	0.253	0	0.109	0.276	0	0	2	7	0	6	0	0	0
Tb927.10.8430	40S ribosomal protein S12	16 kDa	5	0	0	0	0	0.359	0	0.0634	0.289	0	0	1	4	0	3	0	0	0
Tb927.6.4980	40S ribosomal protein S14	16 kDa	14	0	0	0	0	0	0	0.0903	0.34	0	0	1	6	0	0	3	0.8	7.8
Tb927.7.2340	40S ribosomal protein S15	17 kDa	6	0	0	0	0	0	0	0.23	0.309	0	0	2	4	0	0	0	0	0
Tb927.11.6140	40S ribosomal protein S15A	15 kDa	15	0	0	0	0	0.254	0	0	0.254	0	0	0	3	0	3	0	0	0
Tb927.7.1040	40S ribosomal protein S16	17 kDa	14	0	0	0	0	0.362	0	0.248	0.101	0	0	3	1	0	6	5	22.9	18
Tb927.11.11830	40S ribosomal protein S17	16 kDa	0	0	0	0	0	0	0	0	0.373	0	0	0	4	0	0	0	0	0
Tb927.10.14710	40S ribosomal protein S2	29 kDa	12	0	0	0	0	0	0	0.124	0.361	0	0	3	8	0	0	0	0	0
Tb927.10.1080	40S ribosomal protein S23	16 kDa	9	0	0	0	0	0.35	0	0.0839	0.161	0	0	1	2	0	3	0	0	0
Tb927.10.7340	40S ribosomal protein S24E	16 kDa	6	0	0	0	0	0	0	0.0949	0.226	0	0	1	4	0	0	0	0	0
Tb927.10.2840	40S ribosomal protein S25	13 kDa	6	0	0	0	0	0.265	0	0.0885	0.204	0	0	1	3	0	5	0	0	0
Tb927.11.8200	40S ribosomal protein S26	13 kDa	11	0	0	0	0	0.243	0	0	0.315	0	0	0	3	0	2	0	0	0
Tb927.11.9720	40S ribosomal protein S27	10 kDa	12	0	0	0	0	0.581	0	0.151	0.314	0	0	1	2	0	4	0	0	0
Tb927.10.11540	40S ribosomal protein S3	24 kDa	20	0	0	0	0	0.617	0	0.0935	0.262	0	0	2	5	0	11	0	0	0
Tb927.7.240	40S ribosomal protein S33	11 kDa	2	0	0	0	0	0	0	0	0.136	0	0	0	2	0	0	0	0	0
Tb927.10.3940	40S ribosomal protein S3A	29 kDa	17	0	0	0	0	0	0	0.176	0.379	0	0	3	11	0	0	0	0	0
Tb927.11.6300	40S ribosomal protein S5	21 kDa	16	0	0	0	0	0.342	0	0.0789	0.616	0	0	1	10	0	8	0	0	0
Tb927.9.15360	40S ribosomal protein S6	28 kDa	16	0	0	0	0	0.236	0	0.104	0.188	0	0	1	3	0	6	0	0	0
Tb927.9.3990	40S ribosomal protein S7	24 kDa	16	0	0	0	0	0.421	0	0.168	0.441	0	0	3	10	0	10	0	0	0
Tb927.10.5610	40S ribosomal protein S9	22 kDa	12	0	0	0	0	0.284	0	0	0.321	0	0	0	5	0	5	0	0	0
Tb927.11.10790	40S ribosomal protein SA	28 kDa	15	0	0	0	0	0.299	0	0.123	0.365	0	0	2	7	0	7	0	0	0
Tb927.9.12110	6-phosphogluconate dehydrogenase, decarboxylating (gnD)	52 kDa	1	0	0	0	0	0	0	0.048	0	0	0	2	0	0	0	0	0	0
Tb927.11.2060	60S acidic ribosomal subunit	35 kDa	15	0	0	0	0	0	0	0.281	0.259	0	0	5	6	0	0	0	0	0
Tb927.11.9710	60S ribosomal protein L10a	25 kDa	12	0	0	0	0	0	0	0.0607	0.336	0	0	1	7	0	0	0	0	0
Tb927.9.7590	60S ribosomal protein L11	22 kDa	11	0	0	0	0	0.124	0	0.113	0.113	0	0	2	2	0	2	0	0	0
Tb927.3.3310	60S ribosomal protein L13	25 kDa	16	0	0	0	0	0.257	0	0.156	0.362	0	0	3	10	0	6	0	0	0
Tb927.6.5040	60S ribosomal protein L15	24 kDa	4	0	0	0	0	0.123	0	0.0735	0.123	0	0	1	2	0	2	0	0	0
Tb927.11.4820	60S ribosomal protein L17	19 kDa	8	0	0	0	0	0	0	0.0904	0.343	0	0	1	6	0	0	0	0	0
Tb927.7.5020	60S ribosomal protein L19	29 kDa	8	0	0	0	0	0	0	0.0462	0.196	0	0	1	7	0	0	0	0	0
Tb927.10.9800	60S ribosomal protein L22	15 kDa	3	0	0	0	0	0	0	0.0615	0.208	0	0	1	3	0	0	0	0	0
Tb927.7.5180	60S ribosomal protein L23a or L25	18 kDa	9	0	0	0	0	0	0	0.372	0.293	0	0	7	6	0	0	0	0	0
Tb927.8.6180	60S ribosomal protein L26	16 kDa	4	0	0	0	0	0.196	0	0.133	0.357	0	0	2	6	0	2	0	0	0
Tb927.11.15880	60S ribosomal protein L27	16 kDa	8	0	0	0	0	0.203	0	0.0827	0.451	0	0	1	8	0	4	0	0	0
Tb927.9.11470	60S ribosomal protein L27a	16 kDa	1	0	0	0	0	0.103	0	0	0.262	0	0	0	3	0	1	0	0	0
Tb927.11.6180	60S ribosomal protein L28	17 kDa	8	0	0	0	0	0.212	0	0	0.315	0	0	0	5	0	3	0	0	0
Tb927.10.4110	60S ribosomal protein L30	12 kDa	11	0	0	0	0	0.181	0	0.114	0.514	0	0	1	5	0	1	0	0	0
Tb927.9.12240	60S ribosomal protein L31	22 kDa	3	0	0	0	0	0	0	0.0426	0.25	0	0	1	4	0	0	0	0	0
Tb927.10.270	60S ribosomal protein L32	15 kDa	1	0	0	0	0	0.197	0	0	0.455	0	0	0	6	0	2	0	0	0
Tb927.10.12680	60S ribosomal protein L34	19 kDa	7	0	0	0	0	0.106	0	0.0471	0.141	0	0	1	2	0	2	0	0	0
Tb927.9.1850	60S ribosomal protein L35	15 kDa	1	0	0	0	0	0	0	0	0.165	0	0	0	2	0	0	0	0	0
Tb927.4.2180	60S ribosomal protein L35a	17 kDa	12	0	0	0	0	0.128	0	0.228	0.389	0	0	3	7	0	2	0	0	0
Tb927.9.15210	60S ribosomal protein L36	12 kDa	5	0	0	0	0	0	0	0.128	0.284	0	0	1	3	0	0	0	0	0
Tb927.11.3000	60S ribosomal protein L37	10 kDa	1	0	0	0	0	0.107	0	0	0.202	0	0	0	2	0	1	0	0	0
Tb927.10.220	60S ribosomal protein L37a	10 kDa	4	0	0	0	0	0.194	0	0.194	0.28	0	0	1	2	0	1	0	0	0
Tb927.11.3230	60S ribosomal protein L44	12 kDa	4	0	0	0	0	0	0	0	0.377	0	0	0	5	0	0	0	0	0
Tb927.7.1730	60S ribosomal protein L7	28 kDa	23	0	0	0	0	0.269	0	0.0455	0.388	0	0	1	11	0	6	0	0	0
Tb927.2.3270	65 kDa invariant surface glycoprotein (ISG65)	48 kDa	1	0	0	0	0	0	0	0.0279	0.0465	0	0	1	2	0	0	0	0	0
Tb927.8.4990	69 kDa paraflagellar rod protein. PFR2	70 kDa	0	0	0	0	0	0	0	0.0983	0	0	0	4	0	0	0	0	0	0
Tb927.3.4310	73 kDa paraflagellar rod protein. PFR1	69 kDa	0	0	0	0	0	0	0	0.136	0.017	0	0	8	1	0	0	0	0	0
Tb927.10.3170	ABC transporter, putative	82 kDa	1	0	0	0	0	0	0	0.0512	0	0	0	3	0	0	0	0	0	0
Tb927.8.7100	acetyl-CoA carboxylase, putative	243 kDa	12	0	0	0	0	0.0532	0	0.0596	0	0	0	10	0	0	9	0	0	0
Tb927.5.630	acidic phosphatase, putative	44 kDa	1	0	0	0	0	0	0	0.0623	0.0574	0	0	2	2	0	0	0	0	0
Tb927.11.11780	acyl-CoA dehydrogenase, putative	67 kDa	0	0	0	0	0	0	0	0.0708	0	0	0	3	0	0	0	0	0	0
Tb927.10.8040	adaptin complex AP1 beta subunit (BAD1)	76 kDa	2	0	0	0	0	0	0	0.0432	0.0115	0	0	2	1	0	0	0	0	0
Tb927.7.4480	adenosine 5'-monophosphoramidase, putative	16 kDa	0	0	0	0	0	0	0	0	0.248	0	0	0	2	0	0	0	0	0
Tb927.10.2530	adenylate kinase, putative (ADKF)	25 kDa	0	0	0	0	0	0	0	0	0.135	0	0	0	2	0	0	0	0	0
Tb927.3.3450	ADP-ribosylation factor-like protein 3A, putative	20 kDa	5	0	0	0	0	0	0	0.225	0.236	0	0	3	3	0	0	0	0	0
Tb927.9.13650	ADP-ribosylation factor, putative	21 kDa	5	0	0	0	0	0	0	0.231	0.0549	0	0	3	1	0	0	0	0	0
Tb927.6.3650	ADP-ribosylation factor, putative	20 kDa	8	0	0	0	0	0	0	0.0929	0.148	0	0	1	2	0	0	2	14.2	10.3
Tb927.11.4460	ALBA1	14 kDa	5	0	0	0	0	0	0	0	0.392	0	0	0	4	0	0	0	0	0
Tb927.4.2040	ALBA3	21 kDa	18	0	0	0	0	0	0	0.153	0.258	0	0	4	6	0	0	0	0	0
Tb927.10.7090	alternative oxidase (AOX or TAO complex)	38 kDa	4	0	0	0	0	0.0699	0	0.076	0.109	0	0	2	3	0	2	0	0	0
Tb927.11.6590	aminopeptidase, putative,metallo-peptidase, Clan MF, Family M17	55 kDa	4	0	0	0	0	0	0	0.111	0	0	0	3	0	0	0	0	0	0
Tb927.11.3850	AMP deaminase, putative	176 kDa	1	0	0	0	0	0	0	0.0488	0	0	0	6	0	0	0	0	0	0
Tb927.9.6290	arginine kinase (AK)	40 kDa	8	0	0	0	0	0	0	0.368	0.407	0	0	10	11	0	0	0	0	0
Tb927.4.2310	asparaginyl-tRNA synthetase, putative	75 kDa	1	0	0	0	0	0	0	0.045	0	0	0	2	0	0	0	0	0	0
Tb927.10.3660	aspartate aminotransferase	45 kDa	4	0	0	0	0	0	0	0.141	0.0769	0	0	3	3	0	0	0	0	0
Tb927.6.1880	aspartyl-tRNA synthetase, putative	63 kDa	2	0	0	0	0	0	0	0.0714	0	0	0	2	0	0	0	0	0	0
Tb927.3.1380	ATP synthase subunit beta, mitochondrial (ATPB)	56 kDa	10	0	0	0	0	0	0	0.0906	0	0	0	3	0	0	0	0	0	0
Tb927.2.5980	ATP-dependent Clp protease subunit, heat shock protein 104 (HSP104)	97 kDa	7	0	0	0	0	0.069	0	0.0379	0	0	0	2	0	0	5	0	0	0
Tb927.2.3030	ATP-dependent Clp protease subunit, heat shock protein 78 (HSP78)	91 kDa	10	0	0	0	0	0.271	0	0.183	0	0	0	9	0	0	18	0	0	0
Tb927.10.6630	ATP-dependent DEAD/H RNA helicase similar to DBP1 or HEL64	64 kDa	3	0	0	0	0	0	0	0.102	0	0	0	5	0	0	0	0	0	0
Tb927.8.1510	ATP-dependent DEAD/H RNA helicase, putative Dbp3, ribosome biogenesis? Cis-spliced	62 kDa	11	0	0	0	0	0	0	0.0914	0.0246	0	0	5	1	0	0	0	0	0
Tb927.11.4980	ATP-dependent DEAD/H RNA helicase, putative Dbp9, ribosome assembly?	65 kDa	1	0	0	0	0	0	0	0.0616	0	0	0	2	0	0	0	0	0	0
Tb927.10.540	ATP-dependent DEAD/H RNA helicase, DDX39-like, no clear yeast homologue. Named as orthologue of TcSUB2, RNAi causes poly(A) accumulation in nucleus.	49 kDa	4	0	0	0	0	0	0	0.0573	0.0528	0	0	2	2	0	0	0	0	0
Tb927.3.2600	ATP-dependent DEAD/H RNA helicase, putative, no clear yeast homologue	245 kDa	8	0	0	0	0	0.0198	0	0.0493	0.0714	0	0	9	13	0	4	0	0	0
Tb927.10.9400	branch point binding protein SF1, putative	32 kDa	2	0	0	0	0	0	0	0	0.107	0	0	0	3	0	0	0	0	0
Tb927.2.4590	branched-chain amino acid aminotransferase, putative	40 kDa	0	0	0	0	0	0	0	0.0545	0.0218	0	0	2	1	0	0	0	0	0
Tb927.10.7420	bromodomain factor 2 BDF2	26 kDa	1	0	0	0	0	0	0	0.067	0.134	0	0	1	2	0	0	0	0	0
Tb927.10.2880	calcium channel protein, putative	304 kDa	1	0	0	0	0	0	0	0.0271	0	0	0	4	0	0	0	0	0	0
Tb927.11.4880	Calmodulin-binding, putative	30 kDa	0	0	0	0	0	0	0	0.142	0	0	0	2	0	0	0	0	0	0
Tb927.7.4060	calpain-like cysteine peptidase, putative,cysteine peptidase, Clan CA, family C2, putative	13 kDa	1	0	0	0	0	0	0	0	0.261	0	0	0	2	0	0	0	0	0
Tb927.8.8330	calpain, putative,cysteine peptidase, putative	98 kDa	5	0	0	0	0	0	0	0.0417	0.0439	0	0	4	3	0	0	0	0	0
Tb927.7.2650	CAP51V	62 kDa	5	0	0	0	0	0.013	0	0.102	0.14	0	0	5	5	0	1	0	0	0
Tb927.7.1620	CFI25m	33 kDa	1	0	0	0	0	0.107	0	0.0933	0	0	0	2	0	0	1	0	0	0
Tb927.2.5160	chaperone protein DNAj, putative	44 kDa	9	0	0	0	0	0	0	0.347	0.282	0	0	9	8	0	0	0	0	0
Tb927.6.3120	chaperone protein DNAj, putative	34 kDa	0	0	0	0	0	0	0	0.101	0.0372	0	0	3	1	0	0	0	0	0
Tb927.10.6610	chaperone protein DNAj, putative	31 kDa	1	0	0	0	0	0	0	0.0949	0	0	0	2	0	0	0	0	0	0
Tb927.10.14730	chaperone protein DNAj, putative	53 kDa	0	0	0	0	0	0	0	0.07	0.0316	0	0	2	1	0	0	0	0	0
Tb927.7.990	chaperone protein DNAj, putative	87 kDa	2	0	0	0	0	0	0	0.0373	0	0	0	2	0	0	0	0	0	0
Tb927.11.15800	CIF1	90 kDa	1	0	0	0	0	0	0	0.208	0.0164	0	0	11	1	0	0	0	0	0
Tb927.11.4800	clathrin coat assembly protein, putative	55 kDa	2	0	0	0	0	0	0	0.13	0.0386	0	0	5	2	0	0	0	0	0
Tb927.3.5180	cofilin/actin depolymerizing factor, putative	15 kDa	4	0	0	0	0	0	0	0	0.309	0	0	0	2	0	0	0	0	0
Tb927.8.1270	conserved protein	54 kDa	2	0	0	0	0	0	0	0.035	0.0885	0	0	1	3	0	0	0	0	0
Tb927.5.1750	conserved protein, unknown function	54 kDa	0	0	0	0	0	0	0	0.0241	0.0442	0	0	1	2	0	0	0	0	0
Tb927.8.3100	coronin (CRN12)	57 kDa	1	0	0	0	0	0	0	0.088	0	0	0	2	0	0	0	0	0	0
Tb927.7.4770	cyclophilin-type peptidyl-prolyl cis-trans isomerase, putative (PPIase)	21 kDa	1	0	0	0	0	0	0	0.0606	0.444	0	0	1	6	0	0	0	0	0
Tb927.11.11250	cytosolic malate dehydrogenase (cMDH)	35 kDa	5	0	0	0	0	0	0	0.107	0.137	0	0	2	3	0	0	0	0	0
Tb927.1.3950	D-alanine aminotransferase (ALAT)	56 kDa	3	0	0	0	0	0	0	0.149	0.109	0	0	4	4	0	0	0	0	0
Tb927.8.5140	DAG kinase	63 kDa	1	0	0	0	0	0	0	0.167	0	0	0	7	0	0	0	0	0	0
Tb927.10.14550	DED1-1, ATP-dependent DEAD/H RNA helicase, VASA homologue	71 kDa	23	0	0	0	0	0.0318	0	0.133	0.0727	0	0	6	3	0	1	0	0	0
Tb927.9.12510	DED1-2, ATP-dependent DEAD/H RNA helicase, DED1-2	83 kDa	18	0	0	0	0	0.103	0	0.204	0.0707	0	0	11	4	0	6	0	0	0
Tb927.10.3210	delta-1-pyrroline-5-carboxylate dehydrogenase, putative	62 kDa	6	0	0	0	0	0	0	0.066	0	0	0	3	0	0	0	0	0	0
Tb927.10.3990	DHH1	46 kDa	22	0	0	0	0	0.123	0	0.195	0.133	0	0	5	4	0	3	0	0	0
Tb927.4.1330	DNA topoisomerase IB, large subunit	79 kDa	2	0	0	0	0	0	0	0.0445	0.0172	0	0	3	1	0	0	0	0	0
Tb927.8.5090	DNA-directed RNA polymerase I largest subunit (RPA190)	196 kDa	5	0	0	0	0	0.0427	0	0.13	0.0124	0	0	14	1	0	6	0	0	0
Tb927.10.13310	DNA-directed RNA polymerase II, putative,(RPB5z)	34 kDa	1	0	0	0	0	0	0	0.14	0	0	0	3	0	0	0	0	0	0
Tb927.10.15370	DNA-directed RNA polymerase, alpha subunit, putative, (RPC40)	37 kDa	4	0	0	0	0	0.0772	0	0.217	0.169	0	0	4	4	0	2	0	0	0
Tb927.11.4550	Domain of unknown function (DUF4200), putative	36 kDa	0	0	0	0	0	0	0	0.0268	0.0769	0	0	1	2	0	0	0	0	0
Tb927.11.14090	DRBD18	52 kDa	9	0	0	0	0	0.0375	0	0.106	0.0417	0	0	4	2	0	2	0	0	0
Tb927.9.13990	DRBD2	35 kDa	8	0	0	0	0	0	0	0.115	0	0	0	3	0	0	0	4	300	300
Tb927.9.8740	DRBD3 (PTB1)	37 kDa	17	0	0	0	0	0	0	0.153	0	0	0	4	0	0	0	0	0	0
Tb927.3.4720	dynamin, putative,vacuolar sortin protein 1, putative	73 kDa	4	0	0	0	0	0	0	0.0636	0.0455	0	0	3	2	0	0	0	0	0
Tb927.11.16810	dynein light intermediate chain D1bLIC, putative	45 kDa	3	0	0	0	0	0.0981	0	0.172	0	0	0	5	0	0	3	0	0	0
Tb927.9.2760	EB1-like C-terminal motif containing protein, putative	57 kDa	0	0	0	0	0	0	0	0.0634	0.0243	0	0	2	1	0	0	0	0	0
Tb927.4.2740	EF hand protein, conserved, RNAi inc diff?	16 kDa	3	0	0	0	0	0	0	0	0.307	0	0	0	5	0	0	2	7.9	1.8
Tb927.10.5840	EF1 beta, translation elongation factor 1-beta, putative	22 kDa	5	0	0	0	0	0	0	0	0.199	0	0	0	3	0	0	0	0	0
Tb927.7.6090	eIF3a	88 kDa	8	0	0	0	0	0	0	0.0486	0	0	0	3	0	0	0	0	0	0
Tb927.5.2570	EIF3B translation initiation factor	80 kDa	3	0	0	0	0	0	0	0.0575	0	0	0	4	0	0	0	0	0	0
Tb927.6.4370	eIF3d	58 kDa	5	0	0	0	0	0	0	0.0435	0	0	0	2	0	0	0	0	0	0
Tb927.4.1930	EIF3G	31 kDa	3	0	0	0	0	0	0	0.191	0.239	0	0	4	5	0	0	0	0	0
Tb927.8.1170	eIF3H	36 kDa	2	0	0	0	0	0	0	0.124	0	0	0	3	0	0	0	0	0	0
Tb927.11.9610	eIF3I	38 kDa	3	0	0	0	0	0	0	0.0994	0	0	0	2	0	0	0	0	0	0
Tb927.8.4820	eIF4G3	69 kDa	5	0	0	0	0	0.0177	0	0.0434	0	0	0	2	0	0	1	0	0	0
Tb927.10.2770	eIF5	43 kDa	4	0	0	0	0	0	0	0.089	0	0	0	3	0	0	0	0	0	0
Tb927.11.740	eIF5A	18 kDa	6	0	0	0	0	0	0	0.0482	0.259	0	0	1	3	0	0	0	0	0
Tb927.2.4130	enoyl-CoA hydratase/Enoyl-CoA isomerase/3-hydroxyacyl-CoA dehydrogenase, putative	89 kDa	1	0	0	0	0	0	0	0.0324	0	0	0	2	0	0	0	0	0	0
Tb927.11.670	epsinR	55 kDa	7	0	0	0	0	0	0	0.0238	0.0396	0	0	1	2	0	0	0	0	0
Tb927.9.4230	fatty acyl CoA synthetase 4 (ACS4)	78 kDa	4	0	0	0	0	0	0	0.353	0.189	0	0	3	1	0	0	0	0	0
Tb927.10.7500	fibrillarin (NOP1)	32 kDa	5	0	0	0	0	0	0	0.0333	0.117	0	0	1	3	0	0	0	0	0
Tb927.8.7950	Flagellar Member 4 (FLAM4)	191 kDa	0	0	0	0	0	0	0	0.0132	0	0	0	2	0	0	0	0	0	0
Tb927.10.8590	flagellum transition zone component (FTZC)	134 kDa	0	0	0	0	0	0	0	0.0266	0	0	0	3	0	0	0	0	0	0
Tb927.8.4780	FLAM3	468 kDa	2	0	0	0	0	0	0	0.0328	0.0282	0	0	12	7	0	0	0	0	0
Tb927.1.3880	Fusaric acid resistance protein-like, putative	188 kDa	0	0	0	0	0	0.00748	0	0.0167	0.0092	0	0	2	1	0	1	0	0	0
Tb927.10.8440	glucose transporter 1B (THT1-)	57 kDa	0	0	0	0	0	0	0	0.0417	0.0171	0	0	2	1	0	0	0	0	0
Tb927.10.6880	glyceraldehyde 3-phosphate dehydrogenase, cytosolic (GAP)	36 kDa	5	0	0	0	0	0	0	0.112	0.112	0	0	2	2	0	0	0	0	0
Tb927.2.4210	glycosomal phosphoenolpyruvate carboxykinase (PEPCK)	59 kDa	3	0	0	0	0	0	0	0.105	0	0	0	3	0	0	0	0	0	0
Tb927.8.1870	Golgi/lysosome glycoprotein 1 (tGLP1)	68 kDa	7	0	0	0	0	0	0	0.138	0.12	0	0	5	5	0	0	0	0	0
Tb927.10.13860	GPI-anchor transamidase subunit 8 (GPI8)	37 kDa	0	0	0	0	0	0	0	0.069	0.0345	0	0	2	1	0	0	0	0	0
Tb927.9.7110	GRAM domain containing protein, putative	33 kDa	4	0	0	0	0	0	0	0.115	0.0475	0	0	2	1	0	0	0	0	0
Tb927.2.3990	GRIP-related Arf-binding domain containing protein, putative	116 kDa	1	0	0	0	0	0	0	0.0284	0	0	0	2	0	0	0	0	0	0
Tb927.10.7430	GTP-binding protein, putative	52 kDa	0	0	0	0	0	0	0	0.0678	0	0	0	2	0	0	0	0	0	0
Tb927.11.4900	guanine nucleotide-binding beta subunit-like protein,WD40/YVTN repeat-like-containing protein	62 kDa	6	0	0	0	0	0.0536	0	0.0482	0	0	0	3	0	0	3	0	0	0
Tb927.11.11360	guanine nucleotide-binding protein beta subunit- like protein (TRACK)	35 kDa	10	0	0	0	0	0	0	0.519	0.33	0	0	11	8	0	0	0	0	0
Tb927.7.710	heat shock 70 kDa protein, putative (HSP70.4)	70 kDa	8	0	0	0	0	0.097	0	0.18	0.0892	0	0	6	2	0	2	0	0	0
Tb927.11.2650	heat shock protein 84, putative, mit HSp90	84 kDa	8	0	0	0	0	0	0	0.0558	0.0345	0	0	3	2	0	0	0	0	0
Tb927.10.2010	hexokinase (HK1)	51 kDa	10	0	0	0	0	0.715	0	0.348	0.48	0	0	12	18	0	36	0	0	0
Tb927.3.3490	high mobility group protein, putative (TDP1)	31 kDa	5	0	0	0	0	0	0	0.0554	0.111	0	0	1	2	0	0	0	0	0
Tb927.7.2910	histone H2A	14 kDa	0	0	0	0	0	0	0	0.0746	0.142	0	0	1	2	0	0	0	0	0
Tb927.10.10530	histone H2B	13 kDa	0	0	0	0	0	0	0	0.196	0.268	0	0	2	3	0	0	0	0	0
Tb927.2.3880	HNRNPH	55 kDa	1	0	0	0	0	0	0	0.0924	0	0	0	3	0	0	0	0	0	0
Tb927.3.5340	Hsc70-interacting protein (Hip), putative	42 kDa	4	0	0	0	0	0	0	0.0885	0.0625	0	0	2	2	0	0	0	0	0
Tb927.9.10230	HSP20 domain (p23-like)	19 kDa	2	0	0	0	0	0	0	0.0536	0.286	0	0	1	5	0	0	0	0	0
Tb927.9.4500	HSP70, endoplasmatic reticulum, HSP70.a	91 kDa	1	0	0	0	0	0	0	0.0407	0	0	0	3	0	0	0	0	0	0
Tb06.3A7.960	hypothetical protein	34 kDa	1	0	0	0	0	0	0	0.0871	0	0	0	2	0	0	0	0	0	0
Tb927.5.2000	hypothetical protein copurifies with MKT1	39 kDa	3	0	0	0	0	0.0277	0	0.0637	0.0637	0	0	2	2	0	1	0	0	0
Tb927.8.7970	hypothetical protein, brucei-evansi-specific	53 kDa	4	0	0	0	0	0	0	0.0486	0.0263	0	0	3	1	0	0	0	0	0
Tb927.9.7080	hypothetical protein, conserved	14 kDa	1	0	0	0	0	0.143	0	0.246	0	0	0	2	0	0	1	0	0	0
Tb927.3.5010	hypothetical protein, conserved	23 kDa	3	0	0	0	0	0.114	0	0.244	0.124	0	0	5	4	0	3	0	0	0
Tb927.11.11010	hypothetical protein, conserved	42 kDa	1	0	0	0	0	0.149	0	0.216	0.236	0	0	6	6	0	4	0	0	0
Tb927.10.8980	hypothetical protein, conserved	18 kDa	2	0	0	0	0	0	0	0.16	0.219	0	0	2	3	0	0	0	0	0
Tb927.9.4420	hypothetical protein, conserved	47 kDa	4	0	0	0	0	0.0675	0	0.195	0.152	0	0	4	4	0	3	0	0	0
Tb927.6.4680	hypothetical protein, conserved	32 kDa	1	0	0	0	0	0	0	0.187	0	0	0	4	0	0	0	0	0	0
Tb927.10.8960	hypothetical protein, conserved	27 kDa	0	0	0	0	0	0	0	0	0.186	0	0	0	3	0	0	0	0	0
Tb927.10.11370	hypothetical protein, conserved	18 kDa	0	0	0	0	0	0	0	0	0.178	0	0	0	2	0	0	0	0	0
Tb927.7.4030	hypothetical protein, conserved	60 kDa	4	0	0	0	0	0.0204	0	0.178	0.0316	0	0	7	1	0	1	0	0	0
Tb927.11.3790	hypothetical protein, conserved	32 kDa	2	0	0	0	0	0	0	0.175	0	0	0	3	0	0	0	0	0	0
Tb927.4.2850	hypothetical protein, conserved	73 kDa	2	0	0	0	0	0	0	0.167	0.0764	0	0	9	3	0	0	0	0	0
Tb927.5.850	hypothetical protein, conserved	42 kDa	1	0	0	0	0	0	0	0.164	0.0512	0	0	4	1	0	0	0	0	0
Tb927.9.7060	hypothetical protein, conserved	33 kDa	0	0	0	0	0	0	0	0.162	0.0808	0	0	4	1	0	0	0	0	0
Tb927.5.3240	hypothetical protein, conserved	89 kDa	2	0	0	0	0	0.0125	0	0.0778	0.144	0	0	5	11	0	1	0	0	0
Tb927.11.13270	hypothetical protein, conserved	30 kDa	0	0	0	0	0	0.0741	0	0.137	0.141	0	0	3	3	0	2	0	0	0
Tb927.5.1690	hypothetical protein, conserved	52 kDa	1	0	0	0	0	0	0	0.139	0.0281	0	0	3	1	0	0	0	0	0
Tb927.6.1130	hypothetical protein, conserved	50 kDa	1	0	0	0	0	0	0	0.128	0	0	0	4	0	0	0	0	0	0
Tb927.10.14490	hypothetical protein, conserved	46 kDa	1	0	0	0	0	0	0	0.121	0.019	0	0	4	1	0	0	0	0	0
Tb927.9.6910	hypothetical protein, conserved	18 kDa	2	0	0	0	0	0	0	0.0864	0.111	0	0	1	2	0	0	0	0	0
Tb927.3.5370	hypothetical protein, conserved	34 kDa	1	0	0	0	0	0	0	0	0.109	0	0	0	3	0	0	0	0	0
Tb927.7.2450	hypothetical protein, conserved	54 kDa	0	0	0	0	0	0	0	0.0474	0.105	0	0	2	4	0	0	0	0	0
Tb927.4.2750	hypothetical protein, conserved	32 kDa	2	0	0	0	0	0	0	0.0502	0.097	0	0	1	2	0	0	0	0	0
Tb927.10.11660	hypothetical protein, conserved	44 kDa	0	0	0	0	0	0	0	0	0.095	0	0	0	2	0	0	0	0	0
Tb927.11.5030	hypothetical protein, conserved	36 kDa	0	0	0	0	0	0	0	0.0892	0	0	0	2	0	0	0	0	0	0
Tb927.8.3520	hypothetical protein, conserved	69 kDa	1	0	0	0	0	0	0	0.0881	0	0	0	4	0	0	0	0	0	0
Tb927.7.4740	hypothetical protein, conserved	36 kDa	0	0	0	0	0	0	0	0.0876	0	0	0	2	0	0	0	0	0	0
Tb927.5.2500	hypothetical protein, conserved	75 kDa	1	0	0	0	0	0	0	0.0835	0.0863	0	0	5	5	0	0	0	0	0
Tb927.3.890	hypothetical protein, conserved	34 kDa	0	0	0	0	0	0	0	0.0328	0.082	0	0	1	2	0	0	0	0	0
Tb927.6.3170	hypothetical protein, conserved	51 kDa	0	0	0	0	0	0	0	0	0.081	0	0	0	3	0	0	0	0	0
Tb927.8.2030	hypothetical protein, conserved	48 kDa	3	0	0	0	0	0	0	0.076	0	0	0	2	0	0	0	0	0	0
Tb927.4.4260	hypothetical protein, conserved	36 kDa	0	0	0	0	0	0	0	0.0758	0.0394	0	0	2	1	0	0	0	0	0
Tb927.6.1920	hypothetical protein, conserved	42 kDa	1	0	0	0	0	0.0385	0	0.0718	0	0	0	2	0	0	1	0	0	0
Tb927.6.3030	hypothetical protein, conserved	93 kDa	0	0	0	0	0	0	0	0.07	0	0	0	3	0	0	0	0	0	0
Tb927.9.6920	hypothetical protein, conserved	41 kDa	3	0	0	0	0	0.0304	0	0.0663	0.0635	0	0	2	3	0	1	0	0	0
Tb927.10.15830	hypothetical protein, conserved	29 kDa	3	0	0	0	0	0.15	0	0.0301	0.0639	0	0	1	2	0	2	0	0	0
Tb927.11.3840	hypothetical protein, conserved	51 kDa	1	0	0	0	0	0	0	0.0281	0.0606	0	0	1	3	0	0	0	0	0
Tb927.5.1230	hypothetical protein, conserved	59 kDa	0	0	0	0	0	0	0	0.06	0.0186	0	0	3	1	0	0	0	0	0
Tb927.4.4060	hypothetical protein, conserved	104 kDa	1	0	0	0	0	0	0	0.0551	0	0	0	2	0	0	0	0	0	0
Tb927.7.3040	hypothetical protein, conserved	69 kDa	7	0	0	0	0	0.0646	0	0.0551	0.0157	0	0	3	1	0	3	0	0	0
Tb927.5.1860	hypothetical protein, conserved	55 kDa	0	0	0	0	0	0	0	0.055	0.0177	0	0	2	1	0	0	0	0	0
Tb927.9.11540	hypothetical protein, conserved	51 kDa	3	0	0	0	0	0	0	0.0548	0	0	0	2	0	0	0	0	0	0
Tb927.7.2240	hypothetical protein, conserved	60 kDa	4	0	0	0	0	0.0276	0	0.0496	0.0184	0	0	2	1	0	1	0	0	0
Tb927.11.12630	hypothetical protein, conserved	57 kDa	1	0	0	0	0	0	0	0.0494	0	0	0	2	0	0	0	0	0	0
Tb927.7.7050	hypothetical protein, conserved	99 kDa	0	0	0	0	0	0	0	0.0484	0	0	0	3	0	0	0	0	0	0
Tb927.9.12990	hypothetical protein, conserved	144 kDa	2	0	0	0	0	0	0	0.0453	0	0	0	4	0	0	0	0	0	0
Tb927.10.1350	hypothetical protein, conserved	70 kDa	0	0	0	0	0	0	0	0.0446	0	0	0	2	0	0	0	0	0	0
Tb927.7.6610	hypothetical protein, conserved	97 kDa	0	0	0	0	0	0	0	0.039	0.0334	0	0	3	3	0	0	0	0	0
Tb927.11.15120	hypothetical protein, conserved	79 kDa	0	0	0	0	0	0	0	0.0249	0.0263	0	0	1	2	0	0	0	0	0
Tb927.11.13520	hypothetical protein, conserved	105 kDa	1	0	0	0	0	0	0	0.0253	0	0	0	2	0	0	0	0	0	0
Tb927.8.4360	hypothetical protein, conserved	152 kDa	0	0	0	0	0	0	0	0.0249	0	0	0	2	0	0	0	0	0	0
Tb927.11.8370	hypothetical protein, conserved	105 kDa	0	0	0	0	0	0	0	0.0247	0	0	0	2	0	0	0	0	0	0
Tb927.10.14480	hypothetical protein, conserved	93 kDa	0	0	0	0	0	0	0	0.0231	0.0093	0	0	2	1	0	0	0	0	0
Tb927.9.5700	hypothetical protein, conserved	239 kDa	1	0	0	0	0	0	0	0.0158	0	0	0	2	0	0	0	0	0	0
Tb927.11.15370	hypothetical protein, conserved (TbKap123)	118 kDa	4	0	0	0	0	0	0	0.0662	0	0	0	4	0	0	0	0	0	0
Tb927.1.4280	hypothetical protein, conserved, African tryp specific, PTZ (tail-specific protease) domain	75 kDa	1	0	0	0	0	0	0	0	0.0458	0	0	0	3	0	0	0	0	0
Tb927.6.1470	hypothetical protein, conserved, Arg-rich repeats	28 kDa	3	0	0	0	0	0	0	0	0.13	0	0	0	3	0	0	0	0	0
Tb927.9.4080	hypothetical protein, conserved, DRBD3, 4E5/G1 interaction. P-loop NTP hydrolase (AAA ATPase), DNA ligase/capping enzyme catalytic domain, C4 zinc finger (LIM domain)	142 kDa	3	0	0	0	0	0	0	0.0175	0	0	0	2	0	0	0	0	0	0
Tb927.11.3390	hypothetical protein, conserved, HECT E3 ligase at C-terminus	487 kDa	0	0	0	0	0	0	0	0.0061	0	0	0	2	0	0	0	0	0	0
Tb927.11.2250	hypothetical protein, conserved, kineto-specific	27 kDa	1	0	0	0	0	0.17	0	0.0913	0.232	0	0	2	5	0	3	0	0	0
Tb927.7.3080	hypothetical protein, conserved, kinetoplastid-specific	47 kDa	2	0	0	0	0	0.0186	0	0.128	0	0	0	3	0	0	1	0	0	0
Tb927.11.6540	hypothetical protein, conserved, kinetoplastid-specific	60 kDa	0	0	0	0	0	0	0	0.12	0	0	0	4	0	0	0	0	0	0
Tb927.5.3190	hypothetical protein, conserved, low homologies, no domains	23 kDa	0	0	0	0	0	0.101	0	0.188	0	0	0	3	0	0	1	0	0	0
Tb927.9.7670	hypothetical protein, conserved, no clear matches	26 kDa	0	0	0	0	0	0.0766	0	0.0851	0.119	0	0	2	2	0	1	0	0	0
Tb927.11.4030	hypothetical protein, conserved, no clear yeast or human matches	183 kDa	0	0	0	0	0	0	0	0.0251	0.0161	0	0	3	2	0	0	0	0	0
Tb927.11.15140	hypothetical protein, conserved, no domains	62 kDa	6	0	0	0	0	0.0933	0	0.0546	0.213	0	0	3	8	0	4	0	0	0
Tb927.9.13970	hypothetical protein, conserved, no domains	37 kDa	5	0	0	0	0	0.204	0	0.103	0.0442	0	0	2	1	0	4	0	0	0
Tb927.8.1290	hypothetical protein, conserved, no domains, copurifies with ZC3H32	120 kDa	2	0	0	0	0	0	0	0.0353	0	0	0	3	0	0	0	0	0	0
Tb927.11.3490	hypothetical protein, conserved, no domains, no good BLASTp matches	88 kDa	3	0	0	0	0	0	0	0.0376	0	0	0	2	0	0	0	0	0	0
Tb927.9.8240	hypothetical protein, conserved, no good matches	56 kDa	0	0	0	0	0	0	0	0	0.0462	0	0	0	2	0	0	0	0	0
Tb927.9.9550	hypothetical protein, conserved, no yeast or human match	25 kDa	4	0	0	0	0	0	0	0.17	0.104	0	0	3	2	0	0	0	0	0
Tb927.7.3550	hypothetical protein, conserved, no yeast or human match	138 kDa	12	0	0	0	0	0.0185	0	0.0919	0.0435	0	0	7	4	0	1	0	0	0
Tb927.11.4320	hypothetical protein, conserved, PF02622 DUF179, Uncharacterized ACR, COG1678	52 kDa	10	0	0	0	0	0.215	0	0.164	0.0442	0	0	5	1	0	6	0	0	0
Tb927.5.1990	hypothetical protein, conserved, poly(Q) tracts	40 kDa	2	0	0	0	0	0.126	0	0	0.0838	0	0	0	2	0	4	0	0	0
Tb927.1.3070	hypothetical protein, conserved, poly(Q), poly(H)	45 kDa	5	0	0	0	0	0.046	0	0.3	0.111	0	0	7	3	0	1	0	0	0
Tb927.1.5000	hypothetical protein, conserved, possibly mitochondrial, no yeast or human match	30 kDa	2	0	0	0	0	0.0443	0	0.192	0.229	0	0	3	4	0	1	0	0	0
Tb927.10.14150	hypothetical protein, conserved, related to yeast BFR1, component pf polysomal mRNP. Weak chromosomal segregation ATPase domain. loc in ER of Sc. Interacts RF1, AP3	55 kDa	3	0	0	0	0	0	0	0.161	0.111	0	0	7	5	0	0	0	0	0
Tb927.11.6390	hypothetical protein, conserved, START domain, possible phoshatidylcholine transfer protein	33 kDa	3	0	0	0	0	0	0	0.199	0.0514	0	0	4	1	0	0	0	0	0
Tb927.7.2170	hypothetical protein, conserved, telomere repeat dimerization domain	169 kDa	3	0	0	0	0	0	0	0.0182	0	0	0	3	0	0	0	0	0	0
Tb927.8.2080	hypothetical protein, conserved, tRNA ligase phosphodiesterase domain	20 kDa	2	0	0	0	0	0	0	0	0.124	0	0	0	2	0	0	0	0	0
Tb927.3.1010	hypothetical protein, conserved, Trypanosoma-specific	64 kDa	13	0	0	0	0	0.0983	0	0.148	0.095	0	0	6	4	0	5	0	0	0
Tb927.7.5030	hypothetical protein, conserved, Trypanosoma-specific no matches	40 kDa	0	0	0	0	0	0	0	0	0.0556	0	0	0	2	0	0	0	0	0
Tb927.9.10790	hypothetical protein, trypanosoma-specific	33 kDa	2	0	0	0	0	0.0426	0	0.0852	0.128	0	0	3	4	0	1	0	0	0
Tb927.2.3780	IF2 translation initiation factor IF-2, putative	94 kDa	4	0	0	0	0	0	0	0.0756	0	0	0	3	0	0	0	0	0	0
Tb927.11.16830	IFT22 (was RABL5) (in UPF1-TAP)	24 kDa	4	0	0	0	0	0.0502	0	0	0.228	0	0	0	4	0	1	0	0	0
Tb927.10.16120	inosine-5'-monophosphate dehydrogenase,IMP dehydrogenase	48 kDa	5	0	0	0	0	0.362	0	0.264	0	0	0	8	0	0	10	0	0	0
Tb927.3.2960	inosine-adenosine-guanosine-nucleosidehydrolase (IAGNH)	36 kDa	1	0	0	0	0	0	0	0.0245	0.0887	0	0	1	2	0	0	2	4.7	0.8
Tb927.7.4570	inosine-guanine nucleoside hydrolase (IG-NH)	39 kDa	2	0	0	0	0	0	0	0.0364	0.0588	0	0	1	2	0	0	0	0	0
Tb927.5.3030	intraflagellar transport protein IFT122B	141 kDa	2	0	0	0	0	0	0	0.0278	0	0	0	4	0	0	0	0	0	0
Tb927.10.1170	intraflagellar transport protein IFT172	197 kDa	7	0	0	0	0	0.132	0	0.0395	0	0	0	4	0	0	17	0	0	0
Tb927.10.14980	intraflagellar transport protein IFT52	72 kDa	4	0	0	0	0	0.0504	0	0.0397	0.0229	0	0	2	1	0	3	0	0	0
Tb927.10.11310	intraflagellar transport protein IFT55/IFT57	46 kDa	3	0	0	0	0	0.145	0	0.0654	0.0605	0	0	2	1	0	4	0	0	0
Tb927.10.14990	intraflagellar transport protein IFT80/CHE2	87 kDa	4	0	0	0	0	0.0435	0	0.0448	0	0	0	2	0	0	2	0	0	0
Tb927.10.2640	intraflagellar transport protein IFT81	85 kDa	11	0	0	0	0	0.0635	0	0.0257	0	0	0	2	0	0	3	0	0	0
Tb927.11.1740	intraflagellar transport protein IFT88	90 kDa	6	0	0	0	0	0.0838	0	0.025	0	0	0	2	0	0	6	0	0	0
Tb927.5.309b	ISG65/75-like protein	43 kDa	0	0	0	0	0	0	0	0.0662	0.0204	0	0	2	1	0	0	0	0	0
Tb927.8.1930	ISY1 component of PRP19 splicing complex, putative	32 kDa	1	0	0	0	0	0	0	0.112	0	0	0	2	0	0	0	0	0	0
Tb927.11.10760	KIN-D kinesin, associated with sub-pellicular microtubules, essential	70 kDa	3	0	0	0	0	0	0	0.0535	0.0194	0	0	3	1	0	0	0	0	0
Tb927.6.1770	kinesin	69 kDa	4	0	0	0	0	0	0	0.0892	0	0	0	4	0	0	0	0	0	0
Tb927.8.2630	Kinesin KIN-C. Trypanosome-specific kinesin family 2	85 kDa	2	0	0	0	0	0	0	0.139	0	0	0	8	0	0	0	0	0	0
Tb927.5.1700	Kinesin-2, also "replication Factor A 28 kDa subunit".	28 kDa	5	0	0	0	0	0.0431	0	0.137	0.0471	0	0	2	1	0	1	0	0	0
Tb927.10.8950	kinetoplast DNA-associated protein, putative	14 kDa	0	0	0	0	0	0	0	0.167	0.0714	0	0	2	1	0	0	0	0	0
Tb927.11.14380	Kinetoplast polyadenylation/uridylation factor 2	72 kDa	1	0	0	0	0	0	0	0.208	0.106	0	0	9	4	0	0	0	0	0
Tb927.8.7260	kinetoplast-associated protein, putative	114 kDa	0	0	0	0	0	0	0	0.0243	0	0	0	2	0	0	0	0	0	0
Tb927.7.2110	KKT11 Kinetochore protein	29 kDa	1	0	0	0	0	0	0	0.104	0	0	0	2	0	0	0	0	0	0
Tb927.8.3680	KKT4 kinetochore protein	70 kDa	0	0	0	0	0	0	0	0.0992	0	0	0	4	0	0	0	0	0	0
Tb927.4.5110	KKT8 Kinetochore protein	45 kDa	1	0	0	0	0	0	0	0.17	0.0376	0	0	5	1	0	0	0	0	0
Tb927.8.1150	KKT9 Kinetochore protein	39 kDa	1	0	0	0	0	0	0	0.164	0	0	0	5	0	0	0	0	0	0
Tb927.3.4920	LETM1 and EF-hand domain-containing protein 1, inner mitochondrial membrane?	43 kDa	1	0	0	0	0	0	0	0.222	0	0	0	6	0	0	0	0	0	0
Tb927.11.12540	leucine-rich repeat protein (LRRP), putative	115 kDa	0	0	0	0	0	0	0	0.039	0	0	0	3	0	0	0	0	0	0
Tb927.9.9060	LSM12	21 kDa	6	0	0	0	0	0	0	0	0.316	0	0	0	3	0	0	0	0	0
Tb927.8.6390	lysophospholipase, putative,alpha/beta hydrolase, putative (TbLysoPLA)	30 kDa	1	0	0	0	0	0	0	0.0429	0.146	0	0	1	3	0	0	0	0	0
Tb927.5.1810	lysosomal/endosomal membrane protein p67 (p67)	73 kDa	1	0	0	0	0	0	0	0.0971	0.114	0	0	4	5	0	0	0	0	0
Tb927.8.6640	Male sterility protein, putative	67 kDa	1	0	0	0	0	0	0	0.053	0	0	0	2	0	0	0	0	0	0
Tb927.11.5450	malic enzyme	63 kDa	2	0	0	0	0	0	0	0.0701	0	0	0	3	0	0	0	0	0	0
Tb927.8.5330	MCP2, binds to tRNAs and assists tRNA synthetases	24 kDa	0	0	0	0	0	0	0	0.0717	0.108	0	0	1	2	0	0	0	0	0
Tb927.10.1250	MCP3, Ybak homogue, deacylation of misaminoacylated tRNA Pro	29 kDa	0	0	0	0	0	0.069	0	0.0421	0.138	0	0	1	2	0	2	0	0	0
Tb927.9.7720	Member of IFT complex A, tetratricopeptide repeat protein	153 kDa	4	0	0	0	0	0	0	0.0764	0	0	0	7	0	0	0	0	0	0
Tb927.11.3220	metacaspase (mca1)	40 kDa	1	0	0	0	0	0	0	0.0565	0	0	0	2	0	0	0	0	0	0
Tb927.10.2440	Metacaspase-4 (MCA4)	39 kDa	1	0	0	0	0	0	0	0.0397	0.105	0	0	1	3	0	0	0	0	0
Tb927.11.14980	Mitchondrial LSU ribosomal protein	58 kDa	3	0	0	0	0	0.0316	0	0.172	0.0572	0	0	6	2	0	1	0	0	0
Tb927.9.8290	Mitchondrial LSU ribosomal protein	25 kDa	2	0	0	0	0	0	0	0.0459	0.17	0	0	1	2	0	0	0	0	0
Tb927.5.3410	Mitchondrial LSU ribosomal protein	31 kDa	6	0	0	0	0	0.167	0	0.0304	0.152	0	0	1	4	0	4	0	0	0
Tb927.11.10080	Mitchondrial LSU ribosomal protein	22 kDa	4	0	0	0	0	0.328	0	0.148	0	0	0	2	0	0	4	0	0	0
Tb927.7.7010	Mitchondrial LSU ribosomal protein	18 kDa	2	0	0	0	0	0.0844	0	0.0714	0.136	0	0	1	2	0	1	0	0	0
Tb927.9.3640	Mitchondrial LSU ribosomal protein	23 kDa	3	0	0	0	0	0.0657	0	0	0.126	0	0	0	2	0	1	0	0	0
Tb927.11.870	Mitchondrial LSU ribosomal protein	29 kDa	2	0	0	0	0	0	0	0.11	0.11	0	0	2	2	0	0	0	0	0
Tb927.11.10170	Mitchondrial LSU ribosomal protein	24 kDa	4	0	0	0	0	0.0516	0	0.108	0.103	0	0	2	2	0	1	0	0	0
Tb927.6.4040	Mitchondrial LSU ribosomal protein	28 kDa	1	0	0	0	0	0	0	0	0.0871	0	0	0	3	0	0	0	0	0
Tb927.6.3930	Mitchondrial LSU ribosomal protein	49 kDa	5	0	0	0	0	0.0305	0	0.0798	0.0869	0	0	3	3	0	1	0	0	0
Tb927.8.3170	Mitchondrial LSU ribosomal protein	90 kDa	1	0	0	0	0	0.0402	0	0.0854	0.0151	0	0	5	1	0	2	0	0	0
Tb927.5.3980	Mitchondrial LSU ribosomal protein	44 kDa	5	0	0	0	0	0.0374	0	0.0775	0.0348	0	0	2	1	0	1	0	0	0
Tb927.10.600	Mitchondrial LSU ribosomal protein	63 kDa	4	0	0	0	0	0.0998	0	0.0702	0.0203	0	0	2	1	0	4	0	0	0
Tb927.6.4200	Mitchondrial LSU ribosomal protein	50 kDa	3	0	0	0	0	0.117	0	0.0586	0	0	0	2	0	0	4	0	0	0
Tb927.11.6000	Mitchondrial LSU ribosomal protein L4	41 kDa	5	0	0	0	0	0.103	0	0.0256	0.0769	0	0	1	2	0	3	0	0	0
Tb927.11.9450	Mitchondrial LSU ribosome-associated cyclophilin type peptidyl-prolyl cis-trans isomerase, putative (PPIase)	21 kDa	3	0	0	0	0	0.237	0	0.237	0.221	0	0	3	3	0	3	0	0	0
Tb927.7.3430	Mitchondrial LSU ribosome-associated cyclophilin type peptidyl-prolyl cis-trans isomerase, putative (PPIase)	26 kDa	5	0	0	0	0	0.294	0	0	0.139	0	0	0	2	0	4	0	0	0
Tb927.5.4040	Mitchondrial SSU ribosomal associated (coiled coil)	94 kDa	1	0	0	0	0	0	0	0.0306	0	0	0	2	0	0	0	0	0	0
Tb927.9.5280	Mitchondrial SSU ribosomal protein	32 kDa	0	0	0	0	0	0	0	0.102	0.0584	0	0	2	1	0	0	0	0	0
Tb927.5.3090	Mitochondrial ATP synthase subunit, putative	12 kDa	0	0	0	0	0	0	0	0	0.257	0	0	0	2	0	0	0	0	0
Tb927.5.2930	Mitochondrial ATP synthase subunit, putative	43 kDa	3	0	0	0	0	0	0	0.0486	0.0649	0	0	2	2	0	0	0	0	0
Tb927.9.10310	mitochondrial carrier protein, MCP11	34 kDa	7	0	0	0	0	0	0	0.123	0	0	0	3	0	0	0	0	0	0
Tb927.10.14840	mitochondrial carrier protein, MCP5c	34 kDa	1	0	0	0	0	0	0	0.261	0.0391	0	0	6	1	0	0	0	0	0
Tb927.8.2550	mitochondrial DNA primase (PRI1)	70 kDa	0	0	0	0	0	0	0	0.027	0.0572	0	0	1	2	0	0	0	0	0
Tb927.8.1990	mitochondrial peroxiredoxin (TRYP2)	26 kDa	12	0	0	0	0	0	0	0.0487	0.133	0	0	1	2	0	0	0	0	0
Tb927.3.1590	mitochondrial RNA binding complex 1 subunit (MRB1590)	73 kDa	11	0	0	0	0	0	0	0.0928	0	0	0	5	0	0	0	0	0	0
Tb927.3.1820	mitochondrial RNA binding complex 1 subunit (MRB1820)	25 kDa	0	0	0	0	0	0	0	0.0653	0.143	0	0	1	2	0	0	0	0	0
Tb927.6.4770	MKT1	83 kDa	8	0	0	0	0	0	0	0.0245	0	0	0	2	0	0	0	0	0	0
Tb927.5.1460	Mo/Co carrier or lysine decarboxylase	37 kDa	1	0	0	0	0	0	0	0.0583	0	0	0	2	0	0	0	0	0	0
Tb927.11.9700	NAC domain protein that matches transcription factor BTF3	11 kDa	1	0	0	0	0	0.0891	0	0.248	0.277	0	0	2	2	0	1	2	300	300
Tb927.9.8130	nascent polypeptide associated complex subunit	20 kDa	0	0	0	0	0	0	0	0	0.404	0	0	0	3	0	0	0	0	0
Tb927.3.3190	NEK7 protein kinase	56 kDa	2	0	0	0	0	0	0	0.0795	0.0239	0	0	3	1	0	0	0	0	0
Tb927.10.1510	NOT1	259 kDa	14	0	0	0	0	0.0387	0	0.0434	0.006	0	0	7	1	0	6	0	0	0
Tb927.8.1960	NOT11	48 kDa	4	0	0	0	0	0.023	0	0.0576	0.0276	0	0	2	1	0	1	0	0	0
Tb927.6.850	NOT2	37 kDa	6	0	0	0	0	0	0	0.0606	0.0606	0	0	2	2	0	0	0	0	0
Tb927.10.2240	NTF2-like domain, in Y14 TAP	66 kDa	8	0	0	0	0	0.201	0	0.0255	0.0493	0	0	1	2	0	7	0	0	0
Tb927.7.4290	Nuclear migration protein NudC (animals), 46% identity	34 kDa	3	0	0	0	0	0	0	0.0875	0	0	0	2	0	0	0	0	0	0
Tb927.8.3750	nucleolar protein (Nop56 homologue)	54 kDa	7	0	0	0	0	0	0	0.346	0.0704	0	0	13	3	0	0	0	0	0
Tb927.9.2470	nucleolar protein (NOP86)	86 kDa	9	0	0	0	0	0	0	0.154	0.101	0	0	8	6	0	0	5	29.8	15.5
Tb927.9.5320	nucleolar RNA binding protein, putative (28G16.220)	47 kDa	10	0	0	0	0	0.0234	0	0.162	0.126	0	0	5	3	0	1	0	0	0
Tb927.5.4420	nucleolar RNA helicase 2 human, DDX50 Mouse	69 kDa	12	0	0	0	0	0	0	0.116	0	0	0	5	0	0	0	0	0	0
Tb927.8.740	nucleolar RNA-binding protein, truncated	15 kDa	1	0	0	0	0	0	0	0.223	0.0576	0	0	2	1	0	0	0	0	0
Tb927.11.16130	nucleoside diphosphate kinase (NDPK)	17 kDa	5	0	0	0	0	0.176	0	0	0.19	0	0	0	2	0	2	0	0	0
Tb927.9.5730	nucleosome assembly protein-like protein	48 kDa	6	0	0	0	0	0	0	0.227	0.0829	0	0	5	2	0	0	0	0	0
Tb927.3.930	OADalpha outer arm dynein heavy chain	531 kDa	4	0	0	0	0	0	0	0.0052	0	0	0	2	0	0	0	0	0	0
Tb927.5.3810	orotidine-5-phosphate decarboxylase/orotate phosphoribosyltransferase, OMPDCase-OPRTase	50 kDa	3	0	0	0	0	0.0284	0	0.127	0.0349	0	0	5	1	0	1	0	0	0
Tb927.9.9290	PABP1	63 kDa	11	0	0	0	0	0.0583	0	0.32	0.0177	0	0	15	1	0	2	0	0	0
Tb927.11.13500	paraflagellar rod protein par1	68 kDa	4	0	0	0	0	0	0	0.149	0	0	0	5	0	0	0	0	0	0
Tb927.8.1550	paraflagellar rod protein PFC3	88 kDa	1	0	0	0	0	0	0	0.0321	0	0	0	2	0	0	0	0	0	0
Tb927.2.4330	paraflagellar rod protein PFR5	87 kDa	1	0	0	0	0	0	0	0.0656	0	0	0	4	0	0	0	0	0	0
Tb927.11.11520	PEX11 glycosomal membrane protein	24 kDa	4	0	0	0	0	0	0	0.0459	0.0872	0	0	1	2	0	0	0	0	0
Tb927.10.240	PEX14 peroxin 14	40 kDa	1	0	0	0	0	0	0	0	0.0628	0	0	0	2	0	0	0	0	0
Tb927.9.13380	phosphoinositide-binding protein, putative	48 kDa	7	0	0	0	0	0	0	0.0477	0.0358	0	0	2	1	0	0	3	11.3	6.5
Tb927.10.9430	phosphoribosylpyrophosphate synthetase, putative (PRS)	40 kDa	3	0	0	0	0	0	0	0.0663	0	0	0	2	0	0	0	0	0	0
Tb927.10.1450	plectin, putative	330 kDa	3	0	0	0	0	0	0	0.008	0	0	0	2	0	0	0	2	117.5	86.4
Tb927.11.9920	polyubiquitin, putative	143 kDa	8	0	0	0	0	0	0	0.0171	0.007	0	0	2	1	0	0	3	86.2	50.6
Tb927.11.2750	POMP12	53 kDa	0	0	0	0	0	0	0	0.0444	0	0	0	2	0	0	0	0	0	0
Tb927.9.2650	POMP2	67 kDa	1	0	0	0	0	0	0	0.157	0.0528	0	0	6	2	0	0	0	0	0
Tb927.3.3130	POMP24	178 kDa	6	0	0	0	0	0	0	0.0262	0	0	0	3	0	0	0	0	0	0
Tb927.4.1540	POMP27, NAD-dependent epimerase, aldehyde reductase, one putative TM domain	55 kDa	1	0	0	0	0	0	0	0.0827	0	0	0	2	0	0	0	0	0	0
Tb927.10.7280	pre-mRNA splicing factor ATP-dependent RNA helicase, putative	121 kDa	2	0	0	0	0	0	0	0.0348	0.0113	0	0	3	1	0	0	0	0	0
Tb927.10.12860	pre-RNA processing PIH1/Nop17, putative	78 kDa	1	0	0	0	0	0	0	0.049	0	0	0	3	0	0	0	0	0	0
Tb927.11.4160	predicted C2 domain protein	136 kDa	0	0	0	0	0	0	0	0.0227	0	0	0	2	0	0	0	0	0	0
Tb927.10.15540	predicted VPS53-like domain protein	73 kDa	1	0	0	0	0	0	0	0.0503	0	0	0	2	0	0	0	0	0	0
Tb927.10.11580	predicted WD40 repeat protein	180 kDa	0	0	0	0	0	0	0	0.0156	0.0126	0	0	2	1	0	0	0	0	0
Tb927.10.12940	predicted zinc finger protein	34 kDa	0	0	0	0	0	0	0	0.0586	0	0	0	2	0	0	0	0	0	0
Tb927.11.12880	Present in the outer mitochondrial membrane proteome 17 (POMP17)	83 kDa	1	0	0	0	0	0	0	0.0308	0	0	0	2	0	0	0	0	0	0
Tb927.11.14600	procyclin-associated gene 2-like protein, putative	44 kDa	0	0	0	0	0	0	0	0.0844	0.119	0	0	2	3	0	0	0	0	0
Tb927.11.14610	procyclin-associated gene 4 (PAG4) protein, putative	31 kDa	0	0	0	0	0	0	0	0.117	0.117	0	0	3	3	0	0	0	0	0
Tb927.9.5190	proliferative cell nuclear antigen (PCNA), putative (28G16.165)	32 kDa	1	0	0	0	0	0	0	0.188	0	0	0	4	0	0	0	0	0	0
Tb927.10.3710	proteasome activator protein PA26	25 kDa	2	0	0	0	0	0	0	0	0.186	0	0	0	4	0	0	0	0	0
Tb927.10.290	proteasome alpha 2 subunit, putative	25 kDa	1	0	0	0	0	0	0	0.0563	0.121	0	0	1	2	0	0	0	0	0
Tb927.11.3740	proteasome regulatory ATPase subunit 2 (RPT2)	49 kDa	4	0	0	0	0	0.0275	0	0.0755	0.0275	0	0	2	1	0	1	0	0	0
Tb927.8.570	proteasome regulatory non-ATP-ase subunit 10 (RPN10)	36 kDa	3	0	0	0	0	0	0	0.103	0.0997	0	0	2	2	0	0	0	0	0
Tb927.10.1550	proteasome regulatory non-ATP-ase subunit 5,)RPN5)	55 kDa	4	0	0	0	0	0	0	0	0.0477	0	0	0	2	0	0	0	0	0
Tb927.2.2440	proteasome regulatory non-ATPase subunit 6 (RPN6)	57 kDa	7	0	0	0	0	0.0312	0	0.111	0.0234	0	0	4	1	0	1	0	0	0
Tb927.10.9740	Proteasome regulatory subunit (RPT6)	46 kDa	5	0	0	0	0	0	0	0.0735	0	0	0	2	0	0	0	0	0	0
Tb927.10.3030	Proteasome regulatory subunit, (RPN11)	34 kDa	0	0	0	0	0	0	0	0	0.118	0	0	0	2	0	0	0	0	0
Tb927.4.2450	Protein Disulfide Isomerase 1	44 kDa	1	0	0	0	0	0.0316	0	0.192	0.231	0	0	6	7	0	1	0	0	0
Tb927.7.5790	protein disulfide isomerase, ERp44-like	15 kDa	2	0	0	0	0	0	0	0	0.163	0	0	0	2	0	0	2	3.1	0.5
Tb927.7.1300	protein disulfide isomerase,ERp72-like, cofactor wth calnexin, putative	42 kDa	3	0	0	0	0	0	0	0.135	0.0849	0	0	5	3	0	0	2	3.3	0
Tb927.3.690	protein kinase, putative	64 kDa	0	0	0	0	0	0	0	0.0772	0	0	0	3	0	0	0	0	0	0
Tb927.11.2040	protein kinase, putative	81 kDa	0	0	0	0	0	0	0	0.0306	0	0	0	2	0	0	0	0	0	0
Tb927.10.5140	protein kinase, putative,mitogen-activated protein kinase 2, putative	50 kDa	4	0	0	0	0	0	0	0.152	0	0	0	6	0	0	0	0	0	0
Tb927.11.4360	Protein of unknown function (DUF1014), putative	30 kDa	0	0	0	0	0	0	0	0.0428	0.117	0	0	1	2	0	0	0	0	0
Tb927.6.4320	Protein of unknown function (DUF2817), putative	44 kDa	1	0	0	0	0	0	0	0.0602	0	0	0	2	0	0	0	0	0	0
Tb927.6.5080	Protein of unknown function (DUF3808), putative	65 kDa	2	0	0	0	0	0	0	0.0371	0.0212	0	0	2	1	0	0	0	0	0
Tb927.4.3630	protein phosphatase 1, putative	34 kDa	0	0	0	0	0	0	0	0.0952	0.0306	0	0	3	1	0	0	0	0	0
Tb927.11.760	protein phosphatase 2C, putative	46 kDa	5	0	0	0	0	0	0	0.125	0	0	0	4	0	0	0	0	0	0
Tb927.10.5880	Proteophosphoglycan, putative	67 kDa	3	0	0	0	0	0.0208	0	0.105	0.115	0	0	4	4	0	1	0	0	0
Tb927.2.5240	PRP19-like protein, putative (TbPRP19)	54 kDa	4	0	0	0	0	0.134	0	0.0629	0	0	0	2	0	0	4	0	0	0
Tb927.3.1270	PRP38 family, putative	61 kDa	1	0	0	0	0	0	0	0.037	0	0	0	2	0	0	0	0	0	0
Tb927.8.4790	Putative snoRNA binding domain containing protein, putative	26 kDa	2	0	0	0	0	0.0714	0	0.063	0.101	0	0	1	2	0	1	0	0	0
Tb927.7.4500	PX domain containing protein, putative	58 kDa	4	0	0	0	0	0	0	0.0549	0.0265	0	0	3	1	0	0	0	0	0
Tb927.3.4070	pyruvate transporter PT1	64 kDa	2	0	0	0	0	0	0	0.0889	0.0291	0	0	5	2	0	0	0	0	0
Tb927.11.8210	RAD50 DNA repair-like protein	153 kDa	2	0	0	0	0	0.0519	0	0.0163	0	0	0	2	0	0	6	0	0	0
Tb927.3.1120	Ran or RTB2	24 kDa	14	0	0	0	0	0.0645	0	0.392	0.258	0	0	6	3	0	1	0	0	0
Tb927.10.11230	Ras-induced vulval development antagonist, putative	35 kDa	1	0	0	0	0	0.115	0	0.176	0.254	0	0	5	5	0	2	0	0	0
Tb927.10.12960	ras-related protein rab-5,small GTPase, putative (RAB5A)	24 kDa	6	0	0	0	0	0	0	0.113	0.0348	0	0	2	1	0	0	0	0	0
Tb927.10.6800	RBG1, associated with translating ribosomes	41 kDa	6	0	0	0	0	0	0	0.0598	0.0272	0	0	2	1	0	0	0	0	0
Tb927.8.2780	RBP10	32 kDa	5	0	0	0	0	0.147	0	0	0.111	0	0	0	2	0	3	0	0	0
Tb927.8.6440	RBP20	20 kDa	3	0	0	0	0	0	0	0.353	0.0598	0	0	4	1	0	0	0	0	0
Tb927.10.13720	RBP29	41 kDa	8	0	0	0	0	0	0	0.0637	0.159	0	0	2	5	0	0	0	0	0
Tb927.8.990	RBP33	34 kDa	4	0	0	0	0	0	0	0.126	0.0346	0	0	2	1	0	0	0	0	0
Tb927.11.3340	RBP34	27 kDa	2	0	0	0	0	0	0	0.144	0.068	0	0	2	1	0	0	0	0	0
Tb927.10.3500	RBSR4 = U2AF65	97 kDa	1	0	0	0	0	0	0	0.0273	0.0159	0	0	2	1	0	0	0	0	0
Tb927.11.5650	replication factor C large subunit, putative	65 kDa	2	0	0	0	0	0	0	0.0443	0	0	0	2	0	0	0	0	0	0
Tb927.6.3890	replication factor C, subunit 2, putative	39 kDa	6	0	0	0	0	0.141	0	0.179	0	0	0	5	0	0	3	0	0	0
Tb927.9.12300	replication factor C, subunit 3, putative	40 kDa	4	0	0	0	0	0.0308	0	0.143	0	0	0	4	0	0	1	0	0	0
Tb927.11.9550	replication factor C, subunit 4, putative	38 kDa	3	0	0	0	0	0.0381	0	0.0938	0.0381	0	0	2	1	0	1	0	0	0
Tb11.v5.0670	retrotransposon hot spot (RHS) protein, putative	34 kDa	0	0	0	0	0	0	0	0.28	0.0811	0	0	2	1	0	0	0	0	0
Tb927.2.820	retrotransposon hot spot protein (RHS1, pseudogene), putative	61 kDa	9	0	0	0	0	0.0228	0	0.102	0.0266	0	0	3	1	0	1	0	0	0
Tb11.1780	retrotransposon hot spot protein (RHS1, pseudogene), putative	66 kDa	1	0	0	0	0	0.0176	0	0.0687	0	0	0	2	0	0	1	0	0	0
Tb927.2.100	retrotransposon hot spot protein 1 (RHS1), putative	95 kDa	12	0	0	0	0	0.0531	0	0.0651	0.0241	0	0	2	2	0	4	0	0	0
Tb927.5.295b	retrotransposon hot spot protein 1 (RHS1), putative	95 kDa	0	0	0	0	0	0	0	0.029	0	0	0	2	0	0	0	0	0	0
Tb927.2.380	retrotransposon hot spot protein 2 (RHS2), putative	91 kDa	2	0	0	0	0	0.0304	0	0.0659	0.0292	0	0	4	1	0	0	0	0	0
Tb927.2.470	retrotransposon hot spot protein 4 (RHS4), putative	98 kDa	10	0	0	0	0	0.114	0	0.0709	0.036	0	0	5	2	0	5	0	0	0
Tb927.10.10830	RGG2, MRB complex component	32 kDa	6	0	0	0	0	0	0	0.0969	0.1	0	0	2	2	0	0	0	0	0
Tb927.3.5610	ribosomal protein L3 mitochondrial, putative	55 kDa	2	0	0	0	0	0	0	0.0909	0	0	0	3	0	0	0	0	0	0
Tb927.8.4290	Ribosome biogenesis protein Nop16, putative	22 kDa	1	0	0	0	0	0	0	0.0576	0.11	0	0	1	2	0	0	0	0	0
Tb927.6.3500	RME8 endosomal trafficking protein, clathrin-associated	254 kDa	6	0	0	0	0	0	0	0.0112	0	0	0	2	0	0	0	0	0	0
Tb927.3.3970	RNA binding protein, putative, LYAR-type C2HC zinc finger domain	33 kDa	0	0	0	0	0	0	0	0.165	0.172	0	0	3	3	0	0	0	0	0
Tb927.11.7310	RNA binding protein, putative, RBD	34 kDa	1	0	0	0	0	0	0	0	0.085	0	0	0	2	0	0	0	0	0
Tb927.11.630	RNA polymerase I second largest subunit (RPA134)	179 kDa	3	0	0	0	0	0.0464	0	0.0407	0.0082	0	0	5	1	0	5	0	0	0
Tb927.11.3070	RRB1 homologue, involved in early stages of ribosome biogenesis.	64 kDa	2	0	0	0	0	0	0	0.134	0	0	0	4	0	0	0	0	0	0
Tb927.9.15060	rRNA processing protein EBP2, putative	28 kDa	0	0	0	0	0	0	0	0	0.243	0	0	0	4	0	0	0	0	0
Tb927.4.1270	ruvB-like DNA helicase, putative	50 kDa	4	0	0	0	0	0.0654	0	0.0697	0	0	0	2	0	0	2	0	0	0
Tb927.4.2000	ruvB-like DNA helicase, putative,ATP-dependent DNA helicase, putative	53 kDa	4	0	0	0	0	0.0759	0	0.0506	0	0	0	2	0	0	3	0	0	0
Tb927.1.1220	RWD domain-containing protein	26 kDa	0	0	0	0	0	0	0	0.0837	0.278	0	0	1	4	0	0	0	0	0
Tb927.7.6890	S-adenosyl-methionine-dependent methyl transferase, putative	29 kDa	1	0	0	0	0	0	0	0	0.0945	0	0	0	2	0	0	0	0	0
Tb927.6.4870	S-adenosylmethionine synthetase, putative (METK1)	44 kDa	0	0	0	0	0	0	0	0.0378	0.068	0	0	1	2	0	0	3	300	300
Tb927.11.550	SCD6	31 kDa	11	0	0	0	0	0	0	0.179	0.221	0	0	4	3	0	0	0	0	0
Tb927.5.1210	short-chain dehydrogenase, putative	34 kDa	5	0	0	0	0	0	0	0.0354	0.0675	0	0	1	2	0	0	0	0	0
Tb927.10.15520	signal recognition particle protein, putative	76 kDa	1	0	0	0	0	0	0	0.0473	0	0	0	2	0	0	0	0	0	0
Tb927.6.4000	small glutamine-rich tetratricopeptide repeat protein, putative (SGT)	46 kDa	3	0	0	0	0	0	0	0.0793	0.0288	0	0	2	1	0	0	0	0	0
Tb927.8.890	small GTP-binding protein Rab1, putative	23 kDa	9	0	0	0	0	0	0	0.5	0.0433	0	0	7	1	0	0	0	0	0
Tb927.4.470	snoRNP protein GAR1, putative	22 kDa	2	0	0	0	0	0	0	0.118	0.236	0	0	1	2	0	0	0	0	0
Tb927.2.4550	SPB1 rRNA methyltransferase	103 kDa	3	0	0	0	0	0	0	0.0243	0	0	0	2	0	0	0	0	0	0
Tb927.6.2000	spliceosome-associated protein, SF3b(SAP)145	53 kDa	1	0	0	0	0	0	0	0.105	0.0734	0	0	2	2	0	0	0	0	0
Tb927.8.900	splicing factor TSR1 (TSR1)	37 kDa	10	0	0	0	0	0.0793	0	0	0.0823	0	0	0	2	0	2	0	0	0
Tb927.10.14130	SRP19 protein, putative	17 kDa	1	0	0	0	0	0.0921	0	0.0526	0.23	0	0	1	2	0	1	0	0	0
Tb927.4.1850	SRP68, putative	64 kDa	3	0	0	0	0	0	0	0.0657	0.0363	0	0	3	2	0	0	0	0	0
Tb927.5.520	stomatin-like protein, putative	56 kDa	1	0	0	0	0	0	0	0.113	0	0	0	5	0	0	0	0	0	0
Tb927.5.2940	stress-induced protein sti1, putative	62 kDa	3	0	0	0	0	0	0	0.0582	0	0	0	3	0	0	0	0	0	0
Tb10.v4.0035	stress-inducible protein STI1-like, putatives	28 kDa	0	0	0	0	0	0	0	0.144	0.07	0	0	2	1	0	0	0	0	0
Tb927.11.15400	synaptobrevin, putative	133 kDa	0	0	0	0	0	0	0	0.0264	0	0	0	2	0	0	0	0	0	0
Tb927.10.14690	syntaxin, putative	37 kDa	0	0	0	0	0	0	0	0.0341	0.108	0	0	1	2	0	0	0	0	0
Tb927.10.5640	TbGemin2	55 kDa	0	0	0	0	0	0	0	0.18	0	0	0	8	0	0	0	0	0	0
Tb927.11.330	TbNup110 Basket	110 kDa	2	0	0	0	0	0	0	0.186	0	0	0	11	0	0	0	0	0	0
Tb927.11.980	TbNup158 Outer ring, FG Nup facing both sides	158 kDa	10	0	0	0	0	0	0	0.067	0	0	0	8	0	0	0	0	0	0
Tb927.4.4310	TbNup64 Connect inner-outer, FG, symmetrical, paralogue pf Nup75	64 kDa	3	0	0	0	0	0	0	0.257	0	0	0	11	0	0	0	4	15.3	10.4
Tb927.8.8050	TbNup75 Connect inner-outer, FG, symmetrical, paralogue pf Nup64	75 kDa	2	0	0	0	0	0.0135	0	0.179	0.0379	0	0	5	2	0	1	0	0	0
Tb927.10.7060	TbNup96 Inner ring	97 kDa	3	0	0	0	0	0	0	0.026	0	0	0	2	0	0	0	0	0	0
Tb927.3.3180	TbNup98 Connect to basket	98 kDa	4	0	0	0	0	0	0	0.0968	0.0464	0	0	6	3	0	0	0	0	0
Tb927.6.2230	TbRGG1	87 kDa	5	0	0	0	0	0	0	0.0735	0	0	0	5	0	0	0	0	0	0
Tb927.10.14180	TbSec13 Outer ring nucleoporin	42 kDa	6	0	0	0	0	0	0	0.211	0	0	0	6	0	0	0	0	0	0
Tb927.11.13230	TbVAP, flagellar attachment zone	24 kDa	2	0	0	0	0	0	0	0.0556	0.264	0	0	1	4	0	0	0	0	0
Tb927.5.1090	threonyl-tRNA synthetase, putative	91 kDa	2	0	0	0	0	0	0	0.0325	0	0	0	2	0	0	0	0	0	0
Tb927.8.6760	TMA1, yeast protein associates with ribosomes	19 kDa	0	0	0	0	0	0	0	0.171	0.265	0	0	1	3	0	0	0	0	0
Tb927.2.2880	TPR repeat/Tetratricopeptide repeat, putative	47 kDa	0	0	0	0	0	0	0	0.149	0.0698	0	0	4	2	0	0	0	0	0
Tb927.7.3630	TPR-repeat-containing chaperone protein DNAJ, putative	60 kDa	1	0	0	0	0	0.0833	0	0.102	0.0644	0	0	5	3	0	4	0	0	0
Tb927.7.2190	Translocon-associated protein alpha subunit	29 kDa	2	0	0	0	0	0	0	0.177	0.15	0	0	4	4	0	0	0	0	0
Tb927.11.16760	Tric complex alpha subunit (TCP-1-alpha)	55 kDa	7	0	0	0	0	0	0	0.0455	0	0	0	2	0	0	0	0	0	0
Tb927.10.1060	Tric complex delta subunit (TCP-1-delta)	58 kDa	5	0	0	0	0	0	0	0.0578	0.0429	0	0	2	2	0	0	0	0	0
Tb927.11.14250	Tric complex epsilon subunit (TCP-1-epsilon)	59 kDa	9	0	0	0	0	0	0	0.0483	0.0279	0	0	2	1	0	0	0	0	0
Tb927.9.11270	Tric complex eta subunit (TCP-1-eta)	61 kDa	8	0	0	0	0	0	0	0.1	0	0	0	4	0	0	0	0	0	0
Tb927.8.3150	Tric complex gamma subunit (TCP-1-gamma)	61 kDa	10	0	0	0	0	0	0	0.0737	0.0234	0	0	4	1	0	0	0	0	0
Tb927.10.8190	Tric complex theta subunit (TCP-1-theta)	58 kDa	5	0	0	0	0	0	0	0.104	0	0	0	4	0	0	0	0	0	0
Tb927.11.3240	Tric complex zeta subunit (TCP-1-zeta)	60 kDa	12	0	0	0	0	0.0331	0	0.105	0.046	0	0	4	2	0	1	0	0	0
Tb927.11.11480	Trichohyalin, putative	79 kDa	4	0	0	0	0	0	0	0.0182	0.106	0	0	2	7	0	0	0	0	0
Tb927.11.5520	triosephosphate isomerase (TIM)	27 kDa	8	0	0	0	0	0	0	0.056	0.332	0	0	1	6	0	0	0	0	0
Tb927.6.3510	tRNA modification enzyme, putative	60 kDa	0	0	0	0	0	0	0	0.12	0	0	0	5	0	0	0	0	0	0
Tb927.10.6090	tRNA pseudouridine synthase A, putative	69 kDa	0	0	0	0	0	0	0	0	0.042	0	0	0	2	0	0	0	0	0
Tb927.10.10390	trypanothione reductase	53 kDa	3	0	0	0	0	0	0	0.0793	0	0	0	2	0	0	0	0	0	0
Tb927.10.12850	ttaggg binding factor, telomer maintenance	42 kDa	0	0	0	0	0	0.128	0	0.118	0	0	0	3	0	0	4	0	0	0
Tb927.11.6810	tubulin-tyrsoine ligase-like protein, putative (TTL)	108 kDa	0	0	0	0	0	0	0	0.0561	0	0	0	3	0	0	0	0	0	0
Tb927.6.4520	Tumour suppressor, Mitostatin, putative	53 kDa	3	0	0	0	0	0.0206	0	0.218	0.0229	0	0	9	1	0	1	0	0	0
Tb927.8.4580	Tumour suppressor, Mitostatin, putative	58 kDa	1	0	0	0	0	0.0518	0	0.157	0.0248	0	0	7	1	0	2	0	0	0
Tb927.3.3560	U-box domain containing protein, putative	69 kDa	3	0	0	0	0	0	0	0.162	0.0224	0	0	6	1	0	0	0	0	0
Tb927.3.3590	U3 small nucleolar ribonucleoprotein protein MPP10, putative	75 kDa	3	0	0	0	0	0.0357	0	0.0878	0.0491	0	0	4	2	0	2	0	0	0
Tb927.6.1900	U3/U14 snoRNA-associated small subunit rRNA processing protein, putative	53 kDa	7	0	0	0	0	0.0842	0	0.194	0.196	0	0	7	7	0	3	0	0	0
Tb927.9.12650	ubiquitin-activating enzyme e1, putative (UBA2)	135 kDa	6	0	0	0	0	0	0	0.0329	0.0181	0	0	3	2	0	0	12	5	1.1
Tb927.10.4980	ubiquitin-like protein DSK2, putative (DSK2)	32 kDa	3	0	0	0	0	0	0	0.0364	0.0861	0	0	1	2	0	0	0	0	0
Tb927.11.4130	ubiquitin-like protein, putative	67 kDa	10	0	0	0	0	0	0	0.0371	0	0	0	2	0	0	0	0	0	0
Tb927.11.510	UBP2	20 kDa	8	0	0	0	0	0	0	0.0571	0.154	0	0	1	2	0	0	0	0	0
Tb927.10.6070	universal minicircle sequence binding protein (UMSBP)	15 kDa	12	0	0	0	0	0.1	0	0.1	0.286	0	0	1	3	0	1	0	0	0
Tb927.4.1080	V-type ATPase, A subunit, putative	68 kDa	1	0	0	0	0	0	0	0.0426	0	0	0	2	0	0	0	0	0	0
Tb927.11.11690	vacuolar ATP synthase subunit b, putative,v- ATPase B subunit,vacuolar proton pump B subunit	56 kDa	4	0	0	0	0	0	0	0.0485	0.0667	0	0	2	2	0	0	0	0	0
Tb927.8.1180	vacuolar-type Ca2 -ATPase 1 (TbA1)	122 kDa	0	0	0	0	0	0	0	0.0389	0.0163	0	0	3	1	0	0	0	0	0
Tb927.10.5770	valosin-containing protein homolog,Transitional endoplasmic reticulum ATPase, putative (VCP)	86 kDa	7	0	0	0	0	0	0	0.0833	0	0	0	4	0	0	0	0	0	0
Tb927.11.1890	WD domain, G-beta repeat, putative	36 kDa	3	0	0	0	0	0	0	0.0767	0	0	0	2	0	0	0	0	0	0
Tb927.3.4160	XPC-binding domain/UBA/TS-N domain containing protein, putative	36 kDa	0	0	0	0	0	0	0	0	0.137	0	0	0	4	0	0	0	0	0
Tb927.11.1980	ZC3H41	58 kDa	10	0	0	0	0	0.132	0	0.0484	0.0193	0	0	2	1	0	5	5	9.3	1.5
Tb927.3.740	ZC3H5	26 kDa	3	0	0	0	0	0	0	0.232	0.0488	0	0	3	1	0	0	0	0	0
Tb927.11.1360	zinc-finger of a C2HC-type, putative	62 kDa	0	0	0	0	0	0	0	0.134	0	0	0	6	0	0	0	0	0	0
Tb927.10.10360	0	561 kDa	1	0	0	0	0	0	0	0.0107	0.0148	0	0	6	7	0	0	0	0	0

## Sheet: 2. >3x & <7 other preps
Gene ID	Annotation	Size	No times seen in other preps	minimum Enrichement no RNase	Enrichment overall	max coverage GFP	coverage prep A no RNase	coverage prep B no RNase	coverage prep C +RNase	coverage prep D +RNase	Peptides prep A no RNase	Peptides prep B no RNase	peptides prep C +RNase	peptides prep D +RNase	Peptides max GFP	_# Unique Peptides	A6: Heavy/Light +RNase	A6: Medium/Light +RNase inhibitor	Other preps	mRNP proteome Padj	Tryp-tag N-term GFP	Other known location
Tb927.10.5250	ZC3H32	72 kDa	3	470	470	0	0.47	0.66	0.649	0.108	27	35	32	5	0	19	300	300	MKT1, mRNPs, 7.2780	0.0014	cytosol. spots
Tb927.11.15000	survival of motor neuron (SMN) protein	17 kDa	0	159	159	0	0.159	0.159	0.159	0	2	2	2	0	0	0	0	0	none	#N/A	ND
Tb927.4.5010	calreticulin, putative	45 kDa	4	139	139	0	0.139	0.218	0.139	0	3	9	4	0	0	0	0	0	DRBD18WT&Mut, 4EIP	#N/A	ND
Tb927.5.4120	Mitchondrial LSU ribosomal protein	22 kDa	3	3.1	3.1	0.0419	0.131	0.131	0.173	0	2	2	3	0	1	0	0	0	MKT1, ZC3H11,RBP10,	#N/A	cytosol. spots	Mitochondrion
Tb927.7.3440	EF hand protein, possibly in flagellum	27 kDa	5	191	126	0	0.191	0.264	0.126	0	3	4	2	0	0	0	0	0	ZC3H11,MKT1,RBP10,4EIP	NaN	ND
Tb927.10.16100	FK506-binding protein (FKBP)-type peptidyl-prolyl isomerase	48 kDa	2	94.1	94.1	0	0.0941	0.226	0.306	0	2	6	8	0	0	0	0	0	DRBD18, 4EIP	0.071	ND
Tb927.11.9590	S-adenosylhomocysteine hydrolase, putative	48 kDa	6	66.4	64.1	0	0.0664	0.149	0.0641	0	3	6	3	0	0	0	0	0	ZC3H11, U2AF35, DRBD18 WT & Mutant, 4EIP	NaN	cytoplasm, flagellar cytoplasm
Tb927.1.3830	glucose-6-phosphate isomerase, glycosomal (PGI)	68 kDa	2	54.4	54.4	0	0.13	0.0544	0.122	0	5	3	4	0	0	0	0	0	DRBD18, 4EIP	#N/A	ND	Glycosome
Tb927.11.3650	adenylosuccinate synthetase, putative	67 kDa	3	49.8	49.8	0	0.0498	0.0714	0.0764	0	2	4	3	0	0	3	5.4	1.2	4EIP, DRBD18 WT & mutant.	#N/A	cytoplasm, flagellar cytoplasm (strong),nuclear lumen
Tb927.3.3300	hypothetical protein, conserved, no domains	89 kDa	5	3.1	3.1	0.0147	0.0479	0.158	0.256	0	3	9	16	0	1	0	0	0	CNOT10, RBP10, EP polysomes, 4EIP(x2)	#N/A	flagellum attachment zone
Less than 5% coverage in 2/4 preparations																				#N/A
Tb927.3.3580	lipophosphoglycan biosynthetic protein, putative (LPG3)=GRP94 ER chaperone	88 kDa	4	53	44	0	0.053	0.0906	0.044	0	2	5	3	0	0	0	0	0	DRBD18WT&Mut, 4EIPx2	NaN	ND
Tb927.6.4390	kinesin	126 kDa	1	80.1	40.5	0	0.0801	0.17	0.0405	0	8	15	4	0	0	2	300	300	MKT1	#N/A	cytoplasm (reticulated)
Tb927.1.420	retrotransposon hot spot protein 5 (RHS5), putative	78 kDa	3	39.2	34.9	0	0.0392	0.0945	0.0349	0	2	5	2	0	0	0	0	0	ZC3H11, RBP10, 4EIP	#N/A	ND
Tb927.9.9860	GRP170, HSP70 and actin-like ATPase domains	80 kDa	5	34.7	34.7	0	0.0347	0.131	0.0806	0	2	7	4	0	0	0	0	0	TAP control, MKT1, PUF2, 7.2780, 4EIP	#N/A	ND
Tb927.1.180	retrotransposon hot spot protein 1 (RHS1), putative	94 kDa	3	28.8	28.8	0	0.0288	0.158	0.0504	0	2	10	3	0	0	0	0	0	ZC3H11, MKT1, 4EIP	#N/A	nucleoplasm
Tb927.5.2820	NEK9 protein kinase	112 kDa	3	69.9	28.2	0	0.0699	0.132	0.0282	0	5	10	2	0	0	0	0	0	MKT1, TAP14-3-3, EP polysomes	#N/A	ND
Tb927.8.3410	Possible protein tyrosine phosphatase	170 kDa	4	34.3	25.7	0	0.0343	0.13	0.0257	0	4	13	3	0	0	0	0	0	ZC3H11, 4EIP	#N/A	paraflagellar rod
Tb927.7.4900	XRNA	159 kDa	6	31	13.4	0	0.031	0.13	0.0134	0	2	12	2	0	0	0	0	0	ZC3H11, MKT1, EP polysomes, mRNPs, DRBD18, ZC3H12	0.0005	ND	Cytosol
Less than 2 peptides in 2/4 preparations
Tb927.3.3760	tryparedoxin	16 kDa	3	0	76.4	0	0	0.0764	0.264	0.181	0	1	2	1	0	0	0	0	oxidised, ZC3H22, DRBD18	#N/A	cytoplasm, flagellar cytoplasm (strong),nuclear lumen
Tb927.4.3060	hypothetical protein, conserved, PLP dependent transferases like domain	18 kDa	1	0	60.8	0	0	0.149	0.0608	0.149	0	2	1	1	0	0	0	0	TAP-RBP10	NaN	ND
Tb927.10.13990	hypothetical protein, conserved	40 kDa	0	88.6	36	0	0.0886	0.141	0.036	0	2	3	1	0	0	0	0	0		NaN	cytoplasm, flagellar cytoplasm,nuclear lumen, all weak
Tb927.10.5690	procyclin-associated gene 2 (PAG2) protein, putative	43 kDa	0	56.8	31	0	0.0568	0.0646	0.031	0	2	2	1	0	0	0	0	0		#N/A	ND
Tb927.11.12380	hypothetical protein, conserved	46 kDa	0	21.7	21.7	0	0.087	0.0217	0.106	0	2	1	3	0	0	0	0	0		#N/A	ND

## Sheet: 3. GFP-TAP
2013Latest_numbers	Description	Maximum no peptides	Peptide 15-247-09	Peptide 15-247-10	Peptide 15-263 07-08	Peptide 15-263 09-10	Peptide 16-218-01	Peptide 16-218-02	Coverage 15-247-09	Coverage 15-247-10	Coverage 15-263 07-08	Coverage 15-263 09-10	Coverage 16-218-01	Coverage 16-218-02
Tb927.10.2010	hexokinase (HK1)	36	36	9	0	0	0	0	0.715	0.274	0	0	0	0
Tb927.3.3270	ATP-dependent phosphofructokinase (TbPFK)	33	33	6	0	0	0	0	0.632	0.15	0	0	0	0
Tb927.9.12550	glycerol kinase. glycosomal (glk1)	33	33	8	1	0	0	0	0.666	0.176	0.0293	0	0	0
Tb927.9.12570	glycerol kinase. glycosomal (glk1)	33	33	8	1	0	0	0	0.666	0.176	0.0293	0	0	0
Tb927.1.2330	beta tubulin	31	31	24	7	7	5	9	0.71	0.595	0.138	0.165	0.12	0.276
Tb11.v5.1046	elongation factor 1-alpha. putative	30	30	15	2	2	0	0	0.722	0.374	0.078	0.078	0	0
Tb927.1.2340	alpha tubulin	28	28	19	3	3	5	9	0.705	0.614	0.102	0.0953	0.133	0.302
Tb927.1.2400	alpha tubulin	28	28	19	3	3	5	9	0.705	0.614	0.102	0.0953	0.133	0.302
Tb927.6.4280	glyceraldehyde 3-phosphate dehydrogenase. glycosomal (GAPDH)	24	6	24	2	0	0	2	0.281	0.713	0.0808	0	0	0.0864
Tb927.6.4300	glyceraldehyde 3-phosphate dehydrogenase. glycosomal (GAPDH)	24	6	24	2	0	0	2	0.281	0.713	0.0808	0	0	0.0864
Tb927.11.11330	heat shock protein 70. major HSP70	24	24	1	0	0	0	0	0.408	0.0348	0	0	0	0
Tb11.v5.0531	fructose-bisphosphate aldolase. glycosomal. putative	22	1	22	0	0	0	0	0.0323	0.559	0	0	0	0
Tb927.2.3030	ATP-dependent Clp protease subunit. heat shock protein 78 (HSP78)	18	18	0	1	0	0	0	0.271	0	0.0123	0	0	0
Tb927.10.1170	intraflagellar transport protein IFT172	17	17	0	0	0	0	0	0.132	0	0	0	0	0
Tb927.10.13790	hypothetical protein. conserved. no human or yeast homologue	16	16	0	2	1	0	0	0.306	0	0.0368	0.0162	0	0
Tb927.10.6400	chaperonin HSP60. mitochondrial precursor	15	15	2	0	1	0	0	0.317	0.0498	0	0.0214	0	0
Tb927.10.14600	40S ribosomal protein S2	14	1	14	1	1	0	0	0.0639	0.462	0.0414	0.0301	0	0
Tb11.v5.1059	40S ribosomal protein S4. putative	14	0	14	0	0	0	0	0	0.469	0	0	0	0
Tb927.10.15120	40S ribosomal protein S13	13	0	0	11	13	0	0	0	0	0.444	0.576	0	0
Tb11.v5.0243	40S ribosomal protein S18. putative	12	0	3	12	12	0	0	0	0.209	0.503	0.458	0	0
Tb927.10.11540	40S ribosomal protein S3	11	0	11	1	0	0	0	0	0.617	0.112	0	0	0
Tb927.6.3740	heat shock 70 kDa protein. mitochondrial precursor. putative	11	11	0	2	3	0	2	0.207	0	0.0304	0.0578	0	0.0441
Tb927.6.3750	heat shock 70 kDa protein. mitochondrial precursor. putative	11	11	0	2	3	0	2	0.207	0	0.0304	0.0578	0	0.0441
Tb927.9.3990	40S ribosomal protein S7	10	0	10	2	4	0	0	0	0.421	0.109	0.144	0	0
Tb927.10.16120	inosine-5'-monophosphate dehydrogenase.IMP dehydrogenase	10	10	0	0	0	0	0	0.362	0	0	0	0	0
Tb927.1.700	phosphoglycerate kinase (PGKC)	10	10	2	0	0	0	0	0.38	0.0818	0	0	0	0
Tb11.v5.0501	40S ribosomal protein S3A. putative	9	0	9	3	1	0	0	0	0.398	0.0742	0.0352	0	0
Tb927.8.7100	acetyl-CoA carboxylase. putative	9	9	0	0	0	0	0	0.0532	0	0	0	0	0
Tb11.v5.0636	C-terminal motor kinesin	9	9	0	1	0	0	0	0.145	0	0.0268	0	0	0
Tb927.1.120	retrotransposon hot spot protein 4 (RHS4). putative	9	9	0	0	0	0	0	0.118	0	0	0	0	0
Tb927.11.6300	40S ribosomal protein S5	8	0	4	8	7	0	0	0	0.3	0.342	0.326	0	0
Tb927.8.6150	40S ribosomal protein S8	8	0	8	0	1	0	0	0	0.423	0	0.0682	0	0
Tb927.4.1790	60S ribosomal protein L3	8	8	0	0	0	0	0	0.238	0	0	0	0	0
Tb927.3.5050	60S ribosomal protein L4	8	8	8	1	2	0	0	0.34	0.366	0.0508	0.0963	0	0
Tb927.11.7460	BiP	8	8	0	2	1	0	0	0.187	0	0.0444	0.0245	0	0
Tb927.11.7460	luminal binding protein 1 (BiP). putative	8	8	0	2	1	0	0	0.187	0	0.0444	0.0245	0	0
Tb927.11.10790	40S ribosomal protein SA	7	0	7	3	4	0	2	0	0.299	0.156	0.156	0	0.0861
Tb927.9.11380	60S ribosomal protein L23	7	0	3	7	7	0	0	0	0.187	0.353	0.46	0	0
Tb927.11.6440	hypothetical protein. conserved. Bromodomain and poly(Q). often in TAP MS. low similarity to coiled-coil proteins and hook proteins (cytoskeletal linkers)	7	5	1	5	7	0	0	0.177	0.0249	0.0816	0.109	0	0
Tb11.0840	hypothetical protein. conserved. no yeast or human match	7	1	2	7	4	0	0	0.0498	0.092	0.241	0.192	0	0
Tb927.10.2240	NTF2-like domain. in Y14 TAP	7	7	0	0	0	0	0	0.201	0	0	0	0	0
Tb927.5.1660	protein phosphatase 2C. putative	7	7	0	0	0	0	0	0.221	0	0	0	0	0
Tb927.6.4440	RBP42	7	0	7	2	4	1	2	0	0.375	0.0938	0.202	0.0312	0.0739
Tb927.10.5360	40S ribosomal protein S10	6	0	6	3	5	0	0	0	0.401	0.244	0.326	0	0
Tb927.1.3180	40S ribosomal protein S11	6	0	6	1	4	0	0	0	0.253	0.0517	0.23	0	0
Tb927.10.560	40S ribosomal protein S11	6	0	2	1	4	0	0	0	0.253	0.0517	0.23	0	0
Tb927.7.1040	40S ribosomal protein S16	6	0	5	5	6	0	0	0	0.315	0.315	0.362	0	0
Tb927.10.190	40S ribosomal protein S6	6	3	6	1	2	0	0	0.156	0.236	0.064	0.104	0	0
Tb927.9.15360	40S ribosomal protein S6	6	3	6	1	2	0	0	0.156	0.236	0.064	0.104	0	0
Tb927.9.8070	60S ribosomal protein L10	6	0	6	1	2	0	0	0	0.338	0.0657	0.108	0	0
Tb927.3.3310	60S ribosomal protein L13	6	6	5	3	3	0	0	0.257	0.252	0.0917	0.161	0	0
Tb927.7.1730	60S ribosomal protein L7	6	0	6	0	1	0	0	0	0.269	0	0.0702	0	0
Tb927.9.12510	DED1-2. ATP-dependent DEAD/H RNA helicase. DED1-2	6	4	0	0	0	4	6	0.0762	0	0	0	0.0707	0.103
Tb927.8.5090	DNA-directed RNA polymerase I largest subunit (RPA190)	6	6	0	0	0	0	0	0.0427	0	0	0	0	0
Tb927.9.4210	fatty acyl CoA synthetase 3 (ACS3)	6	3	0	6	3	0	0	0.0541	0	0.104	0.0655	0	0
Tb927.11.4320	hypothetical protein. conserved. PF02622 DUF179. Uncharacterized ACR. COG1678	6	4	0	6	1	0	0	0.173	0	0.215	0.0189	0	0
Tb927.11.1740	intraflagellar transport protein IFT88	6	6	0	0	0	0	0	0.0838	0	0	0	0	0
Tb927.10.1510	NOT1	6	6	0	0	0	0	0	0.0387	0	0	0	0	0
Tb927.11.8210	RAD50 DNA repair-like protein	6	6	0	0	0	0	0	0.0519	0	0	0	0	0
Tb927.11.14020	RNA-binding protein (NRBD2)	6	0	6	0	0	0	0	0	0.251	0	0	0	0
Tb11.0290	40S ribosomal protein S14	5	0	5	1	2	0	0	0	0.25	0.0764	0.111	0	0
Tb927.10.2840	40S ribosomal protein S25	5	0	2	5	3	0	0	0	0.106	0.265	0.204	0	0
Tb927.10.5610	40S ribosomal protein S9	5	0	5	1	1	0	0	0	0.284	0.0579	0.0579	0	0
Tb927.11.2050	60S acidic ribosomal subunit	5	0	5	0	0	0	0	0	0.293	0	0	0	0
Tb927.7.5170	60S ribosomal protein L23a or L25	5	0	5	0	4	0	0	0	0.329	0	0.232	0	0
Tb927.8.1330	60S ribosomal protein L7a	5	0	5	2	0	0	0	0	0.264	0.0507	0	0	0
Tb927.11.13360	AAA ATPase. putative	5	5	0	0	0	0	0	0.0484	0	0	0	0	0
Tb927.6.2010	AMP-binding enzyme. putative	5	5	0	0	0	0	0	0.126	0	0	0	0	0
Tb927.2.5980	ATP-dependent Clp protease subunit. heat shock protein 104 (HSP104)	5	5	0	0	0	0	0	0.069	0	0	0	0	0
Tb927.1.4900	ESAG11. putative	5	0	0	5	1	0	0	0	0	0.137	0.0242	0	0
Tb927.8.3530	glycerol-3-phosphate dehydrogenase [NAD ]. glycosomal	5	0	5	0	0	0	0	0	0.167	0	0	0	0
Tb927.11.12230	heat shock protein HslU2. in mitochondrion	5	2	0	5	2	0	0	0.0464	0	0.127	0.0484	0	0
Tb927.10.10460	histone H2B	5	0	0	4	5	0	0	0	0	0.366	0.446	0	0
Tb927.5.4170	histone H4	5	0	0	5	4	0	0	0	0	0.41	0.4	0	0
Tb927.11.2610	hypothetical protein. conserved. no domains. no yeast or human match	5	5	2	0	0	0	0	0.21	0.0456	0	0	0	0
Tb927.1.3310	hypothetical protein. conserved. no human or yeast homologue	5	0	0	5	2	0	0	0	0	0.175	0.0754	0	0
Tb927.3.1010	hypothetical protein. conserved. Trypanosoma-specific	5	5	0	0	0	0	0	0.0983	0	0	0	0	0
Tb927.10.1390	hypoxanthine-guanine phosphoribosyltransferase. putative	5	0	5	0	0	0	0	0	0.269	0	0	0	0
Tb927.2.470	retrotransposon hot spot protein 4 (RHS4). putative	5	5	0	0	0	0	0	0.114	0	0	0	0	0
Tb927.11.630	RNA polymerase I second largest subunit (RPA134)	5	5	0	0	0	0	0	0.0464	0	0	0	0	0
Tb927.11.1980	ZC3H41	5	5	0	0	0	0	0	0.132	0	0	0	0	0
Tb927.7.7030	zinc-finger of a C2HC-type. putative	5	0	0	5	4	0	0	0	0	0.114	0.0922	0	0
Tb927.11.11820	40S ribosomal protein S17	4	0	4	4	3	0	0	0	0.345	0.303	0.232	0	0
Tb927.4.1860	40S ribosomal protein S19	4	2	4	1	4	0	0	0.156	0.275	0.0539	0.275	0	0
Tb927.11.9720	40S ribosomal protein S27	4	0	2	1	4	0	0	0	0.216	0.151	0.581	0	0
Tb927.7.3680	40S ribosomal protein S27+ ubiquitin	4	0	2	1	4	0	0	0	0.216	0.151	0.581	0	0
Tb927.8.6030	60S ribosomal protein L12	4	0	2	4	2	0	0	0	0.232	0.323	0.165	0	0
Tb927.11.11230	60S ribosomal protein L14	4	0	4	0	0	0	0	0	0.196	0	0	0	0
Tb927.10.14580	60S ribosomal protein L17	4	0	2	3	4	0	0	0	0.157	0.169	0.253	0	0
Tb927.10.3840	60S ribosomal protein L18	4	2	4	0	0	0	0	0.181	0.257	0	0	0	0
Tb927.10.9880	60S ribosomal protein L18	4	2	4	0	0	0	0	0.181	0.257	0	0	0	0
Tb927.11.15880	60S ribosomal protein L27	4	0	2	0	4	0	0	0	0.173	0	0.203	0	0
Tb927.10.11390	60S ribosomal protein L6	4	0	4	0	0	0	0	0	0.219	0	0	0	0
Tb927.10.1100	60S ribosomal protein L9	4	0	4	0	0	0	0	0	0.344	0	0	0	0
Tb927.4.2030	ALBA4	4	0	4	2	0	0	0	0	0.175	0.0461	0	0	0
Tb927.3.2600	ATP-dependent DEAD/H RNA helicase. putative. no clear yeast homologue	4	4	0	0	0	0	0	0.0198	0	0	0	0	0
Tb11.v5.0684	eIF5	4	0	4	0	0	0	0	0	0.141	0	0	0	0
Tb927.2.5810	Holliday-junction resolvase-like of SPT6/SH2 domain containing protein. putative	4	4	0	0	0	0	0	0.0369	0	0	0	0	0
Tb927.11.11010	hypothetical protein. conserved	4	0	0	1	4	0	0	0	0	0.0316	0.149	0	0
Tb927.8.8120	hypothetical protein. conserved	4	0	0	4	2	0	0	0	0	0.149	0.101	0	0
Tb927.8.1500	hypothetical protein. conserved. copurifies with MKT1	4	2	0	4	2	0	0	0.0483	0	0.135	0.0433	0	0
Tb927.11.15140	hypothetical protein. conserved. no domains	4	4	0	1	2	0	0	0.0933	0	0.0211	0.0246	0	0
Tb927.9.13970	hypothetical protein. conserved. no domains	4	0	4	0	0	0	0	0	0.204	0	0	0	0
Tb927.5.1990	hypothetical protein. conserved. poly(Q) tracts	4	0	0	4	0	0	0	0	0	0.126	0	0	0
Tb927.10.11310	intraflagellar transport protein IFT55/IFT57	4	4	0	0	0	0	0	0.145	0	0	0	0	0
Tb927.10.600	Mitchondrial LSU ribosomal protein	4	4	0	0	0	0	0	0.0998	0	0	0	0	0
Tb927.11.10080	Mitchondrial LSU ribosomal protein	4	0	4	0	0	0	0	0	0.328	0	0	0	0
Tb927.5.3410	Mitchondrial LSU ribosomal protein	4	0	4	2	0	0	0	0	0.167	0.0913	0	0	0
Tb927.6.4200	Mitchondrial LSU ribosomal protein	4	4	0	0	0	0	0	0.117	0	0	0	0	0
Tb927.9.7170	Mitchondrial LSU ribosomal protein L47	4	4	0	0	0	0	0	0.121	0	0	0	0	0
Tb927.7.3430	Mitchondrial LSU ribosome-associated cyclophilin type peptidyl-prolyl cis-trans isomerase. putative (PPIase)	4	0	4	0	0	0	0	0	0.294	0	0	0	0
Tb927.11.13280	mitochondrial RNA binding protein 2 (GBP25)	4	0	4	0	0	0	0	0	0.201	0	0	0	0
Tb927.9.10770	PABP2	4	4	0	0	0	0	0	0.103	0	0	0	0	0
Tb927.2.5240	PRP19-like protein. putative (TbPRP19)	4	4	0	0	0	0	0	0.134	0	0	0	0	0
Tb11.v5.0214	retrotransposon hot spot (RHS) protein. putative	4	4	0	0	0	0	0	0.0688	0	0	0	0	0
Tb11.v5.0713	retrotransposon hot spot (RHS) protein. putative	4	4	0	1	0	0	0	0.061	0	0.0174	0	0	0
Tb927.2.100	retrotransposon hot spot protein 1 (RHS1). putative	4	4	0	0	0	0	0	0.0531	0	0	0	0	0
Tb927.7.3630	TPR-repeat-containing chaperone protein DNAJ. putative	4	4	0	0	0	0	0	0.0833	0	0	0	0	0
Tb927.9.5750	tryparedoxin peroxidase (TRYP1)	4	0	4	0	2	0	0	0	0.271	0	0.116	0	0
Tb927.10.12850	ttaggg binding factor. telomer maintenance	4	0	0	4	0	0	0	0	0	0.128	0	0	0
Tb927.10.8430	40S ribosomal protein S12	3	0	3	0	0	0	0	0	0.359	0	0	0	0
Tb927.11.6140	40S ribosomal protein S15A	3	0	3	1	1	0	0	0	0.254	0.0846	0.0846	0	0
Tb927.10.1080	40S ribosomal protein S23	3	0	3	1	2	0	0	0	0.35	0.0769	0.161	0	0
Tb927.10.7330	40S ribosomal protein S24E	3	2	3	1	1	0	0	0.204	0.212	0.0949	0.0949	0	0
Tb11.v5.0181	60S ribosomal protein L19. putative	3	1	3	0	1	0	0	0.0462	0.0923	0	0.0462	0	0
Tb11.0880	60S ribosomal protein L21e	3	0	3	0	0	0	0	0	0.182	0	0	0	0
Tb11.0880	60S ribosomal protein L21e	3	0	3	0	0	0	0	0	0.182	0	0	0	0
Tb927.11.6180	60S ribosomal protein L28	3	1	3	2	2	0	0	0.0753	0.212	0.171	0.0959	0	0
Tb927.9.15110	60S ribosomal protein L5	3	0	3	0	1	0	0	0	0.107	0	0.0325	0	0
Tb927.9.12730	chaperone protein DNAj. endoplasmatic reticulum	3	3	0	0	0	0	0	0.071	0	0	0	0	0
Tb927.9.8410	chaperone protein DNAj. putative	3	0	3	0	0	0	0	0	0.141	0	0	0	0
Tb927.10.3990	DHH1	3	0	3	0	0	0	0	0	0.123	0	0	0	0
Tb927.11.2430	dynein heavy chain DHC1b or DYNC2H2. cytoplasmic type	3	3	0	0	0	0	0	0.00906	0	0	0	0	0
Tb927.11.16810	dynein light intermediate chain D1bLIC. putative	3	3	0	0	0	0	0	0.0981	0	0	0	0	0
Tb927.10.2100	EF1-alpha elongation factor 1-alpha. (TEF1)	3	0	0	0	0	1	3	0	0	0	0	0.0245	0.0713
Tb927.3.3000	flagellar transport protein. putative (PIFTC3)	3	3	0	0	0	0	0	0.0936	0	0	0	0	0
Tb927.11.4900	guanine nucleotide-binding beta subunit-like protein.WD40/YVTN repeat-like-containing protein	3	3	0	0	0	0	0	0.0536	0	0	0	0	0
Tb927.3.5010	hypothetical protein. conserved	3	0	0	1	3	0	0	0	0	0.057	0.114	0	0
Tb927.7.3040	hypothetical protein. conserved	3	3	0	0	0	0	0	0.0646	0	0	0	0	0
Tb927.9.4420	hypothetical protein. conserved	3	0	0	3	1	0	0	0	0	0.0675	0.0313	0	0
Tb927.11.2250	hypothetical protein. conserved. kineto-specific	3	0	1	1	3	0	0	0	0.0373	0.0788	0.17	0	0
Tb927.10.14980	intraflagellar transport protein IFT52	3	3	0	0	0	0	0	0.0504	0	0	0	0	0
Tb927.10.2640	intraflagellar transport protein IFT81	3	3	0	0	0	0	0	0.0635	0	0	0	0	0
Tb927.9.13820	KMP-11	3	0	0	3	1	0	0	0	0	0.293	0.0978	0	0
Tb10.v4.0052	microtubule-associated protein 2s	3	0	0	2	3	0	0	0	0	0.00615	0.00881	0	0
Tb927.11.11630	Mitchondrial LSU ribosomal protein	3	0	3	0	0	0	0	0	0.215	0	0	0	0
Tb927.11.4650	Mitchondrial LSU ribosomal protein	3	0	3	0	0	0	0	0	0.0381	0	0	0	0
Tb927.11.6000	Mitchondrial LSU ribosomal protein L4	3	3	0	0	0	0	0	0.103	0	0	0	0	0
Tb927.4.4600	Mitchondrial LSU ribosomal protein L51/S25	3	0	3	0	0	0	0	0	0.135	0	0	0	0
Tb927.11.9450	Mitchondrial LSU ribosome-associated cyclophilin type peptidyl-prolyl cis-trans isomerase. putative (PPIase)	3	0	3	0	0	0	0	0	0.237	0	0	0	0
Tb11.01.1680.v5	polyubiquitin. putative	3	3	1	0	0	0	0	0.014	0.014	0	0	0	0
Tb927.8.2780	RBP10	3	2	3	0	0	0	0	0.147	0.147	0	0	0	0
Tb927.6.3890	replication factor C. subunit 2. putative	3	0	3	0	0	0	0	0	0.141	0	0	0	0
Tb927.1.190	retrotransposon hot spot protein (RHS. pseudogene)	3	3	0	0	0	0	0	0.0498	0	0	0	0	0
Tb927.2.280	retrotransposon hot spot protein 2 (RHS2). putative	3	3	0	0	0	0	0	0.0583	0	0	0	0	0
Tb927.4.2000	ruvB-like DNA helicase. putative.ATP-dependent DNA helicase. putative	3	3	0	0	0	0	0	0.0759	0	0	0	0	0
Tb927.6.1900	U3/U14 snoRNA-associated small subunit rRNA processing protein. putative	3	2	0	3	2	0	0	0.0653	0	0.0842	0.0653	0	0
Tb927.2.2370	Vps51/Vps67. putative	3	0	0	3	0	0	0	0	0	0.0272	0	0	0
Tb927.7.2370	40S ribosomal protein S15	2	0	2	1	0	0	0	0	0.128	0.11	0	0	0
Tb927.11.8200	40S ribosomal protein S26	2	0	2	1	1	0	0	0	0.243	0.153	0.153	0	0
Tb927.9.7590	60S ribosomal protein L11	2	0	2	0	0	0	0	0	0.124	0	0	0	0
Tb927.4.3550	60S ribosomal protein L13a	2	2	2	1	2	0	0	0.14	0.14	0.0631	0.0991	0	0
Tb927.6.5040	60S ribosomal protein L15	2	1	2	0	0	0	0	0.049	0.123	0	0	0	0
Tb927.11.16280	60S ribosomal protein L2 L8	2	0	2	0	0	0	0	0	0.0692	0	0	0	0
Tb927.8.6180	60S ribosomal protein L26	2	0	2	0	0	0	0	0	0.196	0	0	0	0
Tb927.9.12200	60S ribosomal protein L31	2	1	2	0	0	0	0	0.0426	0.138	0	0	0	0
Tb927.10.270	60S ribosomal protein L32	2	1	2	0	1	0	0	0.0909	0.197	0	0.0909	0	0
Tb927.10.12680	60S ribosomal protein L34	2	2	2	1	1	0	0	0.106	0.106	0.0471	0.0471	0	0
Tb927.9.1810	60S ribosomal protein L35	2	0	2	0	0	0	0	0	0.165	0	0	0	0
Tb927.4.2180	60S ribosomal protein L35a	2	0	2	0	0	0	0	0	0.128	0	0	0	0
Tb927.10.1590	60S ribosomal protein L36	2	0	2	1	2	0	0	0	0.239	0.128	0.211	0	0
Tb927.9.8850	actin A	2	0	2	0	0	0	0	0	0.0931	0	0	0	0
Tb927.10.7090	alternative oxidase (AOX or TAO complex)	2	0	2	0	0	0	0	0	0.0699	0	0	0	0
Tb927.11.13030	calmodulin	2	0	0	0	0	0	2	0	0	0	0	0	0.128
Tb927.10.14760	clathrin light chain. putative	2	0	0	2	2	0	0	0	0	0.0794	0.122	0	0
Tb927.7.5090	Condensin complex subunit 2. putative	2	2	1	0	0	0	0	0.0294	0.0136	0	0	0	0
Tb927.10.15370	DNA-directed RNA polymerase. alpha subunit. putative. (RPC40)	2	0	2	0	0	0	0	0	0.0772	0	0	0	0
Tb927.11.14090	DRBD18	2	2	0	0	0	0	0	0.0375	0	0	0	0	0
Tb11.v5.0650	enolase. putative	2	0	0	2	1	0	0	0	0	0.0583	0.035	0	0
Tb927.3.1110	flagellar transport protein. putative (PIFTA1)	2	2	2	0	0	0	0	0.0671	0.0608	0	0	0	0
Tb927.3.5490	flagellar transport protein. putative (PIFTB2)	2	2	0	0	0	0	0	0.043	0	0	0	0	0
Tb927.9.11580	Gim5A protein.glycosomal membrane protein (gim5A)	2	0	0	2	0	0	0	0	0	0.123	0	0	0
Tb927.7.710	heat shock 70 kDa protein. putative (HSP70.4)	2	2	0	0	0	0	0	0.097	0	0	0	0	0
Tb927.5.1520	heat shock protein HslU1. in mitochondrion	2	2	0	0	0	0	0	0.0526	0	0	0	0	0
Tb927.10.2020	hexokinase (HK2)	2	2	1	0	0	0	0	0.679	0.278	0	0	0	0
Tb927.7.2820	histone H2A	2	0	0	2	2	0	0	0	0	0.0746	0.142	0	0
Tb927.1.2430	histone H3	2	0	0	2	2	0	0	0	0	0.0977	0.0977	0	0
Tb11.v5.1035	HSP70	2	0	0	2	2	0	2	0	0	0.0363	0.0363	0	0.0406
Tb10.v4.0053	hypothetical protein	2	2	0	0	0	0	0	0.00728	0	0	0	0	0
Tb927.4.1230	hypothetical protein	2	0	0	2	2	0	0	0	0	0.084	0.084	0	0
Tb927.10.15830	hypothetical protein. conserved	2	0	2	0	0	0	0	0	0.15	0	0	0	0
Tb927.11.10430	hypothetical protein. conserved	2	0	0	2	0	0	0	0	0	0.037	0	0	0
Tb927.11.13270	hypothetical protein. conserved	2	0	0	2	0	0	0	0	0	0.0741	0	0	0
Tb927.11.5420	hypothetical protein. conserved	2	0	0	2	0	0	0	0	0	0.103	0	0	0
Tb927.7.2990	hypothetical protein. conserved	2	0	2	0	0	0	0	0	0.0906	0	0	0	0
Tb927.10.14700	hypothetical protein. conserved. no human or yeast homologue	2	2	1	0	0	0	0	0.0731	0.0351	0	0	0	0
Tb927.9.8820	hypothetical protein. conserved. no yeast or human match	2	0	0	2	2	0	0	0	0	0.0294	0.0285	0	0
Tb927.7.3370	intraflagellar transport protein IFT74	2	2	0	0	0	0	0	0.0369	0	0	0	0	0
Tb927.10.14990	intraflagellar transport protein IFT80/CHE2	2	2	0	0	0	0	0	0.0435	0	0	0	0	0
Tb927.10.12000	iron-sulfur cluster assembly protein. ISD11. needed foraconitatase. fumarase & thiolation of mitochodrial and cytosolic tRNA	2	0	0	2	0	0	0	0	0	0.253	0	0	0
Tb927.10.1250	MCP3. Ybak homogue. deacylation of misaminoacylated tRNA Pro	2	0	0	2	1	0	0	0	0	0.069	0.0651	0	0
Tb927.3.820	Mitchondrial LSU ribosomal protein	2	0	2	0	0	0	0	0	0.144	0	0	0	0
Tb927.6.4080	Mitchondrial LSU ribosomal protein	2	0	2	0	0	0	0	0	0.132	0	0	0	0
Tb927.7.4710	Mitchondrial LSU ribosomal protein	2	0	2	0	0	0	0	0	0.152	0	0	0	0
Tb927.8.3170	Mitchondrial LSU ribosomal protein	2	2	0	0	0	0	0	0.0402	0	0	0	0	0
Tb927.11.1710	mitochondrial RNA binding protein 1.gBP21. MRP1 (GBP21)	2	0	2	0	0	0	0	0	0.16	0	0	0	0
Tb927.3.3110	Nuclear condensing complex subunits. C-term domain containing protein. putative	2	2	0	0	0	0	0	0.0245	0	0	0	0	0
Tb05.5K5.70	nucleolar RNA helicase II. putative.nucleolar RNA helicase Gu. putative	2	2	0	0	0	0	0	0.0348	0	0	0	0	0
Tb927.11.16130	nucleoside diphosphate kinase (NDPK)	2	0	0	2	1	0	0	0	0	0.176	0.111	0	0
Tb927.9.9290	PABP1	2	2	0	1	0	0	0	0.0583	0	0.0247	0	0	0
Tb927.10.810	pentatricopeptide repeat domain containing protein. putative	2	0	0	2	1	0	0	0	0	0.058	0.0398	0	0
Tb927.10.11230	Ras-induced vulval development antagonist. putative	2	0	2	0	0	0	0	0	0.115	0	0	0	0
Tb927.1.450	retrotransposon hot spot protein (RHS. pseudogene). putative	2	2	0	0	0	0	0	0.0128	0	0	0	0	0
Tb927.2.1330	retrotransposon hot spot protein (RHS6. pseudogene). putative	2	2	0	0	0	0	0	0.0704	0	0	0	0	0
Tb927.4.1270	ruvB-like DNA helicase. putative	2	2	0	0	0	0	0	0.0654	0	0	0	0	0
Tb927.8.900	splicing factor TSR1 (TSR1)	2	1	1	2	1	0	0	0.0366	0.0366	0.0793	0.0366	0	0
Tb927.8.6360	SPRY domain containing protein. putative	2	2	0	0	0	0	0	0.0189	0	0	0	0	0
Tb927.6.4760	T-complex protein 11. putative	2	0	0	2	0	0	0	0	0	0.0227	0	0	0
Tb927.2.3580	transcription elongation factor s-II. putative (TFIIS2-1)	2	0	0	2	0	0	0	0	0	0.0493	0	0	0
Tb927.8.4580	Tumour suppressor. Mitostatin. putative	2	0	0	1	2	0	0	0	0	0.0248	0.0518	0	0
Tb927.3.3590	U3 small nucleolar ribonucleoprotein protein MPP10. putative	2	0	0	1	2	0	0	0	0	0.0208	0.0357	0	0
Tb10.v4.0204	VSG pseudogene	2	0	0	2	0	0	0	0	0	0	0	0	0
Tb927.10.12330	ZC3H34	2	0	0	2	0	0	0	0	0	0.109	0	0	0
Tb927.3.5520	26S proteasome regulatory non-ATPase subunit (RPN1)	1	1	0	0	0	0	0	0.0165	0	0	0	0	0
Tb11.v5.0171	5'-3' exonuclease XRNA. putative	1	0	0	0	1	0	0	0	0	0	0.0134	0	0
Tb927.4.1100	60S ribosomal protein L21e	1	0	0	1	1	0	0	0	0	0.0629	0.0629	0	0
Tb927.11.10160	60S ribosomal protein L22	1	0	0	0	1	0	0	0	0	0	0.0769	0	0
Tb927.10.5460	60S ribosomal protein L24	1	1	1	0	1	0	0	0.112	0.112	0	0.112	0	0
Tb927.9.11470	60S ribosomal protein L27a	1	0	1	0	1	0	0	0	0.103	0	0.0621	0	0
Tb927.10.4110	60S ribosomal protein L30	1	0	0	1	1	0	0	0	0	0.181	0.105	0	0
Tb927.11.3000	60S ribosomal protein L37	1	0	0	0	1	0	0	0	0	0	0.107	0	0
Tb927.10.220	60S ribosomal protein L37a	1	0	0	1	1	0	0	0	0	0.194	0.194	0	0
Tb927.10.3280	60S ribosomal protein L38	1	0	0	1	1	0	0	0	0	0.122	0.122	0	0
Tb11.v5.0421	75 kDa invariant surface glycoprotein. putative	1	0	0	1	1	0	0	0	0	0.0211	0.0211	0	0
Tb927.11.14410	Ankyrin repeats (3 copies). putative	1	0	0	1	0	0	0	0	0	0.0209	0	0	0
Tb927.4.3890	ATP-dependent DEAD/H RNA helicase. weak match to HsDDX39 (translation of structured mRNAs) no clear yeast homologue	1	1	0	0	0	0	0	0.0201	0	0	0	0	0
Tb927.10.12890	bifunctional aminoacyl-tRNA synthetase. putative	1	0	0	0	1	0	0	0	0	0	0.0099	0	0
Tb927.4.410	CAF40	1	0	1	0	0	0	0	0	0.0285	0	0	0	0
Tb927.10.2130	CAP100 Clathrin-associated protein	1	0	0	1	0	0	0	0	0	0.0088	0	0	0
Tb927.7.2650	CAP51V	1	1	0	0	0	0	0	0.013	0	0	0	0	0
Tb927.7.1620	CFI25m	1	0	1	0	0	0	0	0	0.107	0	0	0	0
Tb927.10.14550	DED1-1. ATP-dependent DEAD/H RNA helicase. VASA homologue	1	1	0	0	0	0	0	0.0318	0	0	0	0	0
Tb927.8.720	Domain of unknown function DUF59. putative	1	0	0	1	1	0	0	0	0	0.125	0.075	0	0
Tb927.10.4560	EF2 elongation factor 2	1	1	0	0	0	0	0	0.0142	0	0	0	0	0
Tb927.3.1680	eIF3F	1	0	1	0	0	0	0	0	0.0283	0	0	0	0
Tb927.6.1870	eIF4E4	1	1	0	0	0	0	0	0.0258	0	0	0	0	0
Tb927.8.4820	eIF4G3	1	1	0	0	0	0	0	0.0177	0	0	0	0	0
Tb927.11.12090	endonuclease III. putative	1	0	0	1	0	0	0	0	0	0.0541	0	0	0
Tb927.11.2300	ERF1 eukaryotic peptide chain release factor subunit 1. putative	1	1	0	0	0	0	0	0.0597	0	0	0	0	0
Tb927.3.5620	FACT complex subunit SPT16. involved in pol II trasncription initiation. histone H2A/B dissociation from chromatin	1	0	0	1	0	0	0	0	0	0.00889	0	0	0
Tb927.10.8940	Flagellum tageting protein KHARON1	1	0	1	0	0	0	0	0	0.0341	0	0	0	0
Tb927.1.3880	Fusaric acid resistance protein-like. putative	1	0	0	1	1	0	0	0	0	0.00748	0.00748	0	0
Tb927.10.15350	histone H3 variant (h3vaR)	1	0	0	0	1	0	0	0	0	0	0.0791	0	0
Tb927.4.3760	hypothetical protein	1	0	0	1	0	0	0	0	0	0.0274	0	0	0
Tb927.5.289b	hypothetical protein	1	0	0	1	0	0	0	0	0	0.0493	0	0	0
Tb927.9.4450	hypothetical protein	1	0	0	1	0	0	0	0	0	0.0259	0	0	0
Tb927.5.2000	hypothetical protein copurifies with MKT1	1	0	0	1	1	0	0	0	0	0.0277	0.0277	0	0
Tb11.v5.0611	hypothetical protein. conserved	1	1	0	0	0	0	0	0.0211	0	0	0	0	0
Tb11.v5.0740	hypothetical protein. conserved	1	0	0	1	0	0	0	0	0	0.0598	0	0	0
Tb11.v5.0871	hypothetical protein. conserved	1	0	1	0	0	0	0	0	0.0419	0	0	0	0
Tb927.1.2750	hypothetical protein. conserved	1	0	0	0	1	0	0	0	0	0	0.0952	0	0
Tb927.10.11520	hypothetical protein. conserved	1	0	0	0	1	0	0	0	0	0	0.103	0	0
Tb927.10.11960	hypothetical protein. conserved	1	0	0	1	0	0	0	0	0	0.0523	0	0	0
Tb927.10.12390	hypothetical protein. conserved	1	0	0	1	1	0	0	0	0	0.0659	0.0659	0	0
Tb927.11.10660	hypothetical protein. conserved	1	0	0	1	0	0	0	0	0	0.00148	0	0	0
Tb927.11.10690	hypothetical protein. conserved	1	0	0	1	0	0	0	0	0	0.0564	0	0	0
Tb927.11.3710	hypothetical protein. conserved	1	0	0	0	1	0	0	0	0	0	0.0291	0	0
Tb927.11.4720	hypothetical protein. conserved	1	0	0	0	1	0	0	0	0	0	0.0879	0	0
Tb927.3.2640	hypothetical protein. conserved	1	0	0	0	1	0	0	0	0	0	0.0451	0	0
Tb927.4.1420	hypothetical protein. conserved	1	0	0	0	1	0	0	0	0	0	0.104	0	0
Tb927.4.4240	hypothetical protein. conserved	1	0	0	0	1	0	0	0	0	0	0.0394	0	0
Tb927.4.4500	hypothetical protein. conserved	1	0	0	0	1	0	0	0	0	0	0.00769	0	0
Tb927.5.2040	hypothetical protein. conserved	1	0	0	1	0	0	0	0	0	0.0307	0	0	0
Tb927.5.3240	hypothetical protein. conserved	1	0	0	1	0	0	0	0	0	0.0125	0	0	0
Tb927.6.1920	hypothetical protein. conserved	1	0	0	0	1	0	0	0	0	0	0.0385	0	0
Tb927.6.610	hypothetical protein. conserved	1	0	0	1	0	0	0	0	0	0.0155	0	0	0
Tb927.7.2240	hypothetical protein. conserved	1	1	0	0	0	0	0	0.0276	0	0	0	0	0
Tb927.7.4030	hypothetical protein. conserved	1	0	0	1	0	0	0	0	0	0.0204	0	0	0
Tb927.8.7720	hypothetical protein. conserved	1	0	0	1	1	0	0	0	0	0.0489	0.0489	0	0
Tb927.9.1470	hypothetical protein. conserved	1	0	0	0	1	0	0	0	0	0	0.0513	0	0
Tb927.9.6920	hypothetical protein. conserved	1	0	0	1	1	0	0	0	0	0.0304	0.0304	0	0
Tb927.9.7080	hypothetical protein. conserved	1	0	0	1	1	0	0	0	0	0.143	0.143	0	0
Tb927.11.3510	hypothetical protein. conserved. in MCM-BP-TAP	1	0	0	1	0	0	0	0	0	0.0129	0	0	0
Tb927.7.3080	hypothetical protein. conserved. kinetoplastid-specific	1	1	0	0	0	0	0	0.0186	0	0	0	0	0
Tb927.5.3190	hypothetical protein. conserved. low homologies. no domains	1	0	0	1	1	0	0	0	0	0.0673	0.101	0	0
Tb927.9.7670	hypothetical protein. conserved. no clear matches	1	0	0	1	1	0	0	0	0	0.0766	0.0766	0	0
Tb927.3.3300	hypothetical protein. conserved. no domains	1	1	0	0	0	0	0	0.0147	0	0	0	0	0
Tb927.7.7460	hypothetical protein. conserved. no domains	1	0	1	0	0	0	0	0	0.0521	0	0	0	0
Tb927.11.15870	hypothetical protein. conserved. no human or yeast homologue	1	0	0	1	0	0	0	0	0	0.0312	0	0	0
Tb927.10.13800	hypothetical protein. conserved. no yeast or human match	1	1	0	0	0	0	0	0.0372	0	0	0	0	0
Tb927.7.3550	hypothetical protein. conserved. no yeast or human match	1	0	1	0	0	0	0	0	0.0185	0	0	0	0
Tb927.1.3070	hypothetical protein. conserved. poly(Q). poly(H)	1	0	0	0	1	0	0	0	0	0	0.046	0	0
Tb927.1.5000	hypothetical protein. conserved. possibly mitochondrial. no yeast or human match	1	0	0	1	0	0	0	0	0	0.0443	0	0	0
Tb927.9.10790	hypothetical protein. trypanosoma-specific	1	0	0	1	0	0	0	0	0	0.0426	0	0	0
Tb927.9.8660	hypothetical protein. unlikely	1	0	0	0	1	0	0	0	0	0	0.0741	0	0
Tb927.11.16830	IFT22 (was RABL5) (in UPF1-TAP)	1	0	1	0	0	0	0	0	0.0502	0	0	0	0
Tb927.6.3100	intraflagellar transport protein IFT46	1	1	0	0	0	0	0	0.0322	0	0	0	0	0
Tb927.10.6490	KIAA1430 homologue. putative	1	0	0	0	1	0	0	0	0	0	0.0683	0	0
Tb927.5.1700	Kinesin-2. also "replication Factor A 28 kDa subunit".	1	0	0	0	1	0	0	0	0	0	0.0431	0	0
Tb927.11.2990	KREPB4	1	0	0	1	0	0	0	0	0	0.0169	0	0	0
Tb927.4.4720	KRIPP7/TbPPR7 Kinetoplast ribosomal PPR-repeat containing protein	1	1	0	0	0	0	0	0.0361	0	0	0	0	0
Tb927.10.12050	Mitchondrial LSU ribosomal protein	1	0	1	0	0	0	0	0	0.0796	0	0	0	0
Tb927.11.10170	Mitchondrial LSU ribosomal protein	1	0	1	0	0	0	0	0	0.0516	0	0	0	0
Tb927.11.10570	Mitchondrial LSU ribosomal protein	1	0	1	0	0	0	0	0	0.045	0	0	0	0
Tb927.11.14980	Mitchondrial LSU ribosomal protein	1	1	0	0	0	0	0	0.0316	0	0	0	0	0
Tb927.11.5990	Mitchondrial LSU ribosomal protein	1	1	0	0	0	0	0	0.0195	0	0	0	0	0
Tb927.5.3110	Mitchondrial LSU ribosomal protein	1	0	1	0	0	0	0	0	0.115	0	0	0	0
Tb927.5.3980	Mitchondrial LSU ribosomal protein	1	0	1	0	0	0	0	0	0.0374	0	0	0	0
Tb927.5.4120	Mitchondrial LSU ribosomal protein	1	0	1	0	0	0	0	0	0.0419	0	0	0	0
Tb927.6.1440	Mitchondrial LSU ribosomal protein	1	0	1	0	0	0	0	0	0.0426	0	0	0	0
Tb927.6.3930	Mitchondrial LSU ribosomal protein	1	1	0	0	0	0	0	0.0305	0	0	0	0	0
Tb927.7.2760	Mitchondrial LSU ribosomal protein	1	0	1	0	0	0	0	0	0.0432	0	0	0	0
Tb927.7.6800	Mitchondrial LSU ribosomal protein	1	0	1	0	0	0	0	0	0.037	0	0	0	0
Tb927.7.7010	Mitchondrial LSU ribosomal protein	1	0	1	0	0	0	0	0	0.0844	0	0	0	0
Tb927.9.3640	Mitchondrial LSU ribosomal protein	1	0	0	1	1	0	0	0	0	0.0657	0.0657	0	0
Tb927.4.1070	Mitchondrial LSU ribosomal protein L13. putative	1	0	1	0	0	0	0	0	0.0644	0	0	0	0
Tb927.7.3960	Mitchondrial LSU ribosomal protein L16. putative	1	0	1	0	0	0	0	0	0.168	0	0	0	0
Tb927.10.14820	mitochondrial carrier protein. MCP5a	1	0	1	1	1	0	0	0	0.0391	0.0391	0.0391	0	0
Tb927.11.9700	NAC domain protein that matches transcription factor BTF3	1	0	0	0	1	0	0	0	0	0	0.0891	0	0
Tb927.8.1960	NOT11	1	0	1	0	0	0	0	0	0.023	0	0	0	0
Tb11.v5.0689	NOT2 / NOT3 / NOT5 family. putative	1	0	0	1	1	0	0	0	0	0.0218	0.0266	0	0
Tb927.3.5640	nuclear transcription factor. putative	1	0	0	1	1	0	0	0	0	0.0165	0.0165	0	0
Tb927.9.5320	nucleolar RNA binding protein. putative (28G16.220)	1	0	0	1	0	0	0	0	0	0.0234	0	0	0
Tb927.10.15180	nucleosome assembly protein. putative	1	0	0	1	0	0	0	0	0	0.0328	0	0	0
Tb927.5.3810	orotidine-5-phosphate decarboxylase/orotate phosphoribosyltransferase. OMPDCase-OPRTase	1	1	0	0	0	0	0	0.0284	0	0	0	0	0
Tb927.1.1400	Overproducer of inositol protein 10 homolog. putative	1	0	0	1	0	0	0	0	0	0.0674	0	0	0
Tb927.3.5310	paraflagellar rod protein.I2 antigen	1	0	0	1	0	0	0	0	0	0.0047	0	0	0
Tb927.11.13180	POMP10	1	0	0	1	1	0	0	0	0	0.05	0.05	0	0
Tb927.11.3740	proteasome regulatory ATPase subunit 2 (RPT2)	1	1	0	0	0	0	0	0.0275	0	0	0	0	0
Tb927.2.2440	proteasome regulatory non-ATPase subunit 6 (RPN6)	1	1	0	0	0	0	0	0.0312	0	0	0	0	0
Tb927.10.15720	Proteasome regulatory subunit (RPN9)	1	0	1	0	0	0	0	0	0.0222	0	0	0	0
Tb927.10.2980	Proteasome regulatory subunit. (RPN11)	1	0	1	0	0	0	0	0	0.0754	0	0	0	0
Tb927.4.2450	Protein Disulfide Isomerase 1	1	0	0	1	0	0	0	0	0	0.0316	0	0	0
Tb927.9.1570	protein kinase. putative	1	0	0	0	1	0	0	0	0	0	0.0164	0	0
Tb927.9.4760	Protein of unknown function (DUF3128). putative	1	0	0	0	1	0	0	0	0	0	0.0543	0	0
Tb11.v5.0668	Protein sisulphide isomerase	1	0	0	1	0	0	0	0	0	0.0362	0	0	0
Tb927.10.5880	Proteophosphoglycan. putative	1	0	0	1	0	0	0	0	0	0.0208	0	0	0
Tb927.8.4790	Putative snoRNA binding domain containing protein. putative	1	0	0	1	0	0	0	0	0	0.0714	0	0	0
Tb927.3.1120	Ran or RTB2	1	0	1	0	0	0	0	0	0.0645	0	0	0	0
Tb927.9.12300	replication factor C. subunit 3. putative	1	0	1	0	0	0	0	0	0.0308	0	0	0	0
Tb927.11.9550	replication factor C. subunit 4. putative	1	0	1	0	0	0	0	0	0.0381	0	0	0	0
Tb11.0050	retrotransposon hot spot protein (RHS1. pseudogene). putative	1	0	0	1	1	0	0	0	0	0	0	0	0
Tb11.1780	retrotransposon hot spot protein (RHS1. pseudogene). putative	1	1	0	0	0	0	0	0.0176	0	0	0	0	0
Tb11.1780	retrotransposon hot spot protein (RHS1. pseudogene). putative	1	1	0	0	0	0	0	0.0176	0	0	0	0	0
Tb927.2.820	retrotransposon hot spot protein (RHS1. pseudogene). putative	1	1	0	0	0	0	0	0.0228	0	0	0	0	0
Tb927.2.270	retrotransposon hot spot protein (RHS3. pseudogene). putative	1	1	0	0	0	0	0	0.0281	0	0	0	0	0
Tb927.2.340	retrotransposon hot spot protein 4 (RHS4). putative	1	1	0	0	0	0	0	0.115	0	0	0	0	0
Tb927.3.3850	Sec23-binding domain of Sec16. matches yeast proline-rich domain proteins associated with actin organisation	1	0	0	1	0	0	0	0	0	0.0123	0	0	0
Tb927.10.14130	SRP19 protein. putative	1	0	0	1	1	0	0	0	0	0.0921	0.0921	0	0
Tb927.8.8050	TbNup75 Connect inner-outer. FG. symmetrical. paralogue pf Nup64	1	0	0	1	0	0	0	0	0	0.0135	0	0	0
Tb927.7.3750	TFIIF-stimulated CTD phosphatase. putative	1	0	0	1	0	0	0	0	0	0.101	0	0	0
Tb927.11.3240	Tric complex zeta subunit (TCP-1-zeta)	1	1	0	0	0	0	0	0.0331	0	0	0	0	0
Tb927.6.4520	Tumour suppressor. Mitostatin. putative	1	0	0	1	1	0	0	0	0	0.0206	0.0206	0	0
Tb927.7.6980	U2 splicing factor putative. SF3b(SAP)130	1	1	0	0	0	0	0	0.00654	0	0	0	0	0
Tb927.10.6070	universal minicircle sequence binding protein (UMSBP)	1	0	0	0	1	0	0	0	0	0	0.1	0	0
Tb927.11.19100	variant surface glycoprotein (VSG. pseudogene). putative	1	0	0	0	1	0	0	0	0	0	0.0198	0	0
Tb927.11.20280	variant surface glycoprotein (VSG. pseudogene). putative.variant surface glycoprotein (VSG). degenerate and frameshifted	1	0	0	1	0	0	0	0	0	0	0	0	0
Tb10.v4.0109	VSG pseudogene	1	0	0	1	1	0	0	0	0	0.0189	0.0189	0	0
Tb10.v4.0083	VSG pseudogene fragment	1	0	0	1	0	0	0	0	0	0	0	0	0
Tb927.3.5250	ZC3H8	1	0	0	1	1	0	0	0	0	0.0311	0.0311	0	0
